# Supplementary material for: LINC00467, Driven by Copy Number Amplification and DNA Demethylation, Is Associated with Oxidative Lipid Metabolism and Immune Infiltration in Breast Cancer
Source: Oxid Med Cell Longev. 2021 Dec 15;2021:4586319. doi: 10.1155/2021/4586319 (PMC8695024; doi:10.1155/2021/4586319)
Supplement: Supplementary Materials — Supplementary Figure 1: Validation of differentially expressed lncRNAs in GEPIA BRCA dataset. (a, b) Differential expression was verified with GEPIA, with LINC00467 showing the most significant difference. (c) Expression of LINC00467 in BRCA cell line and normal mammary epithelial cell line of CCLE database. N: normal; T: tumor. Supplementary Figure 2: Expression of LINC00467 in CTCs of BRCA. LINC00467 expression in CTCs and BRCA in situ based on GSE41245. Supplementary Figure 3: TCGA Firehose Legacy dataset verifies the finding that LINC00467 had a high frequency of copy number amplification in BRCA. (a) LINC00467 has different frequencies of copy number amplification in different types of BRCA in Firehose Legacy dataset. (b) Relationship between LINC00467 expression and types of CNV. (c) The positive correlation between LINC00467 expression and its copy number level. (d) Patients with LINC00467 amplified had a worse overall survival. (e) The positive correlation between copy number amplification of LINC00467 and grades of BRCA. (f) Patients with LINC00467 amplified showed bigger lymph node examined number. (g) Patients with LINC00467 amplified showed more genomic changes. Supplementary Figure 4: WGCNA, enrichment, and correlation analysis. (a) Screening of the best soft thresholding with WGCNA. (b) Cell-specific and tissue-specific enrichment analysis of the genes at the red module where LINC00467 is located. (c) TF prediction of genes within the regulatory module. (d) Correlation analysis of LINC00467 and TGFB2 expression. Supplementary Table 1: Differentially expressed genes of GSE7904 dataset. Supplementary Table 2: Differentially expressed genes of GSE22820 dataset. Supplementary Table 3: Differentially expressed genes of GSE38959 dataset. Supplementary Table 4: Differentially expressed genes of GSE45827 dataset. Supplementary Table 5: Differentially expressed genes of GSE65194 dataset. Supplementary Table 6: Differentially expressed genes of TCGA BRCA dataset [file 4586319.f1.zip › 4586319.f1/Supplementary table 1.txt]

Differentially expressed genes of GSE7904
ID	adj.P.Val	P.Value	t	B	logFC	Gene.symbol	Gene.title
209465_x_at	0.00000101	4.04E-09	7.0261255	10.7358832	4.9589036	PTN	pleiotrophin
204455_at	1.32E-11	2.81E-15	10.9769022	24.2569139	4.6318164	DST	dystonin
237339_at	0.000082	0.00000122	5.4726126	5.2580569	4.6225939	LINC00993	long intergenic non-protein coding RNA 993
211737_x_at	0.000000191	4.34E-10	7.6273321	12.8743601	4.5676179	PTN	pleiotrophin
1553602_at	0.000514	0.0000133	4.7996976	2.9809532	4.5385903	MUCL1	mucin like 1
206825_at	4.01E-19	1.07E-23	17.4825147	42.0533162	4.2934232	OXTR	oxytocin receptor
209612_s_at	1.48E-08	1.31E-11	8.5808678	16.230612	4.2385212	ADH1B	alcohol dehydrogenase 1B (class I), beta polypeptide
209466_x_at	1.53E-08	1.43E-11	8.5554488	16.1420228	4.1217427	PTN	pleiotrophin
221795_at	0.0000242	0.000000239	5.9213485	6.8198714	4.0852733	NTRK2	neurotrophic receptor tyrosine kinase 2
202409_at	0.00000208	9.78E-09	6.7876709	9.8867412	4.0521827	INS-IGF2///IGF2	INS-IGF2 readthrough///insulin like growth factor 2
206378_at	0.015	0.00162	3.3215121	-1.5319178	3.935875	SCGB2A2	secretoglobin family 2A member 2
229357_at	0.000011	8.77E-08	6.1946713	7.7822489	3.9091356	ADAMTS5	ADAM metallopeptidase with thrombospondin type 1 motif 5
1555942_a_at	0.0000852	0.00000129	5.4585992	5.2097451	3.9081247	MIR205	microRNA 205
218002_s_at	0.000481	0.0000121	4.8274012	3.0726988	3.9000821	CXCL14	C-X-C motif chemokine ligand 14
205051_s_at	0.0000972	0.00000152	5.41172	5.048361	3.7779892	KIT	KIT proto-oncogene receptor tyrosine kinase
209560_s_at	0.00166	0.0000681	4.3223222	1.4343313	3.7660673	DLK1	delta like non-canonical Notch ligand 1
243140_at	0.000000955	3.73E-09	7.0477513	10.8129067	3.7205498	ACTA2	actin, alpha 2, smooth muscle, aorta
211726_s_at	0.000016	0.000000142	6.0642243	7.322108	3.716351	FMO2	flavin containing monooxygenase 2
203851_at	1.23E-11	2.22E-15	11.0474751	24.482099	3.715766	IGFBP6	insulin like growth factor binding protein 6
213844_at	1.74E-09	6.05E-13	9.433044	19.1637495	3.7049027	HOXA5	homeobox A5
212730_at	0.000481	0.000012	4.8284516	3.0761813	3.6443349	SYNM	synemin
202037_s_at	0.000706	0.0000206	4.6740471	2.5673918	3.6432987	SFRP1	secreted frizzled related protein 1
209687_at	0.0000108	8.36E-08	6.2074812	7.8275072	3.6005175	CXCL12	C-X-C motif chemokine ligand 12
203980_at	0.0000192	0.000000179	6.0001317	7.0965657	3.5910873	FABP4	fatty acid binding protein 4
209763_at	0.000000667	2.35E-09	7.1716653	11.2541969	3.5894989	CHRDL1	chordin like 1
231987_at	0.000000205	4.83E-10	7.5985226	12.7721223	3.5806063	CARMN	cardiac mesoderm enhancer-associated non-coding RNA
202410_x_at	0.00000197	8.99E-09	6.8103402	9.9674398	3.5797655	INS-IGF2///IGF2	INS-IGF2 readthrough///insulin like growth factor 2
205883_at	4.91E-13	5.25E-17	12.1793066	27.996649	3.5606154	ZBTB16	zinc finger and BTB domain containing 16
224027_at	0.000049	0.000000603	5.6679821	5.9347338	3.5420643	CCL28	C-C motif chemokine ligand 28
202746_at	0.000000364	1.02E-09	7.3966912	12.0550124	3.5102479	ITM2A	integral membrane protein 2A
205382_s_at	0.0000207	0.000000199	5.9719711	6.9975916	3.4847562	CFD	complement factor D
203439_s_at	0.0000231	0.000000227	5.9357686	6.870469	3.4704216	STC2	stanniocalcin 2
201525_at	0.00058	0.0000157	4.7515038	2.8218275	3.4598969	APOD	apolipoprotein D
202747_s_at	2.35E-08	2.45E-11	8.4088411	15.6299842	3.4569367	ITM2A	integral membrane protein 2A
201693_s_at	0.000000051	6.89E-11	8.1266435	14.6395516	3.4263613	EGR1	early growth response 1
226625_at	0.00000785	0.000000056	6.3162244	8.2121681	3.4190533	TGFBR3	transforming growth factor beta receptor 3
214598_at	0.0000506	0.000000625	5.6581905	5.9006886	3.4149209	CLDN8	claudin 8
213791_at	3.15E-08	3.41E-11	8.3185205	15.3136478	3.4017393	PENK	proenkephalin
212236_x_at	0.00803	0.00064	3.6284632	-0.6696845	3.3938762	KRT17///JUP	keratin 17///junction plakoglobin
218730_s_at	6.17E-08	9.9E-11	8.0278703	14.2915309	3.3877006	OGN	osteoglycin
223315_at	0.00102	0.0000347	4.5220081	2.0729237	3.35722	NTN4	netrin 4
202555_s_at	0.000118	0.00000194	5.3440985	4.8162295	3.3514504	MYLK	myosin light chain kinase
209116_x_at	0.0000332	0.00000037	5.8022404	6.4028083	3.3445985	HBB	hemoglobin subunit beta
219197_s_at	0.00249	0.00012	4.152613	0.9022243	3.3269325	SCUBE2	signal peptide, CUB domain and EGF like domain containing 2
214414_x_at	0.000013	0.00000011	6.1333917	7.5659173	3.3072421	HBA2///HBA1	hemoglobin subunit alpha 2///hemoglobin subunit alpha 1
209505_at	0.0000782	0.00000113	5.4950253	5.3353915	3.2800604	NR2F1	nuclear receptor subfamily 2 group F member 1
206115_at	0.00000582	3.79E-08	6.4216528	8.5858076	3.2776466	EGR3	early growth response 3
202340_x_at	0.000355	0.00000804	4.9441541	3.4614623	3.2603618	NR4A1	nuclear receptor subfamily 4 group A member 1
202035_s_at	0.00606	0.000423	3.7613012	-0.2824454	3.2311885	SFRP1	secreted frizzled related protein 1
212224_at	0.00000397	2.26E-08	6.5616931	9.0829831	3.230547	ALDH1A1	aldehyde dehydrogenase 1 family member A1
210020_x_at	0.000029	0.0000003	5.8592129	6.6021019	3.2039254	CALML3	calmodulin like 3
208792_s_at	0.00387	0.000219	3.9679339	0.3353571	3.1980917	CLU	clusterin
235570_at	1.23E-11	2.3E-15	11.0364952	24.44711	3.1887021	RBMS3	RNA binding motif single stranded interacting protein 3
209699_x_at	0.0000262	0.000000265	5.8930015	6.7204701	3.1409812	LOC101930400///AKR1C2	aldo-keto reductase family 1 member C2-like///aldo-keto reductase family 1, member C2
208451_s_at	0.0145	0.00155	3.337118	-1.4892413	3.1367262	C4B_2///C4B///C4A	complement component 4B (Chido blood group), copy 2///complement component 4B (Chido blood group)///complement component 4A (Rodgers blood group)
205249_at	1.48E-08	1.26E-11	8.5898893	16.2620397	3.1351373	EGR2	early growth response 2
209894_at	6.07E-08	9.4E-11	8.0421787	14.3419853	3.133624	LEPROT///LEPR	leptin receptor overlapping transcript///leptin receptor
211696_x_at	0.0000118	9.56E-08	6.1713306	7.6998162	3.1326816	HBB	hemoglobin subunit beta
202888_s_at	6.07E-08	9.57E-11	8.0370957	14.3240631	3.1271011	ANPEP	alanyl aminopeptidase, membrane
201983_s_at	0.00408	0.000236	3.9446086	0.2647198	3.1230269	EGFR	epidermal growth factor receptor
201820_at	0.000701	0.0000203	4.6777767	2.5796051	3.1224595	KRT5	keratin 5
225990_at	0.000299	0.00000642	5.007938	3.6752305	3.1118545	BOC	BOC cell adhesion associated, oncogene regulated
225575_at	0.000000888	3.39E-09	7.0728166	10.9021788	3.0948724	LIFR	leukemia inhibitory factor receptor alpha
203571_s_at	0.0111	0.00104	3.4692943	-1.1226957	3.0890268	ADIRF	adipogenesis regulatory factor
219115_s_at	0.00115	0.0000405	4.4764329	1.9260517	3.0870595	IL20RA	interleukin 20 receptor subunit alpha
205239_at	0.00118	0.0000416	4.46807	1.8991713	3.0842572	AREG	amphiregulin
212592_at	0.00244	0.000115	4.1634568	0.9359137	3.0754013	JCHAIN	joining chain of multimeric IgA and IgM
216331_at	0.0000795	0.00000118	5.4831402	5.2943724	3.0753334	ITGA7	integrin subunit alpha 7
209863_s_at	6.07E-08	9.14E-11	8.0496663	14.3683831	3.0516256	TP63	tumor protein p63
204731_at	0.0000161	0.000000144	6.0607673	7.3099333	3.0496484	TGFBR3	transforming growth factor beta receptor 3
204011_at	8.47E-08	1.61E-10	7.8955668	13.8243934	3.0480735	SPRY2	sprouty RTK signaling antagonist 2
208609_s_at	4.72E-08	6.05E-11	8.161869	14.7635054	3.0438127	TNXB///TNXA	tenascin XB///tenascin XA (pseudogene)
212187_x_at	0.00048	0.000012	4.8289884	3.0779611	3.0411549	PTGDS	prostaglandin D2 synthase
211143_x_at	0.00041	0.00000981	4.8873294	3.2718285	3.0314696	NR4A1	nuclear receptor subfamily 4 group A member 1
213451_x_at	2.88E-13	1.54E-17	12.5622406	29.1438389	3.0163312	TNXB///TNXA	tenascin XB///tenascin XA (pseudogene)
211653_x_at	0.0000284	0.000000291	5.8675358	6.6312468	3.0094173	LOC101930400///AKR1C2	aldo-keto reductase family 1 member C2-like///aldo-keto reductase family 1, member C2
228766_at	0.00000202	9.29E-09	6.8013754	9.9355256	2.9984379	CD36	CD36 molecule
206093_x_at	4.91E-13	4.01E-17	12.262777	28.2485247	2.9960705	TNXB///TNXA	tenascin XB///tenascin XA (pseudogene)
226322_at	0.00000617	4.09E-08	6.4012155	8.5133291	2.9829087	TMTC1	transmembrane and tetratricopeptide repeat containing 1
212741_at	0.0000783	0.00000115	5.4909173	5.321211	2.9792745	MAOA	monoamine oxidase A
218087_s_at	0.00000571	3.71E-08	6.4278665	8.6078483	2.9769949	SORBS1	sorbin and SH3 domain containing 1
222108_at	0.0000461	0.000000564	5.6865219	5.9992317	2.975968	AMIGO2	adhesion molecule with Ig like domain 2
823_at	0.00000535	3.42E-08	6.4499195	8.6860878	2.9746083	CX3CL1	C-X3-C motif chemokine ligand 1
202504_at	0.00117	0.0000411	4.4722288	1.9125359	2.9743578	TRIM29	tripartite motif containing 29
203687_at	0.0000185	0.00000017	6.0145817	7.1473821	2.9730466	CX3CL1	C-X3-C motif chemokine ligand 1
225016_at	0.00000664	4.56E-08	6.3717557	8.408893	2.97082	APCDD1	APC down-regulated 1
205200_at	6.4E-09	3.77E-12	8.92355	17.4190595	2.9609914	EXOSC7///CLEC3B	exosome component 7///C-type lectin domain family 3 member B
228268_at	0.000000621	2.12E-09	7.1990511	11.351705	2.9598398	FMO2	flavin containing monooxygenase 2
205529_s_at	1.54E-08	1.48E-11	8.5457805	16.1083124	2.9533238	RUNX1T1	RUNX1 translocation partner 1
219304_s_at	1.04E-08	7.24E-12	8.7430686	16.7945284	2.9310626	PDGFD	platelet derived growth factor D
209047_at	0.00000172	7.46E-09	6.8606424	10.1465353	2.9250109	AQP1	aquaporin 1 (Colton blood group)
205730_s_at	0.0034	0.000183	4.0230178	0.5030416	2.9171331	ABLIM3	actin binding LIM protein family member 3
216333_x_at	4.7E-12	6.29E-16	11.42309	25.6687963	2.9153386	TNXB///TNXA	tenascin XB///tenascin XA (pseudogene)
208241_at	2.33E-10	5.6E-14	10.1071111	21.4255243	2.8680117	NRG1	neuregulin 1
202036_s_at	0.0129	0.00131	3.3936718	-1.3335132	2.8606882	SFRP1	secreted frizzled related protein 1
213169_at	0.0000016	6.85E-09	6.8836432	10.2284382	2.8577646	SEMA5A	semaphorin 5A
223235_s_at	0.000202	0.00000383	5.153773	4.1674008	2.8553755	SMOC2	SPARC related modular calcium binding 2
219935_at	0.00000479	2.86E-08	6.4983114	8.8578545	2.8537536	ADAMTS5	ADAM metallopeptidase with thrombospondin type 1 motif 5
205157_s_at	0.00195	0.0000845	4.2576031	1.2302062	2.8414243	KRT17///JUP	keratin 17///junction plakoglobin
201860_s_at	0.000546	0.0000145	4.77474	2.8984721	2.8396899	PLAT	plasminogen activator, tissue type
201348_at	0.000000618	2.1E-09	7.2023813	11.3635617	2.8380313	GPX3	glutathione peroxidase 3
229147_at	0.000481	0.0000121	4.8274146	3.0727434	2.8371316	RASSF6	Ras association domain family member 6
212097_at	0.00015	0.00000264	5.2588327	4.5246971	2.8343067	CAV1	caveolin 1
201694_s_at	0.000000357	9.71E-10	7.4102953	12.1033893	2.8150331	EGR1	early growth response 1
202350_s_at	0.0000628	0.000000863	5.5692937	5.5922121	2.8078329	LOC100506558///MATN2	uncharacterized LOC100506558///matrilin 2
228434_at	0.00000785	5.67E-08	6.313106	8.2011266	2.8028345	BTNL9	butyrophilin like 9
206488_s_at	0.0000247	0.000000245	5.9145915	6.7961694	2.802052	CD36	CD36 molecule
1558569_at	0.0000179	0.000000163	6.0261465	7.1880661	2.7950749	LOC100131541	uncharacterized LOC100131541
210517_s_at	0.0000642	0.000000887	5.5616122	5.5656106	2.7852599	AKAP12	A-kinase anchoring protein 12
216840_s_at	0.0000609	0.000000812	5.585908	5.6497782	2.7827498	LAMA2	laminin subunit alpha 2
226492_at	0.0000553	0.000000704	5.6253272	5.7865203	2.7718016	SEMA6D	semaphorin 6D
227646_at	0.000000461	1.43E-09	7.3060481	11.7325587	2.7681748	EBF1	early B-cell factor 1
209506_s_at	0.000604	0.0000168	4.7336515	2.7630397	2.7538022	NR2F2///NR2F1	nuclear receptor subfamily 2 group F member 2///nuclear receptor subfamily 2 group F member 1
218804_at	0.0000107	8.24E-08	6.211462	7.8415741	2.740887	ANO1	anoctamin 1
202994_s_at	0.0000262	0.000000266	5.8922737	6.7179194	2.7285509	FBLN1	fibulin 1
224184_s_at	0.000404	0.00000963	4.8925465	3.2892063	2.7185304	BOC	BOC cell adhesion associated, oncogene regulated
216594_x_at	0.0000169	0.000000153	6.0440134	7.250945	2.7151959	AKR1C1	aldo-keto reductase family 1 member C1
210794_s_at	0.00000188	8.49E-09	6.8257324	10.0222378	2.7128936	MEG3	maternally expressed 3 (non-protein coding)
204955_at	0.000000138	3.02E-10	7.7255649	13.2226929	2.712727	SRPX	sushi repeat containing protein, X-linked
204134_at	6.53E-09	4.01E-12	8.9060281	17.3585688	2.7063405	PDE2A	phosphodiesterase 2A
211002_s_at	0.00319	0.000167	4.0503603	0.5867239	2.7060225	TRIM29	tripartite motif containing 29
220751_s_at	0.0000332	0.00000037	5.8024245	6.4034517	2.7055449	FAXDC2	fatty acid hydroxylase domain containing 2
209355_s_at	0.000000486	1.53E-09	7.2871205	11.6652017	2.7035995	PLPP3	phospholipid phosphatase 3
209291_at	0.0033	0.000175	4.0362863	0.5436136	2.6855271	ID4	inhibitor of DNA binding 4, HLH protein
238447_at	0.000000115	2.4E-10	7.7882126	13.4446028	2.6824553	RBMS3	RNA binding motif single stranded interacting protein 3
235182_at	0.000349	0.00000785	4.9508048	3.4837075	2.6762112	ISM1	isthmin 1, angiogenesis inhibitor
229477_at	0.00034	0.00000761	4.9598398	3.5139441	2.6694768	THRSP	thyroid hormone responsive
203065_s_at	0.00000372	2.05E-08	6.5881757	9.1770951	2.659125	CAV1	caveolin 1
202995_s_at	0.0000048	2.87E-08	6.4966654	8.8520101	2.6577485	FBLN1	fibulin 1
221748_s_at	0.00000356	1.94E-08	6.6029433	9.229586	2.6567154	TNS1	tensin 1
209189_at	0.00061	0.000017	4.7296487	2.7498701	2.6561737	FOS	Fos proto-oncogene, AP-1 transcription factor subunit
213258_at	1.15E-08	8.94E-12	8.6850873	16.5932261	2.6458476	TFPI	tissue factor pathway inhibitor
226931_at	0.00000658	4.43E-08	6.3797334	8.4371696	2.6287158	TMTC1	transmembrane and tetratricopeptide repeat containing 1
226506_at	0.00241	0.000113	4.1692977	0.9540782	2.6284411	THSD4	thrombospondin type 1 domain containing 4
204388_s_at	0.00124	0.0000447	4.4470602	1.8317385	2.6283192	MAOA	monoamine oxidase A
206481_s_at	0.00000831	6.07E-08	6.2945714	8.1355115	2.6202481	LDB2	LIM domain binding 2
204151_x_at	0.0000053	3.34E-08	6.4560262	8.7077573	2.614243	AKR1C1	aldo-keto reductase family 1 member C1
227404_s_at	0.0000552	0.0000007	5.6267445	5.7914411	2.6121168	EGR1	early growth response 1
226846_at	0.00000449	2.64E-08	6.5193947	8.9327229	2.6037286	PHYHD1	phytanoyl-CoA dioxygenase domain containing 1
232204_at	1.99E-08	1.98E-11	8.467128	15.8337739	2.6003689	EBF1	early B-cell factor 1
43427_at	0.0000586	0.000000771	5.6003238	5.6997597	2.5949271	ACACB	acetyl-CoA carboxylase beta
238049_at	0.000000378	1.09E-09	7.3779249	11.9882703	2.5939271	GRAMD3	GRAM domain containing 3
207808_s_at	0.000000877	3.31E-09	7.0799382	10.9275424	2.5918711	PROS1	protein S (alpha)
226034_at	0.0113	0.00107	3.4602461	-1.1480731	2.5827114	DUSP4	dual specificity phosphatase 4
221874_at	0.00423	0.000248	3.9286562	0.2165385	2.5823724	KIAA1324	KIAA1324
219064_at	4.67E-08	5.86E-11	8.1703581	14.7933644	2.5781129	ITIH5	inter-alpha-trypsin inhibitor heavy chain family member 5
204437_s_at	0.015	0.00163	3.3195793	-1.5371944	2.5694504	FOLR1	folate receptor 1
209616_s_at	0.000000193	4.49E-10	7.6184857	12.8429701	2.5683295	LOC100653057///CES1	liver carboxylesterase 1-like///carboxylesterase 1
222162_s_at	0.0028	0.00014	4.1042786	0.752593	2.5637242	ADAMTS1	ADAM metallopeptidase with thrombospondin type 1 motif 1
204570_at	0.000255	0.00000523	5.0662257	3.8713884	2.5627221	COX7A1	cytochrome c oxidase subunit 7A1
49452_at	0.00000548	3.53E-08	6.4411481	8.6549657	2.5567759	ACACB	acetyl-CoA carboxylase beta
225968_at	0.0381	0.00661	2.827132	-2.812698	2.5557408	PRICKLE2	prickle planar cell polarity protein 2
224823_at	0.0000628	0.000000862	5.5696355	5.5933961	2.5458315	MYLK	myosin light chain kinase
45297_at	0.00000609	0.00000004	6.4071533	8.5343846	2.5435476	EHD2	EH domain containing 2
211998_at	0.000000313	8.12E-10	7.4583272	12.2741498	2.5388915	MIR4738///H3F3B///H3F3A	microRNA 4738///H3 histone, family 3B///H3 histone, family 3A
219689_at	5.11E-08	7.1E-11	8.1183766	14.6104489	2.5360957	SEMA3G	semaphorin 3G
205666_at	0.000222	0.00000436	5.1171667	4.0434315	2.5319056	FMO1	flavin containing monooxygenase 1
211564_s_at	0.0000123	0.000000103	6.1501716	7.6251247	2.52882	PDLIM4	PDZ and LIM domain 4
221246_x_at	0.000000912	3.53E-09	7.0619298	10.8634047	2.5244668	TNS1	tensin 1
238577_s_at	1.54E-09	4.93E-13	9.4900993	19.3573238	2.5216956	TSHZ2	teashirt zinc finger homeobox 2
209292_at	0.00193	0.0000834	4.2613771	1.2420696	2.5185327	ID4	inhibitor of DNA binding 4, HLH protein
219308_s_at	0.000000378	1.1E-09	7.3763012	11.9824949	2.5176959	AK5	adenylate kinase 5
244726_at	0.00000286	1.47E-08	6.6780609	9.4967006	2.5176702
235489_at	0.000000193	4.49E-10	7.618163	12.8418249	2.5161277	RHOJ	ras homolog family member J
209270_at	0.0000369	0.000000424	5.7650842	6.2730403	2.5085251	LAMB3	laminin subunit beta 3
223690_at	7.45E-08	1.35E-10	7.9429153	13.9916937	2.5065329	LTBP2	latent transforming growth factor beta binding protein 2
205363_at	0.0228	0.00302	3.1082738	-2.101737	2.5014952	BBOX1	gamma-butyrobetaine hydroxylase 1
225817_at	0.000229	0.00000453	5.1068733	4.0086229	2.499027	LOC101930349///LOC101930344///CGNL1	uncharacterized LOC101930349///uncharacterized LOC101930344///cingulin like 1
205226_at	0.000505	0.0000129	4.808115	3.0088081	2.4971623	PDGFRL	platelet derived growth factor receptor like
206101_at	0.0000201	0.000000192	5.9821582	7.0333867	2.4950986	ECM2	extracellular matrix protein 2
205258_at	0.00195	0.000085	4.2559311	1.224952	2.4893481	INHBB	inhibin beta B subunit
214247_s_at	0.00000881	6.57E-08	6.2729836	8.0591154	2.4863887	DKK3	dickkopf WNT signaling pathway inhibitor 3
218656_s_at	0.000000573	1.84E-09	7.2382619	11.4912982	2.4841891	LHFP	lipoma HMGIC fusion partner
221530_s_at	0.0000703	0.000000994	5.530086	5.4565262	2.4787752	BHLHE41	basic helix-loop-helix family member e41
235639_at	0.00078	0.0000235	4.6352122	2.440452	2.4775598	CDH19	cadherin 19
230061_at	0.000233	0.00000465	5.0993408	3.9831648	2.4768473	TM4SF18	transmembrane 4 L six family member 18
226304_at	0.000000357	9.73E-10	7.4095014	12.1005663	2.4697817	HSPB6	heat shock protein family B (small) member 6
204442_x_at	0.00000383	2.16E-08	6.573841	9.1261502	2.4695388	LTBP4	latent transforming growth factor beta binding protein 4
233498_at	0.0281	0.00418	2.9936935	-2.3972386	2.4682324	ERBB4	erb-b2 receptor tyrosine kinase 4
202242_at	6.07E-08	8.77E-11	8.0608342	14.407749	2.4654602	TSPAN7	tetraspanin 7
207542_s_at	0.0000123	0.000000103	6.1505364	7.6264123	2.4571454	AQP1	aquaporin 1 (Colton blood group)
205405_at	1.49E-08	1.36E-11	8.5707696	16.1954253	2.4550035	SEMA5A	semaphorin 5A
214091_s_at	0.000000413	1.23E-09	7.3465122	11.8765304	2.4527243	GPX3	glutathione peroxidase 3
213110_s_at	0.00337	0.00018	4.0278522	0.5178162	2.4516806	COL4A5	collagen type IV alpha 5 chain
214505_s_at	0.000000382	1.12E-09	7.3710026	11.9636488	2.4508851	FHL1	four and a half LIM domains 1
214428_x_at	0.0138	0.00143	3.3635651	-1.4166242	2.4489844	C4B_2///C4B///C4A	complement component 4B (Chido blood group), copy 2///complement component 4B (Chido blood group)///complement component 4A (Rodgers blood group)
244677_at	0.0000119	9.66E-08	6.1683751	7.6893812	2.4465853	MIR6883///PER1	microRNA 6883///period circadian clock 1
209160_at	0.000328	0.00000728	4.972402	3.556017	2.4401736	AKR1C3	aldo-keto reductase family 1, member C3
209392_at	0.000033	0.000000364	5.8069069	6.4191178	2.4370852	ENPP2	ectonucleotide pyrophosphatase/phosphodiesterase 2
213695_at	0.00654	0.000473	3.7256186	-0.3872548	2.4319723	PON3	paraoxonase 3
204773_at	0.0000326	0.000000353	5.8147183	6.4464247	2.4246672	IL11RA	interleukin 11 receptor subunit alpha
206453_s_at	0.00041	0.00000984	4.8864804	3.2690012	2.4242259	NDRG2	NDRG family member 2
205907_s_at	0.0379	0.00655	2.8301291	-2.8053744	2.4110618	OMD	osteomodulin
214175_x_at	0.00000914	6.86E-08	6.2611918	8.0173992	2.4083751	PDLIM4	PDZ and LIM domain 4
206742_at	2.83E-09	1.13E-12	9.2573492	18.565318	2.4035835	PIR-FIGF///FIGF	PIR-FIGF readthrough///c-fos induced growth factor
233520_s_at	0.0000053	3.32E-08	6.4577314	8.7138084	2.4013359	CMYA5	cardiomyopathy associated 5
203697_at	0.00506	0.000323	3.8463131	-0.0304755	2.399486	FRZB	frizzled-related protein
229487_at	0.000000364	1.01E-09	7.399289	12.0642507	2.3982224	EBF1	early B-cell factor 1
228716_at	0.000493	0.0000125	4.8174407	3.0396902	2.3956884	THRB	thyroid hormone receptor beta
222043_at	0.00537	0.000356	3.8160547	-0.1205205	2.3956282	CLU	clusterin
203088_at	0.00000377	2.09E-08	6.582162	9.1557218	2.3914909	FBLN5	fibulin 5
208944_at	0.000000051	6.95E-11	8.1239731	14.6301514	2.3914548	TGFBR2	transforming growth factor beta receptor 2
218706_s_at	0.000000129	2.75E-10	7.7510024	13.3128209	2.3892471	GRAMD3	GRAM domain containing 3
201842_s_at	0.000346	0.00000774	4.9547349	3.4968576	2.3873756	EFEMP1	EGF containing fibulin like extracellular matrix protein 1
202672_s_at	0.000287	0.00000609	5.0229751	3.7257627	2.3837684	ATF3	activating transcription factor 3
221747_at	2.93E-09	1.33E-12	9.2120633	18.4105091	2.3822238	TNS1	tensin 1
203131_at	4.23E-08	5.2E-11	8.2031162	14.9085369	2.3789058	PDGFRA	platelet derived growth factor receptor alpha
235368_at	0.00000221	1.06E-08	6.7655585	9.8080341	2.3787371	ADAMTS5	ADAM metallopeptidase with thrombospondin type 1 motif 5
239348_at	0.0000381	0.000000443	5.7527958	6.2301607	2.3749849
202112_at	0.000547	0.0000146	4.7739605	2.8958985	2.3732883	VWF	von Willebrand factor
225615_at	0.0000201	0.00000019	5.9845858	7.0419182	2.3732878	IFFO2	intermediate filament family orphan 2
212494_at	0.0000142	0.000000123	6.1033341	7.4599167	2.3724814	TNS2	tensin 2
214279_s_at	0.00845	0.000692	3.6035279	-0.7414616	2.3702582	NDRG2	NDRG family member 2
209335_at	0.000305	0.00000664	4.9984203	3.643273	2.3693735	DCN	decorin
217014_s_at	0.0083	0.000674	3.6119868	-0.7171454	2.3660811	AZGP1P1///AZGP1	alpha-2-glycoprotein 1, zinc-binding pseudogene 1///alpha-2-glycoprotein 1, zinc-binding
200696_s_at	1.45E-09	4.25E-13	9.5318499	19.4987324	2.3643784	GSN	gelsolin
204457_s_at	0.0000276	0.000000282	5.87654	6.6627865	2.3592758	GAS1	growth arrest specific 1
215304_at	0.0202	0.00252	3.1718023	-1.9346224	2.3561813
213992_at	0.0000492	0.000000607	5.6663457	5.9290431	2.3556423	COL4A6	collagen type IV alpha 6 chain
225975_at	0.000000764	2.74E-09	7.1308987	11.1090297	2.3424679	PCDH18	protocadherin 18
228528_at	0.00148	0.0000574	4.3732954	1.5961079	2.339568	MIR29C///MIR29B2	microRNA 29c///microRNA 29b-2
200811_at	0.000000888	3.39E-09	7.0732516	10.9037279	2.3392942	CIRBP	cold inducible RNA binding protein
225895_at	0.0023	0.000105	4.1908745	1.0212878	2.3348731	SYNPO2	synaptopodin 2
209702_at	3.63E-08	4.27E-11	8.2568932	15.0974386	2.3342868	FTO	fat mass and obesity associated
226523_at	1.39E-09	3.7E-13	9.5706722	19.6300384	2.3341141	TAGLN	transgelin
211896_s_at	0.000839	0.0000262	4.604247	2.3395451	2.3314311	DCN	decorin
228224_at	0.0173	0.00201	3.2489108	-1.7287397	2.3313456	PRELP	proline and arginine rich end leucine rich repeat protein
209948_at	0.00000187	8.28E-09	6.8325519	10.0465177	2.3281772	KCNMB1	potassium calcium-activated channel subfamily M regulatory beta subunit 1
204541_at	0.0029	0.000148	4.0883078	0.7033455	2.3240992	SEC14L2	SEC14 like lipid binding 2
230142_s_at	0.000263	0.00000546	5.0537419	3.829313	2.3234396	CIRBP	cold inducible RNA binding protein
205463_s_at	0.000000335	8.97E-10	7.4316909	12.1794624	2.321235	PDGFA	platelet derived growth factor subunit A
218901_at	0.000000229	5.56E-10	7.5605208	12.6372117	2.3211473	PLSCR4	phospholipid scramblase 4
201116_s_at	0.00807	0.000646	3.6256866	-0.6776916	2.3140595	CPE	carboxypeptidase E
241400_at	0.000000211	5.01E-10	7.5886889	12.7372167	2.3096485
218162_at	0.00000338	1.83E-08	6.6180161	9.2831699	2.3096165	OLFML3	olfactomedin like 3
223126_s_at	0.00264	0.00013	4.1270316	0.8229212	2.3093628	C1orf21	chromosome 1 open reading frame 21
208789_at	0.00000636	4.25E-08	6.3909439	8.4769104	2.3018963	PTRF	polymerase I and transcript release factor
242868_at	0.00473	0.000293	3.8771691	0.0617521	2.301757
226992_at	0.00211	0.0000943	4.2246992	1.1269893	2.3008232	NOSTRIN	nitric oxide synthase trafficking
210764_s_at	0.0000341	0.000000384	5.7918938	6.3666561	2.2998924	CYR61	cysteine rich angiogenic inducer 61
244860_at	0.000195	0.00000365	5.1673926	4.213595	2.2971005
232277_at	0.000231	0.00000459	5.1032461	3.996362	2.2930847	SLC28A3	solute carrier family 28 member 3
228850_s_at	0.0026	0.000127	4.1341695	0.8450243	2.2890442	SLIT2	slit guidance ligand 2
232541_at	0.000509	0.0000131	4.8047264	2.9975922	2.2834362
205752_s_at	0.0000631	0.00000087	5.5669406	5.5840624	2.2818221	GSTM5	glutathione S-transferase mu 5
209496_at	0.0307	0.00478	2.9449034	-2.5206994	2.2813805	RARRES2	retinoic acid receptor responder 2
204014_at	0.0221	0.00288	3.1244992	-2.0592741	2.2787436	DUSP4	dual specificity phosphatase 4
213138_at	0.000000645	2.22E-09	7.1867792	11.3080118	2.2768113	ARID5A	AT-rich interaction domain 5A
212423_at	0.000104	0.00000166	5.3874932	4.965104	2.2751736	ZCCHC24	zinc finger CCHC-type containing 24
238592_at	0.00571	0.000388	3.7882075	-0.2030388	2.2740445
227088_at	0.00000275	1.39E-08	6.6933023	9.5509188	2.2728481	PDE5A	phosphodiesterase 5A
222242_s_at	0.0164	0.00186	3.2758952	-1.6559177	2.2709802	KLK5	kallikrein related peptidase 5
204682_at	0.00000412	2.36E-08	6.5501303	9.0419003	2.2707791	LTBP2	latent transforming growth factor beta binding protein 2
229177_at	0.000231	0.00000461	5.1016602	3.9910024	2.2701118	C16orf89	chromosome 16 open reading frame 89
218736_s_at	0.0000563	0.000000722	5.6183378	5.7622587	2.26974	PALMD	palmdelphin
201843_s_at	0.00105	0.000036	4.5107415	2.0365559	2.2684717	EFEMP1	EGF containing fibulin like extracellular matrix protein 1
209242_at	0.036	0.00607	2.8585581	-2.7356256	2.2632385	PEG3	paternally expressed 3
213364_s_at	0.000134	0.00000228	5.2987875	4.6611395	2.2593005	SNX1	sorting nexin 1
212448_at	0.00131	0.0000486	4.4221579	1.7519945	2.2579303	NEDD4L	neural precursor cell expressed, developmentally down-regulated 4-like, E3 ubiquitin protein ligase
226597_at	0.0016	0.0000648	4.3368163	1.480243	2.2564292	REEP6	receptor accessory protein 6
1557286_at	1.15E-08	8.36E-12	8.7035838	16.6574774	2.2560148
218665_at	0.000132	0.00000224	5.3041678	4.6795355	2.2545004	FZD4	frizzled class receptor 4
212419_at	0.0000371	0.000000426	5.7634082	6.267191	2.2541249	ZCCHC24	zinc finger CCHC-type containing 24
221911_at	0.00815	0.000655	3.6210434	-0.6910734	2.2520341	ETV1	ETS variant 1
224240_s_at	0.00215	0.0000967	4.2168623	1.1024624	2.2479288	CCL28	C-C motif chemokine ligand 28
225571_at	0.00025	0.00000509	5.0738575	3.8971276	2.2467997	LIFR	leukemia inhibitory factor receptor alpha
232286_at	0.00334	0.000178	4.0316992	0.5295794	2.2398378
213524_s_at	0.00124	0.0000449	4.4455743	1.8269746	2.2391014	G0S2	G0/G1 switch 2
210839_s_at	0.000119	0.00000196	5.3417116	4.8080502	2.2389109	ENPP2	ectonucleotide pyrophosphatase/phosphodiesterase 2
209542_x_at	0.0000783	0.00000114	5.4931182	5.3288079	2.2387838	IGF1	insulin like growth factor 1
201058_s_at	0.000941	0.0000308	4.5567411	2.1852825	2.2372555	MYL9	myosin light chain 9
230218_at	0.000103	0.00000165	5.3899997	4.9737132	2.2362487	HIC1	hypermethylated in cancer 1
205776_at	0.000114	0.00000184	5.3596615	4.8695835	2.2298612	FMO5	flavin containing monooxygenase 5
227121_at	0.0000914	0.00000142	5.4313754	5.1159814	2.2203767	ZBTB20	zinc finger and BTB domain containing 20
201466_s_at	0.0000529	0.000000657	5.6442283	5.8521653	2.2188629	JUN	Jun proto-oncogene, AP-1 transcription factor subunit
203474_at	0.000142	0.00000245	5.2790697	4.5937674	2.2097469	IQGAP2	IQ motif containing GTPase activating protein 2
228519_x_at	0.000123	0.00000206	5.3277396	4.7601933	2.205733	CIRBP	cold inducible RNA binding protein
214651_s_at	0.000258	0.00000532	5.0613262	3.8548712	2.2015612	HOXA10-HOXA9///MIR196B///HOXA9	HOXA10-HOXA9 readthrough///microRNA 196b///homeobox A9
204418_x_at	0.000355	0.00000808	4.9426262	3.4563532	2.2004926	GSTM2	glutathione S-transferase mu 2 (muscle)
216320_x_at	0.00345	0.000186	4.0169845	0.4846161	2.1989396	MST1	macrophage stimulating 1
232333_at	0.0000262	0.000000266	5.8925268	6.7188062	2.1971487
206363_at	0.00124	0.0000449	4.4455947	1.82704	2.1971402	MAF	MAF bZIP transcription factor
212558_at	0.00000326	1.73E-08	6.6343031	9.3410783	2.1935198	SPRY1	sprouty RTK signaling antagonist 1
222513_s_at	0.000166	0.00000299	5.2239398	4.4057889	2.1918701	SORBS1	sorbin and SH3 domain containing 1
209309_at	0.0275	0.00403	3.0060549	-2.3657314	2.1895308	AZGP1	alpha-2-glycoprotein 1, zinc-binding
204015_s_at	0.0143	0.0015	3.3477193	-1.460177	2.1866989	DUSP4	dual specificity phosphatase 4
227997_at	0.0000541	0.000000676	5.6367335	5.8261292	2.1853302	IL17RD	interleukin 17 receptor D
205158_at	0.000371	0.00000852	4.9274598	3.4056699	2.1846854	RNASE4	ribonuclease A family member 4
203854_at	0.0000249	0.000000249	5.9103399	6.7812585	2.1833608	CFI	complement factor I
203323_at	0.0000293	0.000000307	5.8536004	6.5824525	2.1807061	CAV2	caveolin 2
221447_s_at	0.00000459	2.71E-08	6.5124694	8.9081284	2.1777036	GLT8D2	glycosyltransferase 8 domain containing 2
221728_x_at	0.0195	0.00239	3.1900771	-1.8861269	2.1766505	XIST	X inactive specific transcript (non-protein coding)
204550_x_at	0.000291	0.00000618	5.0186412	3.7111936	2.1760919	GSTM1	glutathione S-transferase mu 1
212226_s_at	6.07E-08	9.44E-11	8.0408269	14.3372194	2.1754152	PLPP3	phospholipid phosphatase 3
224061_at	8.57E-08	1.67E-10	7.8856266	13.7892547	2.1691557	INMT	indolethylamine N-methyltransferase
223495_at	0.00000286	1.47E-08	6.677842	9.4959221	2.1651584	CCDC8	coiled-coil domain containing 8
234307_s_at	0.000235	0.00000472	5.0951235	3.9689167	2.1608015	KIF26A	kinesin family member 26A
224970_at	0.0241	0.00329	3.078334	-2.1796929	2.1566071	NFIA	nuclear factor I A
230624_at	0.0000151	0.000000133	6.0821487	7.3852505	2.1531485	SLC25A27	solute carrier family 25 member 27
224215_s_at	0.000582	0.0000159	4.7484232	2.8116769	2.1495623	DLL1	delta like canonical Notch ligand 1
209488_s_at	0.0022	0.0000993	4.2089711	1.0777881	2.1487328	RBPMS	RNA binding protein with multiple splicing
225557_at	0.000000745	2.65E-09	7.1395376	11.1397934	2.1468027	CSRNP1	cysteine and serine rich nuclear protein 1
200795_at	0.0000663	0.000000927	5.5495483	5.5238504	2.1454493	SPARCL1	SPARC like 1
229130_at	0.00118	0.0000418	4.4671011	1.8960587	2.1453906
222835_at	0.0119	0.00115	3.4366136	-1.2141596	2.1453673	THSD4	thrombospondin type 1 domain containing 4
203510_at	0.022	0.00287	3.1261744	-2.0548812	2.1449721	MET	MET proto-oncogene, receptor tyrosine kinase
225627_s_at	0.0000121	9.99E-08	6.1593321	7.6574571	2.1446853	CACHD1	cache domain containing 1
242405_at	0.0000628	0.000000858	5.570814	5.597478	2.1409469
212239_at	0.00000141	5.87E-09	6.9251717	10.3763286	2.1394661	PIK3R1	phosphoinositide-3-kinase regulatory subunit 1
227239_at	0.00000828	6.02E-08	6.2966513	8.1428733	2.1351347	FAM126A	family with sequence similarity 126 member A
203789_s_at	0.00673	0.000495	3.7114523	-0.428706	2.1342613	SEMA3C	semaphorin 3C
203881_s_at	0.0044	0.000264	3.909642	0.159247	2.1327294	DMD	dystrophin
210762_s_at	0.00000497	0.00000003	6.4853728	8.8119184	2.1318039	DLC1	DLC1 Rho GTPase activating protein
235305_s_at	0.00000498	3.03E-08	6.482037	8.8000764	2.1259571	ECHDC2	enoyl-CoA hydratase domain containing 2
204472_at	0.000122	0.00000202	5.3333377	4.7793639	2.1259017	GEM	GTP binding protein overexpressed in skeletal muscle
225481_at	0.000227	0.00000447	5.1102267	4.0199604	2.1157233	FRMD6	FERM domain containing 6
205011_at	0.000204	0.0000039	5.1489408	4.1510202	2.1107965	VWA5A	von Willebrand factor A domain containing 5A
218820_at	0.0229	0.00304	3.1060971	-2.107422	2.1089176	C14orf132	chromosome 14 open reading frame 132
228905_at	0.00561	0.000379	3.7955272	-0.1813817	2.1086235	PCM1	pericentriolar material 1
211813_x_at	0.00145	0.0000559	4.3809293	1.6204108	2.107568	DCN	decorin
228376_at	0.0000123	0.000000103	6.1509981	7.6280419	2.1058357	GGTA1P	glycoprotein, alpha-galactosyltransferase 1 pseudogene
203710_at	0.000386	0.00000901	4.9115663	3.3526159	2.1022203	ITPR1	inositol 1,4,5-trisphosphate receptor type 1
213182_x_at	0.00141	0.0000537	4.3927033	1.6579314	2.100747	CDKN1C	cyclin dependent kinase inhibitor 1C
208798_x_at	0.000159	0.00000282	5.2399339	4.4602643	2.1002097	GOLGA8A	golgin A8 family member A
203548_s_at	0.00787	0.000623	3.6371718	-0.6445474	2.0995999	LPL	lipoprotein lipase
242736_at	0.00027	0.00000565	5.0441394	3.7969716	2.0992967
1557938_s_at	0.000000137	2.96E-10	7.7309717	13.2418524	2.0990582	PTRF	polymerase I and transcript release factor
223475_at	0.0417	0.00759	2.7757292	-2.9374134	2.0964526	CRISPLD1	cysteine rich secretory protein LCCL domain containing 1
226250_at	0.0000956	0.00000149	5.4180226	5.0700368	2.0960675	ZBTB20	zinc finger and BTB domain containing 20
219916_s_at	0.000000607	1.98E-09	7.2179254	11.4189017	2.0958673	RNF39	ring finger protein 39
228027_at	0.00000293	1.52E-08	6.6689757	9.4643851	2.0957181	ARMCX5-GPRASP2///GPRASP2	ARMCX5-GPRASP2 readthrough///G protein-coupled receptor associated sorting protein 2
212230_at	0.000000614	2.05E-09	7.2084671	11.3852288	2.0897364	PLPP3	phospholipid phosphatase 3
215333_x_at	0.000335	0.00000744	4.9661004	3.5349072	2.0883481	GSTM1	glutathione S-transferase mu 1
227074_at	0.000123	0.00000206	5.328254	4.7619547	2.0880223	CCDC18-AS1	CCDC18 antisense RNA 1
208891_at	0.000432	0.0000105	4.8674986	3.2058353	2.0860987	DUSP6	dual specificity phosphatase 6
238688_at	0.000144	0.00000251	5.2730123	4.5730848	2.0841629	TPM1	tropomyosin 1 (alpha)
201034_at	0.0000302	0.000000321	5.8408481	6.5378195	2.082675	ADD3	adducin 3
209167_at	0.0145	0.00155	3.3362548	-1.4916052	2.076244	GPM6B	glycoprotein M6B
212096_s_at	0.0000101	7.71E-08	6.2296407	7.9058265	2.0758986	MTUS1	microtubule associated tumor suppressor 1
203549_s_at	0.0101	0.000904	3.51642	-0.9898619	2.0738734	LPL	lipoprotein lipase
209581_at	0.027	0.00392	3.0162311	-2.3397257	2.0732269	PLA2G16	phospholipase A2 group XVI
205547_s_at	0.000694	0.0000201	4.6812863	2.5911014	2.0708489	TAGLN	transgelin
203373_at	0.000175	0.00000318	5.2059774	4.3446689	2.0700548	SOCS2	suppressor of cytokine signaling 2
209897_s_at	0.0000119	0.000000097	6.1672428	7.6853834	2.0697973	SLIT2	slit guidance ligand 2
210664_s_at	0.0000397	0.000000466	5.7386307	6.1807554	2.0680122	TFPI	tissue factor pathway inhibitor
201508_at	0.000969	0.0000322	4.5437728	2.1432882	2.0670552	IGFBP4	insulin like growth factor binding protein 4
237157_at	0.0000302	0.000000322	5.8400281	6.5349503	2.066898
211577_s_at	0.0000201	0.000000193	5.9807189	7.0283286	2.0636485	IGF1	insulin like growth factor 1
209170_s_at	0.0286	0.00429	2.9837208	-2.4225905	2.0635707	GPM6B	glycoprotein M6B
221841_s_at	0.0000407	0.000000482	5.729793	6.1499442	2.0598168	KLF4	Kruppel like factor 4
213675_at	6.63E-08	1.17E-10	7.9824948	14.1314398	2.0565755	PARVA	parvin alpha
232882_at	0.000763	0.0000228	4.6440714	2.4693723	2.0547064
227461_at	0.00428	0.000253	3.9224669	0.1978729	2.0521296	STON2	stonin 2
219213_at	0.0000621	0.000000831	5.5795468	5.6277329	2.0492219	JAM2	junctional adhesion molecule 2
221667_s_at	0.0217	0.00281	3.133838	-2.0347653	2.0435507	HSPB8	heat shock protein family B (small) member 8
227875_at	0.000000051	6.8E-11	8.1302689	14.6523129	2.0426132	KLHL13	kelch like family member 13
204083_s_at	0.000863	0.0000272	4.5925679	2.3015587	2.0406634	TPM2	tropomyosin 2 (beta)
224822_at	0.000363	0.00000831	4.9347197	3.4299244	2.0398254	DLC1	DLC1 Rho GTPase activating protein
200785_s_at	0.00000299	1.56E-08	6.6621409	9.4400756	2.0396607	LRP1	LDL receptor related protein 1
221584_s_at	0.00288	0.000146	4.0912272	0.7123405	2.038509	KCNMA1	potassium calcium-activated channel subfamily M alpha 1
218552_at	3.8E-09	1.83E-12	9.1240162	18.1088799	2.0373184	ECHDC2	enoyl-CoA hydratase domain containing 2
204754_at	6.4E-09	3.59E-12	8.9365845	17.4640387	2.036277	HLF	HLF, PAR bZIP transcription factor
204363_at	0.00048	0.000012	4.8290659	3.0782182	2.0359465	F3	coagulation factor III, tissue factor
227671_at	0.018	0.00212	3.230351	-1.7785957	2.0358402	XIST	X inactive specific transcript (non-protein coding)
232098_at	0.0125	0.00124	3.4118157	-1.283199	2.0353342	DST	dystonin
202730_s_at	0.00193	0.0000834	4.2614175	1.2421967	2.0348168	MIR4680///PDCD4	microRNA 4680///programmed cell death 4 (neoplastic transformation inhibitor)
205020_s_at	0.0000434	0.000000526	5.7056747	6.0659102	2.0319195	ARL4A	ADP ribosylation factor like GTPase 4A
200974_at	0.000509	0.0000131	4.8052884	2.999452	2.0314311	ACTA2	actin, alpha 2, smooth muscle, aorta
205116_at	0.00000168	7.24E-09	6.8685649	10.1747456	2.0259095	LAMA2	laminin subunit alpha 2
223449_at	0.00496	0.000313	3.8564996	-0.0000733	2.0243978	SEMA6A	semaphorin 6A
227297_at	0.00256	0.000124	4.1409245	0.8659591	2.0243297	ITGA9	integrin subunit alpha 9
210425_x_at	0.0000627	0.000000842	5.5758346	5.6148707	2.0202931	LOC101930583///GOLGA8B///GOLGA8A	uncharacterized LOC101930583///golgin A8 family member B///golgin A8 family member A
219563_at	0.0000368	0.000000421	5.7669383	6.2795121	2.0168769	SYNE3///LINC00341	spectrin repeat containing nuclear envelope family member 3///long intergenic non-protein coding RNA 341
222290_at	0.00497	0.000314	3.8547664	-0.0052491	2.0167128	OR2A9P///OR2A20P	olfactory receptor family 2 subfamily A member 9 pseudogene///olfactory receptor family 2 subfamily A member 20 pseudogene
214218_s_at	0.0202	0.00251	3.172665	-1.9323373	2.0160684	XIST	X inactive specific transcript (non-protein coding)
228665_at	0.0000237	0.000000233	5.9285508	6.8451401	2.0152987	CYYR1	cysteine and tyrosine rich 1
201289_at	0.000417	0.00001	4.8814307	3.2521886	2.0131498	CYR61	cysteine rich angiogenic inducer 61
226932_at	0.0000557	0.00000071	5.6231601	5.7789972	2.0129635	SSPN	sarcospan
238933_at	0.0158	0.00176	3.2951342	-1.6037567	2.0121933	IRS1	insulin receptor substrate 1
200953_s_at	0.000349	0.00000786	4.9504131	3.482397	2.0054913	CCND2	cyclin D2
204154_at	0.000000335	8.95E-10	7.4321146	12.1809689	2.0017829	CDO1	cysteine dioxygenase type 1
235521_at	0.0000255	0.000000256	5.9028138	6.754868	2.0000741	HOXA3	homeobox A3
203435_s_at	0.000033	0.000000364	5.8069319	6.4192051	1.9960496	MME	membrane metallo-endopeptidase
208370_s_at	0.00812	0.000652	3.622481	-0.6869311	1.9954518	RCAN1	regulator of calcineurin 1
200621_at	0.00000724	5.07E-08	6.3430454	8.307161	1.9949143	CSRP1	cysteine and glycine rich protein 1
230398_at	0.00000497	0.00000003	6.4851361	8.8110781	1.9874912	TNS4	tensin 4
203349_s_at	0.0013	0.0000479	4.4269551	1.767341	1.9872289	ETV5	ETS variant 5
211423_s_at	0.00000326	1.74E-08	6.6328005	9.3357355	1.9850281	SC5D	sterol-C5-desaturase
216264_s_at	0.000261	0.0000054	5.0568358	3.8397374	1.9839289	LAMB2	laminin subunit beta 2
209147_s_at	0.000114	0.00000185	5.3573374	4.861613	1.982207	PLPP1	phospholipid phosphatase 1
201753_s_at	0.0000407	0.000000482	5.7294038	6.1485875	1.9821891	ADD3	adducin 3
226407_at	0.0000783	0.00000114	5.4929676	5.3282881	1.9807197	TPT1-AS1	TPT1 antisense RNA 1
208892_s_at	0.00171	0.0000704	4.3121894	1.402277	1.9792645	DUSP6	dual specificity phosphatase 6
225698_at	0.000000419	1.27E-09	7.338493	11.8480009	1.9783779	EPB41L4A-AS1	EPB41L4A antisense RNA 1
202709_at	0.00106	0.0000363	4.5082927	2.0286564	1.9720474	FMOD	fibromodulin
203380_x_at	0.00000208	9.8E-09	6.786956	9.8841962	1.9716254	SRSF5	serine and arginine rich splicing factor 5
208893_s_at	0.0012	0.0000428	4.4603016	1.8742218	1.9709954	DUSP6	dual specificity phosphatase 6
240458_at	0.00842	0.000689	3.6046865	-0.738133	1.9709618
218541_s_at	0.0222	0.00291	3.1216882	-2.0666414	1.9704449	C8orf4	chromosome 8 open reading frame 4
228730_s_at	0.0000358	0.000000407	5.775838	6.3105808	1.9677238	SCRN2	secernin 2
224999_at	0.000207	0.00000398	5.1433032	4.1319159	1.9652738	EGFR	epidermal growth factor receptor
1556427_s_at	9.35E-09	6.25E-12	8.7836988	16.9354008	1.9646219	LRRN4CL	LRRN4 C-terminal like
227576_at	0.00148	0.0000575	4.3725192	1.593638	1.9634121
226713_at	0.0000109	8.56E-08	6.2013051	7.8056851	1.9616735	CCDC50	coiled-coil domain containing 50
218353_at	0.000976	0.0000326	4.540068	2.1313007	1.9586507	RGS5	regulator of G-protein signaling 5
201893_x_at	0.00401	0.00023	3.9525393	0.2887117	1.9584433	DCN	decorin
1555564_a_at	0.000426	0.0000103	4.8722278	3.2215642	1.9568417	CFI	complement factor I
216894_x_at	0.000993	0.0000335	4.5324059	2.1065215	1.9558882	CDKN1C	cyclin dependent kinase inhibitor 1C
202949_s_at	0.00546	0.000364	3.8085645	-0.1427492	1.9531109	FHL2	four and a half LIM domains 2
213029_at	0.00408	0.000236	3.9440864	0.2631408	1.9520216	NFIB	nuclear factor I B
209583_s_at	0.000142	0.00000244	5.2798668	4.5964895	1.9500198	CD200	CD200 molecule
232584_at	8.61E-09	5.53E-12	8.8175939	17.0527996	1.9495556
212813_at	0.000000413	1.24E-09	7.3451183	11.8715717	1.9490532	JAM3	junctional adhesion molecule 3
203914_x_at	0.0109	0.00101	3.479474	-1.094096	1.9463376	HPGD	hydroxyprostaglandin dehydrogenase 15-(NAD)
1555269_a_at	0.00105	0.000036	4.5109904	2.0373588	1.945531	ANO1	anoctamin 1
236621_at	0.000543	0.0000144	4.7770912	2.9062355	1.9447846	RPS27	ribosomal protein S27
202723_s_at	0.0000183	0.000000167	6.0187275	7.1619653	1.9438737	FOXO1	forkhead box O1
243509_at	0.0000452	0.000000551	5.6926085	6.0204162	1.941992
219534_x_at	0.00233	0.000108	4.1842509	1.0006378	1.9402351	CDKN1C	cyclin dependent kinase inhibitor 1C
227623_at	0.0069	0.000513	3.6998701	-0.4625282	1.9373769	CACNA2D1	calcium voltage-gated channel auxiliary subunit alpha2delta 1
213348_at	0.00000479	2.86E-08	6.4982575	8.8576632	1.9366986	CDKN1C	cyclin dependent kinase inhibitor 1C
222829_s_at	0.0000628	0.00000085	5.5733857	5.6063866	1.9356836	IL20RA	interleukin 20 receptor subunit alpha
235094_at	0.000316	0.00000696	4.9849297	3.598011	1.9354189
232113_at	0.00824	0.000668	3.6150945	-0.7082033	1.9313523
211685_s_at	0.00399	0.000228	3.9550844	0.2964167	1.9305129	NCALD	neurocalcin delta
221834_at	0.000865	0.0000274	4.5910757	2.2967081	1.9286071	LOC100507577///LONP2	uncharacterized LOC100507577///lon peptidase 2, peroxisomal
1552721_a_at	0.00000144	6.1E-09	6.9148901	10.3397127	1.9263073	FGF1	fibroblast growth factor 1
205287_s_at	0.00891	0.00075	3.5774961	-0.8160791	1.9238002	TFAP2C	transcription factor AP-2 gamma
209368_at	0.000801	0.0000244	4.6240878	2.4041686	1.9233459	EPHX2	epoxide hydrolase 2
230292_at	0.000309	0.00000677	4.9930088	3.625112	1.9221114	LOC100996412	uncharacterized LOC100996412
224588_at	0.0217	0.0028	3.1345352	-2.0329336	1.9178086	XIST	X inactive specific transcript (non-protein coding)
204686_at	0.0067	0.000491	3.7135924	-0.4224497	1.9161984	IRS1	insulin receptor substrate 1
243715_at	0.0000888	0.00000136	5.4422711	5.1534934	1.9147417
225162_at	6.07E-08	9.38E-11	8.042622	14.3435484	1.9126801	SH3D19	SH3 domain containing 19
201957_at	0.0000186	0.000000172	6.0116089	7.1369259	1.909884	PPP1R12B	protein phosphatase 1 regulatory subunit 12B
201117_s_at	0.00675	0.000496	3.7102762	-0.4321433	1.9052066	CPE	carboxypeptidase E
222885_at	0.00124	0.000045	4.4450264	1.8252182	1.9038449	EMCN	endomucin
224997_x_at	0.023	0.00307	3.1021991	-2.1175958	1.9025735	MIR675///H19	microRNA 675///H19, imprinted maternally expressed transcript (non-protein coding)
224590_at	0.0147	0.00158	3.3302353	-1.5080789	1.8989836	XIST	X inactive specific transcript (non-protein coding)
205383_s_at	0.000115	0.00000188	5.3533783	4.8480377	1.8982649	ZBTB20	zinc finger and BTB domain containing 20
223170_at	0.00834	0.000679	3.6094762	-0.724366	1.897639	TMEM98	transmembrane protein 98
240282_at	0.000875	0.0000279	4.585678	2.2791678	1.8966351	WDR1	WD repeat domain 1
209369_at	0.0335	0.00548	2.895498	-2.6442404	1.8959953	ANXA3	annexin A3
211596_s_at	0.00241	0.000114	4.168127	0.9504362	1.8942751	LRIG1	leucine rich repeats and immunoglobulin like domains 1
225464_at	0.000581	0.0000158	4.7508122	2.8195485	1.8936316	FRMD6	FERM domain containing 6
212510_at	0.0081	0.000648	3.6244315	-0.6813097	1.8929031	GPD1L	glycerol-3-phosphate dehydrogenase 1-like
225123_at	0.00405	0.000233	3.9477384	0.274185	1.8922858	SESN3	sestrin 3
218330_s_at	0.000187	0.00000348	5.1811604	4.2603303	1.8919796	NAV2	neuron navigator 2
213001_at	0.0000581	0.000000757	5.60518	5.7166037	1.8919033	ANGPTL2	angiopoietin like 2
228256_s_at	0.0275	0.00403	3.0063158	-2.3650655	1.8912977	EPB41L4A	erythrocyte membrane protein band 4.1 like 4A
208703_s_at	0.000514	0.0000133	4.7997937	2.981271	1.8881791	APLP2	amyloid beta precursor like protein 2
225424_at	0.000318	0.00000702	4.9825553	3.5900488	1.885381	GPAM	glycerol-3-phosphate acyltransferase, mitochondrial
228489_at	0.00159	0.0000641	4.3403149	1.4913359	1.8843952	TM4SF18	transmembrane 4 L six family member 18
226594_at	0.00041	0.00000983	4.8868356	3.2701839	1.8839727	ENTPD5	ectonucleoside triphosphate diphosphohydrolase 5
203688_at	1.29E-08	1.03E-11	8.644929	16.4536193	1.8816583	PKD2	polycystin 2, transient receptor potential cation channel
232213_at	0.00000326	1.74E-08	6.6314696	9.3310033	1.878175	PELI1	pellino E3 ubiquitin protein ligase 1
235046_at	0.0376	0.00648	2.8343771	-2.7949845	1.8773522	INPP4B	inositol polyphosphate-4-phosphatase type II B
213397_x_at	0.00109	0.0000376	4.4983406	1.9965719	1.876264	RNASE4	ribonuclease A family member 4
204345_at	0.000805	0.0000246	4.6224311	2.3987683	1.8733128	COL16A1	collagen type XVI alpha 1 chain
215836_s_at	0.0000878	0.00000134	5.4464914	5.1680283	1.8720673	PCDHGA1///PCDHGA2///PCDHGA3///PCDHGA4///PCDHGA5///PCDHGA6///PCDHGA7///PCDHGA9///PCDHGA10///PCDHGA11///PCDHGB1///PCDHGB2///PCDHGB3///PCDHGB5///PCDHGB6///PCDHGB7///PCDHGC4///PCDHGC5///PCDHGA12///PCDHGA8///PCDHGB4///PCDHGC3	protocadherin gamma subfamily A, 1///protocadherin gamma subfamily A, 2///protocadherin gamma subfamily A, 3///protocadherin gamma subfamily A, 4///protocadherin gamma subfamily A, 5///protocadherin gamma subfamily A, 6///protocadherin gamma subfamily A, 7///protocadherin gamma subfamily A, 9///protocadherin gamma subfamily A, 10///protocadherin gamma subfamily A, 11///protocadherin gamma subfami…
204633_s_at	0.00983	0.00087	3.5288414	-0.9546661	1.8717876	RPS6KA5	ribosomal protein S6 kinase A5
203407_at	0.000676	0.0000194	4.6907564	2.6221401	1.8702774	PPL	periplakin
229964_at	0.0314	0.00494	2.9332376	-2.5500052	1.8698775	C9orf152	chromosome 9 open reading frame 152
209079_x_at	0.0000725	0.00000103	5.5201527	5.4221875	1.8692315	PCDHGA1///PCDHGA2///PCDHGA3///PCDHGA4///PCDHGA5///PCDHGA6///PCDHGA7///PCDHGA9///PCDHGA10///PCDHGA11///PCDHGB1///PCDHGB2///PCDHGB3///PCDHGB5///PCDHGB6///PCDHGB7///PCDHGC4///PCDHGC5///PCDHGA12///PCDHGA8///PCDHGB4///PCDHGC3	protocadherin gamma subfamily A, 1///protocadherin gamma subfamily A, 2///protocadherin gamma subfamily A, 3///protocadherin gamma subfamily A, 4///protocadherin gamma subfamily A, 5///protocadherin gamma subfamily A, 6///protocadherin gamma subfamily A, 7///protocadherin gamma subfamily A, 9///protocadherin gamma subfamily A, 10///protocadherin gamma subfamily A, 11///protocadherin gamma subfami…
239297_at	0.00000176	7.68E-09	6.8528512	10.1187932	1.8690881	LOC101927137///KIAA1456	uncharacterized LOC101927137///KIAA1456
225613_at	0.00698	0.000524	3.6931636	-0.4820843	1.8683318	MAST4	microtubule associated serine/threonine kinase family member 4
222453_at	0.00149	0.0000586	4.3670673	1.5762948	1.8673552	CYBRD1	cytochrome b reductase 1
204964_s_at	0.00078	0.0000235	4.6351962	2.4403997	1.8632004	SSPN	sarcospan
207977_s_at	0.000143	0.00000249	5.2753002	4.5808958	1.8609455	DPT	dermatopontin
201009_s_at	0.000398	0.00000941	4.8991933	3.3113557	1.8569202	TXNIP	thioredoxin interacting protein
204294_at	0.0000161	0.000000144	6.0600809	7.307516	1.8556997	AMT	aminomethyltransferase
221768_at	0.000489	0.0000124	4.8197659	3.0473933	1.8555397	SFPQ	splicing factor proline and glutamine rich
218831_s_at	0.000588	0.0000161	4.74456	2.7989512	1.8534751	FCGRT	Fc fragment of IgG receptor and transporter
235308_at	0.000907	0.0000292	4.5723587	2.2359226	1.8512393	ZBTB20	zinc finger and BTB domain containing 20
230130_at	0.000593	0.0000163	4.74086	2.786767	1.8510842	SLIT2	slit guidance ligand 2
212738_at	0.000000448	1.38E-09	7.316075	11.768238	1.8490623	ARHGAP19	Rho GTPase activating protein 19
200940_s_at	0.000173	0.00000313	5.2102881	4.359331	1.8481602	RERE	arginine-glutamic acid dipeptide repeats
220327_at	0.00393	0.000223	3.9611109	0.3146716	1.8476423	VGLL3	vestigial like family member 3
243526_at	0.000487	0.0000123	4.8221282	3.0552211	1.8466824	WDR86	WD repeat domain 86
227889_at	0.00000188	8.42E-09	6.8280876	10.0306232	1.8466127	LPCAT2	lysophosphatidylcholine acyltransferase 2
202920_at	0.0000385	0.00000045	5.7482683	6.2143667	1.8463849	ANK2	ankyrin 2, neuronal
227722_at	0.000057	0.000000736	5.6129613	5.7436001	1.8459394	RPS23	ribosomal protein S23
228263_at	0.0000957	0.00000149	5.4171309	5.0669698	1.8453497	GRASP	general receptor for phosphoinositides 1 associated scaffold protein
210397_at	0.0112	0.00105	3.4679751	-1.1263982	1.8426443	DEFB1	defensin beta 1
208690_s_at	0.000000964	3.81E-09	7.0414554	10.790483	1.8411956	PDLIM1	PDZ and LIM domain 1
209550_at	0.000156	0.00000276	5.2456145	4.4796244	1.8410046	NDN	necdin, MAGE family member
201369_s_at	0.0000972	0.00000152	5.4115676	5.0478369	1.8399384	ZFP36L2	ZFP36 ring finger protein like 2
201012_at	0.000519	0.0000136	4.7941021	2.9624466	1.8376891	ANXA1	annexin A1
202962_at	0.00419	0.000244	3.9334006	0.230857	1.8361605	KIF13B	kinesin family member 13B
200878_at	0.0019	0.0000815	4.2682869	1.2638029	1.8352481	EPAS1	endothelial PAS domain protein 1
205019_s_at	0.00146	0.000056	4.38024	1.6182157	1.8337674	VIPR1	vasoactive intestinal peptide receptor 1
204897_at	0.000163	0.00000292	5.2303016	4.427451	1.8334151	PTGER4	prostaglandin E receptor 4
201041_s_at	0.00105	0.0000361	4.5098479	2.033673	1.8332616	DUSP1	dual specificity phosphatase 1
1598_g_at	0.00000116	4.78E-09	6.9806369	10.5738687	1.8323754	GAS6	growth arrest specific 6
203824_at	0.00477	0.000297	3.872809	0.0486952	1.8299419	TSPAN8	tetraspanin 8
243030_at	0.00245	0.000116	4.1612323	0.928999	1.8281147
225354_s_at	0.0000276	0.000000282	5.8760279	6.6609926	1.8279191	SH3BGRL2	SH3 domain binding glutamate rich protein like 2
217437_s_at	0.00285	0.000144	4.0959481	0.7268929	1.8270341	TACC1	transforming acidic coiled-coil containing protein 1
226380_at	0.00000309	1.62E-08	6.6511169	9.4008692	1.8264329	PTPN21	protein tyrosine phosphatase, non-receptor type 21
210365_at	0.00546	0.000363	3.8099711	-0.1385768	1.8257796	LOC101928269///LOC100506403///RUNX1	uncharacterized LOC101928269///uncharacterized LOC100506403///runt related transcription factor 1
223168_at	0.000539	0.0000143	4.7793186	2.9135914	1.8252882	RHOU	ras homolog family member U
237465_at	0.00271	0.000135	4.1159478	0.7886374	1.8236625	USP53	ubiquitin specific peptidase 53
212549_at	0.0000114	0.000000092	6.181668	7.7363198	1.8235119	STAT5B	signal transducer and activator of transcription 5B
244696_at	0.0263	0.00375	3.0321801	-2.2988434	1.8231123
1559410_at	0.0156	0.00172	3.3020607	-1.5849287	1.8230352
226018_at	0.000579	0.0000157	4.7525529	2.8252847	1.8221524	MTURN	maturin, neural progenitor differentiation regulator homolog (Xenopus)
227429_at	0.00265	0.00013	4.1263923	0.8209425	1.8217099	CRACR2B	calcium release activated channel regulator 2B
212614_at	0.0000775	0.00000111	5.498818	5.3484861	1.8206087	ARID5B	AT-rich interaction domain 5B
235759_at	6.07E-08	9.05E-11	8.0522727	14.3775714	1.8178383
200986_at	0.00000436	2.54E-08	6.5302478	8.97127	1.8167411	SERPING1	serpin family G member 1
229127_at	0.0000108	8.43E-08	6.2054407	7.8202971	1.8155435	JAM2	junctional adhesion molecule 2
213994_s_at	0.0347	0.00574	2.8785275	-2.686329	1.8147897	SPON1	spondin 1
222719_s_at	0.0278	0.0041	3.0004947	-2.3799147	1.8115037	PDGFC	platelet derived growth factor C
213380_x_at	0.00387	0.000219	3.9676033	0.3343543	1.811155	LOC102724562///MST1L///MST1P2///MST1	macrophage stimulating 1 pseudogene///macrophage stimulating 1 like///macrophage stimulating 1 pseudogene 2///macrophage stimulating 1
202928_s_at	0.000349	0.00000788	4.9497062	3.4800321	1.810616	PHF1	PHD finger protein 1
218692_at	0.00855	0.000703	3.5982416	-0.7566404	1.8102991	SYBU	syntabulin
201787_at	0.00179	0.0000752	4.2924754	1.340014	1.810194	FBLN1	fibulin 1
205717_x_at	0.0000759	0.00000108	5.5063158	5.3743794	1.8085413	PCDHGA1///PCDHGA2///PCDHGA3///PCDHGA4///PCDHGA5///PCDHGA6///PCDHGA7///PCDHGA9///PCDHGA10///PCDHGA11///PCDHGB1///PCDHGB2///PCDHGB3///PCDHGB5///PCDHGB6///PCDHGB7///PCDHGC4///PCDHGC5///PCDHGA12///PCDHGA8///PCDHGB4///PCDHGC3	protocadherin gamma subfamily A, 1///protocadherin gamma subfamily A, 2///protocadherin gamma subfamily A, 3///protocadherin gamma subfamily A, 4///protocadherin gamma subfamily A, 5///protocadherin gamma subfamily A, 6///protocadherin gamma subfamily A, 7///protocadherin gamma subfamily A, 9///protocadherin gamma subfamily A, 10///protocadherin gamma subfamily A, 11///protocadherin gamma subfami…
227771_at	0.0000268	0.000000273	5.8855389	6.6943164	1.8077297	LIFR	leukemia inhibitory factor receptor alpha
227019_at	0.0123	0.00122	3.4175087	-1.2673772	1.8057552	C1orf226	chromosome 1 open reading frame 226
212327_at	0.0132	0.00134	3.3864966	-1.3533636	1.8055917	LIMCH1	LIM and calponin homology domains 1
218793_s_at	0.0106	0.000968	3.494002	-1.0531896	1.8051542	SCML1	sex comb on midleg-like 1 (Drosophila)
213737_x_at	0.000259	0.00000534	5.0600401	3.8505363	1.8030518	GOLGA8N	golgin A8 family member N
220266_s_at	0.00113	0.0000396	4.4828271	1.9466191	1.8002105	KLF4	Kruppel like factor 4
37577_at	0.000000113	2.32E-10	7.7974746	13.4773937	1.7996611	ARHGAP19	Rho GTPase activating protein 19
227758_at	0.0162	0.00182	3.2821516	-1.6389772	1.7994041	RERG	RAS like estrogen regulated growth inhibitor
243041_s_at	0.0000145	0.000000126	6.0956356	7.4327798	1.7984619
203706_s_at	0.00736	0.000563	3.6698823	-0.5498128	1.7973089	FZD7	frizzled class receptor 7
204115_at	0.0000537	0.000000669	5.6394678	5.8356272	1.79562	GNG11	G protein subunit gamma 11
234423_x_at	0.00268	0.000133	4.1213753	0.8054198	1.7943495	LOC100996255	uncharacterized LOC100996255
238332_at	0.000148	0.00000259	5.2638998	4.5419841	1.7933365	ANKRD29	ankyrin repeat domain 29
228368_at	0.0000383	0.000000447	5.7505109	6.2221897	1.7923688	ARHGAP20	Rho GTPase activating protein 20
221632_s_at	0.000000661	2.31E-09	7.1767579	11.27233	1.7923146	WDR4	WD repeat domain 4
214767_s_at	0.000253	0.00000517	5.0695829	3.8827097	1.7914215	HSPB6	heat shock protein family B (small) member 6
226377_at	0.000186	0.00000346	5.1827923	4.2658725	1.7891595	NFIC	nuclear factor I C
218418_s_at	0.0017	0.0000699	4.3143242	1.4090272	1.7882698	KANK2	KN motif and ankyrin repeat domains 2
242846_at	0.00512	0.000328	3.840986	-0.0463567	1.7870641
212249_at	0.000885	0.0000283	4.5816139	2.265967	1.7868827	PIK3R1	phosphoinositide-3-kinase regulatory subunit 1
203700_s_at	0.0147	0.00157	3.3327509	-1.5011968	1.7852406	DIO2	deiodinase, iodothyronine, type II
226751_at	0.000111	0.00000179	5.3676059	4.8968355	1.7842903	CNRIP1	cannabinoid receptor interacting protein 1
221814_at	0.00000338	1.83E-08	6.6186142	9.2852962	1.7820146	ADGRA2	adhesion G protein-coupled receptor A2
233607_at	0.00665	0.000485	3.7173515	-0.4114556	1.7801041
201278_at	0.0000302	0.000000322	5.8404784	6.536526	1.7797653	LOC101926921///DAB2	uncharacterized LOC101926921///DAB2, clathrin adaptor protein
201010_s_at	0.000171	0.0000031	5.2133895	4.3698822	1.7783508	TXNIP	thioredoxin interacting protein
228264_at	0.00000188	8.46E-09	6.8265685	10.0252146	1.7783227	ACCS	1-aminocyclopropane-1-carboxylate synthase homolog (inactive)
227929_at	0.0181	0.00214	3.2272446	-1.7869219	1.7765497	LIN7A	lin-7 homolog A, crumbs cell polarity complex component
235317_at	0.00461	0.000282	3.8885838	0.0959725	1.7748797	MIR24-2///MIR23A///LOC284454	microRNA 24-2///microRNA 23a///uncharacterized LOC284454
218589_at	0.000152	0.00000268	5.2537169	4.5072488	1.774818	LPAR6	lysophosphatidic acid receptor 6
227709_at	0.000993	0.0000334	4.5328395	2.1079232	1.7744189	TPT1-AS1	TPT1 antisense RNA 1
1555847_a_at	0.00447	0.000269	3.9030706	0.1394817	1.7726179	MIR24-2///MIR23A///LOC284454	microRNA 24-2///microRNA 23a///uncharacterized LOC284454
204621_s_at	0.0104	0.000942	3.5028617	-1.0281919	1.7725855	NR4A2	nuclear receptor subfamily 4 group A member 2
203860_at	0.00000522	3.24E-08	6.4645565	8.7380302	1.772529	PCCA	propionyl-CoA carboxylase alpha subunit
221527_s_at	0.0000413	0.000000494	5.7230895	6.1265799	1.7716309	PARD3	par-3 family cell polarity regulator
226179_at	0.00169	0.0000692	4.3171997	1.4181224	1.7715308	SLC25A37	solute carrier family 25 member 37
227717_at	0.000136	0.00000233	5.2933141	4.6424307	1.7706697	ARHGEF37	Rho guanine nucleotide exchange factor 37
205150_s_at	0.00197	0.0000858	4.2528921	1.2154049	1.7689507	TRIL	TLR4 interactor with leucine rich repeats
205251_at	0.0000176	0.00000016	6.0308782	7.2047154	1.768851	PER2	period circadian clock 2
225280_x_at	0.0126	0.00126	3.4074232	-1.2953953	1.7687939	ARSD	arylsulfatase D
225303_at	0.000287	0.00000609	5.0228515	3.7253473	1.7679075	KIRREL	kin of IRRE like (Drosophila)
228384_s_at	0.00661	0.000482	3.7198081	-0.4042677	1.7670379	PYROXD2	pyridine nucleotide-disulphide oxidoreductase domain 2
234339_s_at	0.00000275	0.000000014	6.6916744	9.5451277	1.766898	SNORD23///GLTSCR2	small nucleolar RNA, C/D box 23///glioma tumor suppressor candidate region gene 2
208937_s_at	0.00447	0.000269	3.9031637	0.1397617	1.7639345	ID1	inhibitor of DNA binding 1, HLH protein
225949_at	0.0129	0.00131	3.3936377	-1.3336076	1.7636847	MIR6845///NRBP2	microRNA 6845///nuclear receptor binding protein 2
225660_at	0.0347	0.00574	2.8785328	-2.6863159	1.7628222	SEMA6A	semaphorin 6A
213645_at	0.000566	0.0000152	4.7616064	2.8551333	1.7622156	ENOSF1	enolase superfamily member 1
202551_s_at	0.000582	0.0000158	4.7496144	2.8156017	1.7616193	LOC101929500///CRIM1	uncharacterized LOC101929500///cysteine rich transmembrane BMP regulator 1
65718_at	0.00000207	9.58E-09	6.7931831	9.9063627	1.7595797	ADGRA2	adhesion G protein-coupled receptor A2
225728_at	0.0379	0.00657	2.8293943	-2.8071704	1.757291	SORBS2	sorbin and SH3 domain containing 2
204069_at	0.0000878	0.00000134	5.4467293	5.168848	1.7558663	MEIS1	Meis homeobox 1
236617_at	0.0227	0.003	3.1109696	-2.0946922	1.7557097
236656_s_at	0.0053	0.000346	3.8244308	-0.095634	1.7541174	LOC100288911	uncharacterized LOC100288911
211066_x_at	0.000162	0.00000289	5.2326765	4.4355396	1.7531849	PCDHGA1///PCDHGA2///PCDHGA3///PCDHGA4///PCDHGA5///PCDHGA6///PCDHGA7///PCDHGA9///PCDHGA10///PCDHGA11///PCDHGB1///PCDHGB2///PCDHGB3///PCDHGB5///PCDHGB6///PCDHGB7///PCDHGC4///PCDHGC5///PCDHGA12///PCDHGA8///PCDHGB4///PCDHGC3	protocadherin gamma subfamily A, 1///protocadherin gamma subfamily A, 2///protocadherin gamma subfamily A, 3///protocadherin gamma subfamily A, 4///protocadherin gamma subfamily A, 5///protocadherin gamma subfamily A, 6///protocadherin gamma subfamily A, 7///protocadherin gamma subfamily A, 9///protocadherin gamma subfamily A, 10///protocadherin gamma subfamily A, 11///protocadherin gamma subfami…
226632_at	0.000103	0.00000164	5.3912267	4.9779278	1.7513153	CYGB	cytoglobin
223541_at	0.000000279	7.08E-10	7.4952443	12.4053466	1.750691	HAS3	hyaluronan synthase 3
235410_at	0.0000172	0.000000156	6.0375317	7.2281304	1.7504937	NPHP3	nephronophthisis 3 (adolescent)
211864_s_at	0.0094	0.00081	3.5523646	-0.8878069	1.749978	MYOF	myoferlin
225673_at	0.00027	0.00000567	5.0433684	3.7943759	1.7484774	MYADM	myeloid associated differentiation marker
1559425_at	0.000628	0.0000177	4.7184948	2.7131963	1.7481133
204223_at	0.0218	0.00283	3.1308566	-2.0425952	1.7477363	PRELP	proline and arginine rich end leucine rich repeat protein
207480_s_at	0.00033	0.00000732	4.9709227	3.5510607	1.7472992	MEIS2	Meis homeobox 2
229287_at	0.00000533	3.38E-08	6.4530538	8.6972095	1.7452556	PCNX1	pecanex homolog 1 (Drosophila)
219371_s_at	0.00379	0.000213	3.9762666	0.3606448	1.7412602	KLF2	Kruppel like factor 2
209210_s_at	0.00372	0.000206	3.9864122	0.3914724	1.7402443	FERMT2	fermitin family member 2
204829_s_at	0.000789	0.0000239	4.6302051	2.4241163	1.7394406	FOLR2	folate receptor beta
203002_at	0.000595	0.0000164	4.7400213	2.7840056	1.73895	AMOTL2	angiomotin like 2
223366_at	0.0393	0.00694	2.8089241	-2.8570672	1.7384278	ZNF704	zinc finger protein 704
228370_at	0.000304	0.00000659	5.000555	3.6504388	1.7380219	LOC101930404///SNORD116-28///SNORD115-26///SNORD115-13///SNORD115-7///SNORD116-22///SNORD116-4///PWARSN///SNORD107///IPW	uncharacterized LOC101930404///small nucleolar RNA, C/D box 116-28///small nucleolar RNA, C/D box 115-26///small nucleolar RNA, C/D box 115-13///small nucleolar RNA, C/D box 115-7///small nucleolar RNA, C/D box 116-22///small nucleolar RNA, C/D box 116-4///Prader Willi/Angelman region RNA, SNRPN neighbor///small nucleolar RNA, C/D box 107///imprinted in Prader-Willi syndrome (non-protein coding)
231807_at	0.0000542	0.000000682	5.6341936	5.817308	1.7364748	KIAA1217	KIAA1217
202440_s_at	0.000259	0.00000536	5.0593676	3.8482695	1.7301192	ST5	suppression of tumorigenicity 5
203887_s_at	0.00652	0.000471	3.727178	-0.3826862	1.7293703	THBD	thrombomodulin
213033_s_at	0.00598	0.000415	3.7672381	-0.2649516	1.7234064	NFIB	nuclear factor I B
227376_at	0.0112	0.00105	3.4674935	-1.1277498	1.7230368	GLI3	GLI family zinc finger 3
209539_at	0.00529	0.000345	3.8252808	-0.0931068	1.722866	ARHGEF6	Rac/Cdc42 guanine nucleotide exchange factor 6
209884_s_at	0.000238	0.00000477	5.0918362	3.957813	1.7226434	SLC4A7	solute carrier family 4 member 7
217967_s_at	0.00596	0.000413	3.7687693	-0.2604373	1.7224997	FAM129A	family with sequence similarity 129 member A
203180_at	0.00866	0.000718	3.5916873	-0.7754414	1.7214222	ALDH1A3	aldehyde dehydrogenase 1 family member A3
228888_at	0.0000117	9.46E-08	6.1740552	7.7094365	1.7200927	STAC2	SH3 and cysteine rich domain 2
228496_s_at	0.000839	0.0000262	4.6042242	2.3394708	1.7197015	CRIM1	cysteine rich transmembrane BMP regulator 1
213034_at	0.0000783	0.00000114	5.4919978	5.3249405	1.7181975	SIK3	SIK family kinase 3
212266_s_at	0.000033	0.000000363	5.8072193	6.4202097	1.7166369	SRSF5	serine and arginine rich splicing factor 5
218312_s_at	0.000943	0.0000309	4.5557426	2.1820473	1.7148005	ZSCAN18	zinc finger and SCAN domain containing 18
215129_at	0.00000962	7.27E-08	6.2454003	7.9615478	1.7143959	PIK3C2G	phosphatidylinositol-4-phosphate 3-kinase catalytic subunit type 2 gamma
231118_at	0.000196	0.00000368	5.1655404	4.2073108	1.7142957	ANKRD35	ankyrin repeat domain 35
211535_s_at	0.0389	0.00681	2.8157329	-2.8405	1.7140692	FGFR1	fibroblast growth factor receptor 1
1556043_a_at	0.0218	0.00282	3.1320961	-2.0393406	1.714025	TTN-AS1	TTN antisense RNA 1
200672_x_at	0.0000299	0.000000316	5.8456563	6.5546462	1.7135965	SPTBN1	spectrin beta, non-erythrocytic 1
213429_at	0.00161	0.0000652	4.3351745	1.4750389	1.7127513	BICC1	BicC family RNA binding protein 1
238066_at	0.0255	0.00357	3.0499133	-2.2532113	1.7109598	RBP7	retinol binding protein 7
228758_at	0.015	0.00162	3.3222887	-1.5297972	1.7099493	BCL6	B-cell CLL/lymphoma 6
228400_at	0.00119	0.000042	4.4658836	1.8921474	1.7097918	SHROOM3	shroom family member 3
204072_s_at	0.0168	0.00191	3.2656827	-1.6835245	1.7090458	FRY	FRY microtubule binding protein
225093_at	0.0000145	0.000000126	6.096646	7.436341	1.7086368	UTRN	utrophin
228831_s_at	0.0000375	0.000000434	5.7583092	6.2493969	1.7072961	GNG7	G protein subunit gamma 7
225283_at	0.000904	0.000029	4.5742049	2.2419138	1.7072763	ARRDC4	arrestin domain containing 4
204793_at	0.000000618	2.09E-09	7.2033988	11.3671843	1.7062306	GPRASP1	G protein-coupled receptor associated sorting protein 1
213234_at	0.0204	0.00255	3.1669427	-1.9474864	1.705621	FAM234B	family with sequence similarity 234 member B
200810_s_at	0.0000905	0.0000014	5.4344644	5.1266142	1.7055431	CIRBP	cold inducible RNA binding protein
212724_at	0.000376	0.0000087	4.9217656	3.3866551	1.7044713	RND3	Rho family GTPase 3
1556182_x_at	0.000403	0.00000957	4.8943509	3.295218	1.7041641	ANKRD65	ankyrin repeat domain 65
225450_at	0.00302	0.000156	4.0714098	0.6513453	1.7039413	AMOTL1	angiomotin like 1
212179_at	0.000519	0.0000136	4.7941054	2.9624574	1.7033727	PNISR	PNN interacting serine and arginine rich protein
204688_at	0.0182	0.00217	3.2233738	-1.7972893	1.7028436	SGCE	sarcoglycan epsilon
213156_at	0.00308	0.00016	4.0637219	0.6277238	1.7013369	ZBTB20	zinc finger and BTB domain containing 20
215016_x_at	0.000294	0.00000629	5.013682	3.6945272	1.7000546	DST	dystonin
202731_at	0.00365	0.000201	3.9932681	0.4123277	1.6996384	MIR4680///PDCD4	microRNA 4680///programmed cell death 4 (neoplastic transformation inhibitor)
201280_s_at	0.00132	0.0000491	4.4194733	1.7434096	1.6982324	LOC101926921///DAB2	uncharacterized LOC101926921///DAB2, clathrin adaptor protein
201591_s_at	0.00000244	1.21E-08	6.7311926	9.6857319	1.6969411	NISCH	nischarin
238481_at	0.0458	0.00877	2.7211909	-3.0678783	1.6968839	MGP	matrix Gla protein
218025_s_at	0.00182	0.0000775	4.2835684	1.3119269	1.6938121	ECI2	enoyl-CoA delta isomerase 2
225373_at	0.000033	0.000000364	5.8065517	6.4178761	1.6919002	C10orf54	chromosome 10 open reading frame 54
205407_at	0.000138	0.00000237	5.2888592	4.6272071	1.6907314	RECK	reversion inducing cysteine rich protein with kazal motifs
219173_at	0.0000863	0.00000131	5.4545537	5.1958039	1.6855419	MYO15B	myosin XVB
209348_s_at	0.000238	0.00000478	5.0912861	3.9559555	1.6849616	MAF	MAF bZIP transcription factor
202947_s_at	0.00195	0.0000851	4.2553877	1.2232448	1.679672	GYPC	glycophorin C (Gerbich blood group)
236262_at	0.00000438	2.56E-08	6.5274761	8.9614255	1.678329	MMRN2	multimerin 2
227314_at	0.0194	0.00237	3.1927934	-1.8789026	1.6764865	ITGA2	integrin subunit alpha 2
218974_at	0.00303	0.000157	4.0702972	0.6479253	1.6759669	SOBP	sine oculis binding protein homolog
227779_at	0.000011	0.000000087	6.1968393	7.7899078	1.6756679	ECSCR	endothelial cell surface expressed chemotaxis and apoptosis regulator
242920_at	0.00198	0.0000863	4.2510908	1.2097474	1.67552
320_at	0.00158	0.0000636	4.3427822	1.4991616	1.674648	PEX6	peroxisomal biogenesis factor 6
215386_at	0.0386	0.00671	2.8213356	-2.8268456	1.671599
232528_at	0.0188	0.00227	3.2074997	-1.839719	1.6711122
212218_s_at	0.013	0.00132	3.3903196	-1.3427905	1.6709097	FASN	fatty acid synthase
224755_at	0.0000951	0.00000148	5.4199062	5.076516	1.6707257	TM9SF3	transmembrane 9 superfamily member 3
225092_at	0.00218	0.000098	4.2129248	1.0901479	1.670677	RABEP1	rabaptin, RAB GTPase binding effector protein 1
208873_s_at	0.000451	0.0000111	4.851343	3.1521446	1.6694347	REEP5	receptor accessory protein 5
210958_s_at	0.00914	0.000776	3.5660283	-0.8488472	1.6683443	MAST4	microtubule associated serine/threonine kinase family member 4
223204_at	0.0115	0.00109	3.4554043	-1.1616357	1.6682186	FAM198B	family with sequence similarity 198 member B
228642_at	0.0000328	0.000000356	5.8124485	6.4384893	1.6680357	HOTAIRM1	HOXA transcript antisense RNA, myeloid-specific 1
204248_at	0.00096	0.0000318	4.5470806	2.1539949	1.6634706	GNA11	G protein subunit alpha 11
225242_s_at	0.0394	0.00697	2.8074369	-2.860682	1.6633685	CCDC80	coiled-coil domain containing 80
225629_s_at	0.00000231	1.13E-08	6.7481262	9.7459924	1.6624155	ZBTB4	zinc finger and BTB domain containing 4
216958_s_at	0.023	0.00307	3.102281	-2.1173822	1.6607621	IVD	isovaleryl-CoA dehydrogenase
228623_at	0.00684	0.000506	3.70429	-0.4496284	1.6598216
201325_s_at	0.0155	0.00171	3.3036763	-1.5805336	1.6575382	EMP1	epithelial membrane protein 1
210202_s_at	0.0148	0.0016	3.3266051	-1.5180045	1.6575308	BIN1	bridging integrator 1
224821_at	0.000121	0.000002	5.3354339	4.7865436	1.6560445	ABHD14B	abhydrolase domain containing 14B
212254_s_at	0.000237	0.00000476	5.0925227	3.9601318	1.6560322	DST	dystonin
221295_at	0.000174	0.00000316	5.2079616	4.3514173	1.6554637	CIDEA	cell death-inducing DFFA-like effector a
204990_s_at	0.00697	0.000522	3.6944821	-0.4782414	1.6543593	ITGB4	integrin subunit beta 4
209318_x_at	0.00933	0.000802	3.5553973	-0.8791674	1.6520843	PLAGL1	PLAG1 like zinc finger 1
227782_at	0.00684	0.000505	3.7047093	-0.4484044	1.6515381	ZBTB7C	zinc finger and BTB domain containing 7C
244181_at	0.0245	0.00337	3.0699486	-2.2014333	1.6511146
202267_at	0.0472	0.00918	2.7042701	-3.1079617	1.6510572	LAMC2	laminin subunit gamma 2
204036_at	0.00423	0.000248	3.9286806	0.2166121	1.6510436	LPAR1	lysophosphatidic acid receptor 1
224797_at	0.0000576	0.000000747	5.6089543	5.7296973	1.6500975	ARRDC3	arrestin domain containing 3
206209_s_at	0.00000244	0.000000012	6.7317665	9.6877738	1.6498963	CA4	carbonic anhydrase 4
212093_s_at	0.000487	0.0000123	4.8216975	3.0537938	1.6487637	MTUS1	microtubule associated tumor suppressor 1
235028_at	0.026	0.00368	3.039007	-2.2812979	1.6474073
215692_s_at	0.0332	0.0054	2.9011459	-2.6301936	1.6458105	MPPED2	metallophosphoesterase domain containing 2
204438_at	0.00158	0.0000634	4.3433335	1.5009102	1.6453301	MRC1	mannose receptor, C type 1
232776_at	0.0000442	0.000000536	5.7004281	6.0476399	1.6437403	PDZRN3	PDZ domain containing ring finger 3
205141_at	0.0023	0.000105	4.1909423	1.0214994	1.643471	ANG	angiogenin
231067_s_at	0.0000705	0.000001	5.5283156	5.4504049	1.6432877	AKAP12	A-kinase anchoring protein 12
227061_at	0.024	0.00326	3.0812283	-2.1721795	1.6432514	LINC01279	long intergenic non-protein coding RNA 1279
200911_s_at	0.000689	0.0000199	4.6839408	2.5997992	1.6423523	TACC1	transforming acidic coiled-coil containing protein 1
204150_at	0.00053	0.000014	4.7860886	2.9359571	1.6422112	STAB1	stabilin 1
213222_at	0.00159	0.0000642	4.3398469	1.4898518	1.6422022	PLCB1	phospholipase C beta 1
204431_at	0.00534	0.000351	3.8197173	-0.1096422	1.6416211	TLE2	transducin like enhancer of split 2
204163_at	0.0478	0.00936	2.6966455	-3.1259622	1.6410593	EMILIN1	elastin microfibril interfacer 1
225342_at	0.00461	0.000282	3.8885247	0.095795	1.6402558	LOC100507855///AK4	adenylate kinase 4, mitochondrial-like///adenylate kinase 4
1555724_s_at	0.000592	0.0000163	4.7417756	2.7897817	1.6402541	TAGLN	transgelin
201464_x_at	0.0000769	0.0000011	5.5014822	5.3576858	1.6396751	JUN	Jun proto-oncogene, AP-1 transcription factor subunit
233161_at	0.00177	0.0000742	4.2964358	1.3525115	1.6394576
217757_at	0.00536	0.000353	3.8184509	-0.1134042	1.638817	A2M	alpha-2-macroglobulin
218825_at	0.00157	0.0000628	4.3464034	1.5106503	1.6379381	EGFL7	EGF like domain multiple 7
207191_s_at	0.0122	0.00121	3.4208318	-1.2581338	1.6373224	ISLR	immunoglobulin superfamily containing leucine rich repeat
203281_s_at	0.0086	0.00071	3.5949913	-0.7659664	1.6372765	MIR5193///UBA7	microRNA 5193///ubiquitin like modifier activating enzyme 7
211356_x_at	0.000556	0.0000149	4.7677736	2.8754783	1.6367774	LEPROT///LEPR	leptin receptor overlapping transcript///leptin receptor
205355_at	0.0223	0.00292	3.1198704	-2.0714033	1.6365092	ACADSB	acyl-CoA dehydrogenase, short/branched chain
243636_s_at	0.000202	0.00000383	5.1538623	4.1677036	1.6359635
212660_at	0.000795	0.0000242	4.6268934	2.4133161	1.6325677	JADE2	jade family PHD finger 2
230418_s_at	0.00852	0.000699	3.6002605	-0.750845	1.6320995	GALNT16	polypeptide N-acetylgalactosaminyltransferase 16
227762_at	0.000465	0.0000115	4.8407612	3.1170134	1.628628
227478_at	0.00581	0.000399	3.7799622	-0.2274067	1.6284215	SETBP1	SET binding protein 1
237006_at	0.0363	0.00614	2.8541709	-2.7464225	1.6275936
203888_at	0.00426	0.000251	3.9251534	0.2059729	1.627067	THBD	thrombomodulin
228506_at	0.0182	0.00216	3.224225	-1.7950102	1.6265911	NSMCE4A	NSE4 homolog A, SMC5-SMC6 complex component
210829_s_at	0.005	0.000317	3.852156	-0.0130423	1.6264689	SSBP2	single stranded DNA binding protein 2
201069_at	0.00283	0.000143	4.0983835	0.7344037	1.6242644	MMP2	matrix metallopeptidase 2
219700_at	0.00297	0.000152	4.0792708	0.6755224	1.6238737	PLXDC1	plexin domain containing 1
208704_x_at	0.000152	0.00000268	5.2538071	4.5075563	1.6237731	APLP2	amyloid beta precursor like protein 2
235747_at	0.000252	0.00000516	5.0701579	3.8846489	1.6235894	LINC00849///SLC25A16	long intergenic non-protein coding RNA 849///solute carrier family 25 member 16
233449_at	0.00272	0.000136	4.1147104	0.7848127	1.6231155
220159_at	0.0000148	0.000000129	6.0895522	7.4113394	1.6219386	ABCA11P	ATP binding cassette subfamily A member 11, pseudogene
214875_x_at	0.00566	0.000384	3.7915239	-0.1932293	1.6212013	APLP2	amyloid beta precursor like protein 2
226282_at	0.0048	0.0003	3.8697575	0.0395621	1.6209306	PTPN14	protein tyrosine phosphatase, non-receptor type 14
232693_s_at	0.000215	0.00000419	5.1285574	4.0819766	1.6203552	FBXO16///ZNF395	F-box protein 16///zinc finger protein 395
215945_s_at	0.0495	0.00986	2.6769773	-3.1722184	1.6202171	TRIM2	tripartite motif containing 2
244065_at	0.00000271	1.35E-08	6.7002651	9.5756897	1.6197214	CNTNAP3B///CNTNAP3	contactin associated protein-like 3B///contactin associated protein-like 3
225840_at	0.0000187	0.000000173	6.0100346	7.1313891	1.6196707	TEF	TEF, PAR bZIP transcription factor
201749_at	0.00104	0.0000354	4.5160584	2.0537136	1.6196393	ECE1	endothelin converting enzyme 1
233648_at	0.00157	0.0000629	4.3460954	1.5096732	1.6190205
226834_at	0.000162	0.0000029	5.2325497	4.4351077	1.6180045	CLMP	CXADR like membrane protein
230316_at	0.012	0.00117	3.4307776	-1.2304355	1.6167499	SEC14L2	SEC14 like lipid binding 2
209289_at	0.0254	0.00355	3.051312	-2.2496042	1.6158206	NFIB	nuclear factor I B
219405_at	0.00107	0.0000371	4.502237	2.0091297	1.6141775	TRIM68	tripartite motif containing 68
214927_at	0.00179	0.0000751	4.2929749	1.3415899	1.6140164	ITGBL1	integrin subunit beta like 1
218346_s_at	0.000168	0.00000302	5.2203851	4.3936884	1.6138064	SESN1	sestrin 1
206116_s_at	0.0119	0.00115	3.4358437	-1.2163076	1.6126303	TPM1	tropomyosin 1 (alpha)
223283_s_at	0.0013	0.0000479	4.4270322	1.7675876	1.6118493	TSHZ1	teashirt zinc finger homeobox 1
202260_s_at	0.0129	0.00131	3.3944547	-1.3313457	1.6104936	STXBP1	syntaxin binding protein 1
214110_s_at	0.000269	0.00000563	5.0453807	3.8011512	1.6090628	LOC654342///LOC645166	lymphocyte-specific protein 1 pseudogene///lymphocyte-specific protein 1 pseudogene
224894_at	0.000763	0.0000228	4.6437516	2.468328	1.6078728	YAP1	Yes associated protein 1
213541_s_at	0.00000692	4.81E-08	6.3576116	8.3587689	1.6046447	ERG	ERG, ETS transcription factor
212706_at	0.00247	0.000118	4.155874	0.9123509	1.604586	LOC102724229///RASA4B///RASA4	uncharacterized LOC102724229///RAS p21 protein activator 4B///RAS p21 protein activator 4
238883_at	0.0183	0.00218	3.2217846	-1.8015432	1.6039844
204537_s_at	0.0331	0.00536	2.9039558	-2.6231977	1.6030713	MIR452///MIR224///GABRE	microRNA 452///microRNA 224///gamma-aminobutyric acid type A receptor epsilon subunit
235085_at	0.00229	0.000105	4.1921867	1.0253807	1.6023489	SGK223	homolog of rat pragma of Rnd2
1553919_at	0.00000415	2.39E-08	6.5469229	9.0305053	1.6018409	C9orf62	chromosome 9 open reading frame 62
214016_s_at	0.000763	0.0000228	4.6440007	2.4691412	1.6011633	SFPQ	splicing factor proline and glutamine rich
230415_at	0.0255	0.00357	3.0492835	-2.2548352	1.6008895
243170_at	0.00574	0.000392	3.7849287	-0.2127324	1.5999147
200710_at	0.00000116	4.8E-09	6.9793949	10.5694452	1.5996089	ACADVL	acyl-CoA dehydrogenase, very long chain
224984_at	0.0000787	0.00000115	5.4885826	5.3131528	1.5985354	NFAT5	nuclear factor of activated T-cells 5
219368_at	0.000041	0.000000488	5.7260875	6.1370286	1.5968876	NAP1L2	nucleosome assembly protein 1 like 2
213032_at	0.0233	0.00313	3.0956922	-2.1345594	1.5962161	NFIB	nuclear factor I B
223333_s_at	0.00209	0.0000928	4.2293398	1.1415232	1.595628	ANGPTL4	angiopoietin like 4
225544_at	0.0214	0.00274	3.1423243	-2.012451	1.5954339	TBX3	T-box 3
205908_s_at	0.0102	0.000921	3.5103556	-1.0070175	1.5952879	OMD	osteomodulin
242121_at	0.00325	0.000171	4.0430643	0.5643658	1.5934663	FTX	FTX transcript, XIST regulator (non-protein coding)
208248_x_at	0.000148	0.00000258	5.2645476	4.5441946	1.5926788	APLP2	amyloid beta precursor like protein 2
202274_at	0.0192	0.00233	3.1987303	-1.8630989	1.5923345	ACTG2	actin, gamma 2, smooth muscle, enteric
225776_at	0.00000921	6.94E-08	6.257958	8.0059605	1.589374	RBMS2	RNA binding motif single stranded interacting protein 2
226022_at	0.000233	0.00000465	5.0989972	3.9820037	1.589108	SASH1	SAM and SH3 domain containing 1
216037_x_at	0.000149	0.00000261	5.2613455	4.533269	1.5875341	TCF7L2	transcription factor 7 like 2
206932_at	0.000193	0.0000036	5.1710647	4.2260564	1.5872061	CH25H	cholesterol 25-hydroxylase
216473_x_at	0.0204	0.00254	3.1684305	-1.9435495	1.586727	DUX4L24///DBET///LOC100291626///DUX4///LOC100288289///DUX4L2///DUX4L3///DUX4L5///DUX4L6///DUX4L7///LOC652301///DUX4L4///DUX4L8///DUX4L1	double homeobox 4 like 24///D4Z4 binding element transcript (non-protein coding)///double homeobox protein 4-like///double homeobox 4///double homeobox protein 4-like protein 2-like///double homeobox 4 like 2///double homeobox 4 like 3///double homeobox 4 like 5///double homeobox 4 like 6///double homeobox 4 like 7///double homeobox protein 4-like protein 4-like///double homeobox 4 like 4///doubl…
217047_s_at	0.000119	0.00000196	5.3411155	4.8060079	1.5862819	FAM13A	family with sequence similarity 13 member A
206542_s_at	0.0000552	0.000000699	5.6273472	5.7935339	1.5860961	SMARCA2	SWI/SNF related, matrix associated, actin dependent regulator of chromatin, subfamily a, member 2
204958_at	0.00027	0.00000566	5.0435617	3.7950266	1.5859135	PLK3	polo like kinase 3
218625_at	0.00113	0.0000394	4.4844497	1.9518401	1.5845455	NRN1	neuritin 1
230791_at	0.0408	0.00734	2.7880331	-2.9077148	1.583712
235427_at	0.000141	0.00000243	5.2810827	4.600642	1.5828551	CFLAR	CASP8 and FADD like apoptosis regulator
204753_s_at	0.00477	0.000297	3.8724352	0.0475763	1.5816404	HLF	HLF, PAR bZIP transcription factor
36711_at	0.000706	0.0000205	4.6745167	2.5689294	1.5804293	MAFF	MAF bZIP transcription factor F
217892_s_at	0.00128	0.0000471	4.432022	1.7835582	1.5795005	LIMA1	LIM domain and actin binding 1
1561166_a_at	0.0178	0.00209	3.2361615	-1.7630078	1.5775887
224895_at	0.000867	0.0000275	4.5900131	2.2932544	1.5775645	YAP1	Yes associated protein 1
226198_at	0.00051	0.0000131	4.8034578	2.9933942	1.5768763	TOM1L2	target of myb1 like 2 membrane trafficking protein
224566_at	0.0334	0.00544	2.8981923	-2.6375419	1.5765653	MIR612///NEAT1	microRNA 612///nuclear paraspeckle assembly transcript 1 (non-protein coding)
204237_at	0.00195	0.0000848	4.2563545	1.2262825	1.5741206	GULP1	GULP, engulfment adaptor PTB domain containing 1
208004_at	0.000181	0.00000332	5.1939515	4.3037847	1.5732137	OPRPN	opiorphin prepropeptide
202794_at	0.0000122	0.000000101	6.1553734	7.6434841	1.5722964	INPP1	inositol polyphosphate-1-phosphatase
223218_s_at	0.0094	0.00081	3.5522834	-0.8880379	1.5721906	NFKBIZ	NFKB inhibitor zeta
213236_at	0.000436	0.0000106	4.8640506	3.194371	1.5720719	SASH1	SAM and SH3 domain containing 1
220016_at	0.0344	0.00568	2.8826636	-2.6760876	1.5718521	AHNAK	AHNAK nucleoprotein
221824_s_at	0.000785	0.0000238	4.6323581	2.4311395	1.5705	44263	membrane associated ring-CH-type finger 8
200747_s_at	0.000702	0.0000204	4.6773162	2.578097	1.570141	NUMA1	nuclear mitotic apparatus protein 1
227708_at	0.000757	0.0000225	4.647671	2.4811294	1.5693706	EEF1A1	eukaryotic translation elongation factor 1 alpha 1
202973_x_at	0.00028	0.00000591	5.0313124	3.7538023	1.5684635	FAM13A	family with sequence similarity 13 member A
201474_s_at	0.00328	0.000174	4.0390213	0.5519852	1.5681582	ITGA3	integrin subunit alpha 3
225611_at	0.0121	0.00118	3.4283987	-1.2370653	1.5681531	MAST4	microtubule associated serine/threonine kinase family member 4
1560562_a_at	0.00104	0.0000354	4.5157401	2.0526864	1.5675286	ZNF677	zinc finger protein 677
201427_s_at	0.00996	0.000888	3.5220566	-0.9738999	1.567281	SEPP1	selenoprotein P, plasma, 1
213158_at	0.00267	0.000132	4.1233647	0.8115737	1.5672426	ZBTB20	zinc finger and BTB domain containing 20
203657_s_at	0.00297	0.000153	4.078149	0.6720709	1.566949	CTSF	cathepsin F
212240_s_at	0.00297	0.000152	4.0795581	0.6764063	1.5655565	PIK3R1	phosphoinositide-3-kinase regulatory subunit 1
203233_at	0.000235	0.00000471	5.0956846	3.9708121	1.5646289	IL4R	interleukin 4 receptor
217506_at	0.0175	0.00204	3.2438968	-1.7422273	1.5640389
226318_at	0.00377	0.000211	3.9789522	0.3688012	1.5639978	TBRG1	transforming growth factor beta regulator 1
209543_s_at	0.000000141	3.14E-10	7.7154318	13.1867816	1.56382	CD34	CD34 molecule
225524_at	0.000185	0.00000342	5.1857851	4.2760379	1.5635299	ANTXR2	anthrax toxin receptor 2
219157_at	0.000513	0.0000132	4.8014286	2.9866799	1.5627479	KLHL2	kelch like family member 2
225725_at	0.0000293	0.000000306	5.8541505	6.5843783	1.5624033	ZMAT3	zinc finger matrin-type 3
224964_s_at	0.00178	0.0000745	4.2953376	1.3490455	1.5607374	GNG2	G protein subunit gamma 2
203685_at	0.0425	0.00784	2.7634416	-2.9669755	1.5604676	BCL2	BCL2, apoptosis regulator
238451_at	0.0127	0.00128	3.401235	-1.3125606	1.5604267	MPP7	membrane palmitoylated protein 7
226252_at	0.000954	0.0000314	4.5507345	2.1658254	1.5602489	ZBTB20	zinc finger and BTB domain containing 20
235834_at	0.0111	0.00104	3.471288	-1.1170986	1.5577203	CALD1	caldesmon 1
212192_at	0.000871	0.0000277	4.5879389	2.2865136	1.5563843	KCTD12	potassium channel tetramerization domain containing 12
218012_at	0.000881	0.0000281	4.5834106	2.2718023	1.5563351	TSPYL2	TSPY like 2
211663_x_at	0.00215	0.0000968	4.2167755	1.1021909	1.5553889	PTGDS	prostaglandin D2 synthase
1556579_s_at	0.0000383	0.000000448	5.7497348	6.2194824	1.5550244	IGSF10	immunoglobulin superfamily member 10
241722_x_at	0.00439	0.000262	3.9121986	0.1669415	1.5543948
229201_at	0.00676	0.000497	3.7097207	-0.4337664	1.5536998	PAK3	p21 (RAC1) activated kinase 3
227530_at	0.0000101	7.71E-08	6.2295716	7.9055823	1.552878	AKAP12	A-kinase anchoring protein 12
1566551_at	0.000125	0.00000208	5.3245334	4.7492164	1.5511667
206953_s_at	0.000123	0.00000204	5.3307047	4.7703467	1.549291	ADGRL2	adhesion G protein-coupled receptor L2
202388_at	0.00893	0.000752	3.5764763	-0.8189955	1.5485552	RGS2	regulator of G-protein signaling 2
243806_at	0.0106	0.000966	3.4946523	-1.0513562	1.5482032
213006_at	0.023	0.00308	3.1016226	-2.1190998	1.5481748	CEBPD	CCAAT/enhancer binding protein delta
211986_at	0.00531	0.000348	3.8232767	-0.0990649	1.5468281	AHNAK	AHNAK nucleoprotein
218518_at	0.000568	0.0000153	4.7604383	2.8512809	1.5452136	FAM13B	family with sequence similarity 13 member B
209740_s_at	0.00314	0.000165	4.0553246	0.6019487	1.5448891	PNPLA4	patatin like phospholipase domain containing 4
1569433_at	3.15E-08	3.45E-11	8.3150938	15.3016334	1.5446087	SAMD5	sterile alpha motif domain containing 5
221123_x_at	0.000085	0.00000128	5.4597671	5.2137701	1.5441289	FBXO16///ZNF395	F-box protein 16///zinc finger protein 395
204051_s_at	0.0157	0.00175	3.2971605	-1.5982514	1.542217	SFRP4	secreted frizzled related protein 4
203408_s_at	0.00877	0.000733	3.5848152	-0.7951324	1.541649	SATB1	SATB homeobox 1
228465_at	0.003	0.000155	4.0745898	0.6611227	1.5391355
225915_at	0.00227	0.000103	4.1965677	1.0390501	1.5386062	CAB39L	calcium binding protein 39 like
1567222_x_at	0.00423	0.000247	3.9294717	0.218999	1.5383666	ELOVL5	ELOVL fatty acid elongase 5
213653_at	0.00621	0.000439	3.749185	-0.3180977	1.5381133	METTL3	methyltransferase like 3
242558_at	0.00716	0.000543	3.6812769	-0.5166955	1.5374437
201798_s_at	0.00572	0.000391	3.7862874	-0.2087162	1.5373968	MYOF	myoferlin
209651_at	0.00251	0.000122	4.1472243	0.8854989	1.5363974	TGFB1I1	transforming growth factor beta 1 induced transcript 1
204872_at	0.00572	0.00039	3.7866051	-0.207777	1.5361328	TLE4	transducin like enhancer of split 4
201367_s_at	0.0225	0.00295	3.1163295	-2.0806734	1.5353138	ZFP36L2	ZFP36 ring finger protein like 2
235386_at	0.0134	0.00137	3.3786179	-1.3751293	1.534171
210852_s_at	0.00711	0.000538	3.684514	-0.5072764	1.5337118	AASS	aminoadipate-semialdehyde synthase
208760_at	0.000746	0.0000221	4.6537475	2.5009851	1.5329474	UBE2I	ubiquitin conjugating enzyme E2 I
217767_at	0.0114	0.00108	3.4590271	-1.1514888	1.5329287	C3	complement component 3
232802_at	0.000381	0.00000884	4.9169928	3.3707229	1.5328816	SYT8	synaptotagmin 8
204663_at	0.00506	0.000322	3.8469376	-0.0286128	1.5326576	ME3	malic enzyme 3
243817_at	0.00238	0.000111	4.1744379	0.9700739	1.5325968
222571_at	0.00177	0.0000741	4.2968481	1.3538127	1.5323744	ST6GALNAC6	ST6 N-acetylgalactosaminide alpha-2,6-sialyltransferase 6
212915_at	0.0052	0.000336	3.8336699	-0.0681482	1.5318119	PDZRN3	PDZ domain containing ring finger 3
213058_at	0.000128	0.00000215	5.3153866	4.7179113	1.5311041	TTC28	tetratricopeptide repeat domain 28
244496_at	0.00452	0.000274	3.8972584	0.1220149	1.5307667
1557813_at	0.000816	0.0000251	4.615906	2.377506	1.5305378
235457_at	0.00368	0.000204	3.9898245	0.4018502	1.5287025	MAML2	mastermind like transcriptional coactivator 2
212463_at	0.00149	0.0000581	4.3693158	1.5834462	1.5279369	CD59	CD59 molecule
210170_at	0.0000168	0.000000151	6.0470305	7.2615659	1.5276499	PDLIM3	PDZ and LIM domain 3
223216_x_at	0.000101	0.00000161	5.3968721	4.9973234	1.5273758	FBXO16///ZNF395	F-box protein 16///zinc finger protein 395
203324_s_at	0.00549	0.000367	3.8061738	-0.1498389	1.5266546	CAV2	caveolin 2
222372_at	0.000134	0.00000228	5.2994529	4.6634141	1.5258338	MAGI1	membrane associated guanylate kinase, WW and PDZ domain containing 1
242737_at	0.000482	0.0000121	4.8261023	3.068393	1.5255773
226017_at	0.00336	0.000179	4.0293375	0.5223572	1.5233228	CMTM7	CKLF like MARVEL transmembrane domain containing 7
214724_at	0.00096	0.0000318	4.5474839	2.1553005	1.5226825	DIXDC1	DIX domain containing 1
213832_at	0.014	0.00146	3.3575787	-1.4330937	1.5217918	KCND3	potassium voltage-gated channel subfamily D member 3
201368_at	0.000729	0.0000213	4.6635083	2.5329013	1.5203423	ZFP36L2	ZFP36 ring finger protein like 2
202014_at	0.000422	0.0000102	4.8762409	3.2349159	1.5198224	PPP1R15A	protein phosphatase 1 regulatory subunit 15A
212067_s_at	0.00405	0.000233	3.9478216	0.2744366	1.5193346	C1R	complement C1r subcomponent
201150_s_at	0.0263	0.00376	3.0314987	-2.3005931	1.5191729	TIMP3	TIMP metallopeptidase inhibitor 3
212761_at	0.000392	0.00000919	4.9060605	3.3342511	1.5189235	TCF7L2	transcription factor 7 like 2
208614_s_at	0.015	0.00163	3.319671	-1.536944	1.5168732	FLNB	filamin B
202007_at	0.041	0.00738	2.7861277	-2.9123204	1.5168311	NID1	nidogen 1
202273_at	0.0171	0.00198	3.2548657	-1.7127035	1.516599	PDGFRB	platelet derived growth factor receptor beta
1555411_a_at	0.0000311	0.000000333	5.8308875	6.5029709	1.5141609	CCNL1	cyclin L1
244753_at	0.0218	0.00282	3.1327435	-2.0376402	1.5130491
209726_at	0.00658	0.000478	3.7226195	-0.3960377	1.5120628	CA11	carbonic anhydrase 11
243382_at	0.0185	0.00221	3.2165155	-1.8156379	1.5112379	LOC101928647	uncharacterized LOC101928647
215146_s_at	0.00246	0.000118	4.1573731	0.9170075	1.5106324	TTC28	tetratricopeptide repeat domain 28
204963_at	0.00206	0.0000914	4.2339754	1.1560492	1.5092121	SSPN	sarcospan
201785_at	0.0148	0.00159	3.3290532	-1.5113119	1.5089735	RNASE1	ribonuclease A family member 1, pancreatic
219132_at	0.00221	0.0001	4.2059869	1.0684626	1.5084262	PELI2	pellino E3 ubiquitin protein ligase family member 2
215440_s_at	0.0133	0.00136	3.3807912	-1.3691284	1.5079863	BEX4	brain expressed X-linked 4
232360_at	0.012	0.00116	3.4329509	-1.2243766	1.5078596	EHF	ETS homologous factor
223217_s_at	0.0168	0.00192	3.2643776	-1.6870484	1.5063166	NFKBIZ	NFKB inhibitor zeta
235786_at	0.0398	0.00706	2.8025705	-2.8725003	1.504614
1560741_at	0.000396	0.00000933	4.9017833	3.3199895	1.5040513	SNURF///SNRPN	SNRPN upstream reading frame///small nuclear ribonucleoprotein polypeptide N
235753_at	0.00184	0.0000784	4.2799974	1.3006739	1.5031621	HOXA7	homeobox A7
211355_x_at	0.0113	0.00107	3.4612456	-1.145272	1.502887	LEPROT///LEPR	leptin receptor overlapping transcript///leptin receptor
242657_at	0.000206	0.00000396	5.1447752	4.1369033	1.5014052
228416_at	0.0000201	0.000000192	5.981247	7.0301845	1.5012964	ACVR2A	activin A receptor type 2A
225020_at	0.00000629	4.19E-08	6.3950954	8.491629	1.499817	DAB2IP	DAB2 interacting protein
239017_at	0.00164	0.000067	4.3268475	1.448658	1.4994697
230083_at	0.0000433	0.000000523	5.706985	6.0704739	1.4986996	USP53	ubiquitin specific peptidase 53
203543_s_at	0.000231	0.00000461	5.1016084	3.9908275	1.4984411	KLF9	Kruppel like factor 9
213422_s_at	0.0032	0.000168	4.0494941	0.5840685	1.4974108	MXRA8	matrix remodeling associated 8
206580_s_at	0.000338	0.00000754	4.9623812	3.5224528	1.4973249	EFEMP2	EGF containing fibulin like extracellular matrix protein 2
205168_at	0.00266	0.000131	4.1246219	0.8154636	1.4958476	DDR2	discoidin domain receptor tyrosine kinase 2
219025_at	0.0000108	0.000000085	6.2030023	7.8116814	1.4951997	CD248	CD248 molecule
213486_at	0.0000573	0.000000741	5.6112769	5.7377556	1.494755	COPG2IT1	COPG2 imprinted transcript 1 (non-protein coding)
217914_at	0.00396	0.000226	3.9575883	0.3039994	1.493982	TPCN1	two pore segment channel 1
212361_s_at	0.000582	0.0000159	4.7491571	2.8140949	1.4936056	ATP2A2	ATPase sarcoplasmic/endoplasmic reticulum Ca2+ transporting 2
201008_s_at	0.00523	0.00034	3.8304069	-0.0778595	1.4925798	TXNIP	thioredoxin interacting protein
220213_at	0.00000685	4.72E-08	6.3622937	8.37536	1.4921038	TSHZ2	teashirt zinc finger homeobox 2
202149_at	0.00587	0.000405	3.7751921	-0.2414903	1.4913704	NEDD9	neural precursor cell expressed, developmentally down-regulated 9
200771_at	0.0025	0.000121	4.1490715	0.8912309	1.4901278	LAMC1	laminin subunit gamma 1
219993_at	0.0000981	0.00000154	5.4080268	5.0356627	1.4894287	SOX17	SRY-box 17
208804_s_at	0.000582	0.0000159	4.7487463	2.8127415	1.4889852	SRSF6	serine and arginine rich splicing factor 6
226656_at	0.00592	0.000409	3.7714937	-0.2524026	1.4883868	CRTAP	cartilage associated protein
242110_at	0.00669	0.000489	3.7150586	-0.4181624	1.4883028
221771_s_at	0.00498	0.000315	3.8538494	-0.0079871	1.4880895	MPHOSPH8	M-phase phosphoprotein 8
204271_s_at	0.0000293	0.000000306	5.8545237	6.5856847	1.4877707	EDNRB	endothelin receptor type B
48031_r_at	6.63E-08	1.13E-10	7.9923953	14.1663813	1.4873427	FAXDC2	fatty acid hydroxylase domain containing 2
204677_at	0.00207	0.0000918	4.2326557	1.1519131	1.4861294	CDH5	cadherin 5
209784_s_at	0.000159	0.00000282	5.2401954	4.4611557	1.4858727	JAG2	jagged 2
1563466_at	0.0000703	0.000000995	5.5297416	5.4553356	1.4858019	MYLK	myosin light chain kinase
200962_at	0.00274	0.000137	4.1117273	0.7755949	1.4849981	RPL31	ribosomal protein L31
209623_at	0.00267	0.000132	4.1223232	0.8083518	1.4842357	MCCC2	methylcrotonoyl-CoA carboxylase 2
212233_at	0.0061	0.000427	3.7583196	-0.2912249	1.4841304	MAP1B	microtubule associated protein 1B
211671_s_at	0.00263	0.000129	4.129449	0.8304049	1.4834011	NR3C1	nuclear receptor subfamily 3 group C member 1
201939_at	0.00554	0.000373	3.8009367	-0.1653612	1.4833421	PLK2	polo like kinase 2
203187_at	0.0000311	0.000000334	5.8303107	6.5009531	1.4822526	DOCK1	dedicator of cytokinesis 1
236725_at	0.00193	0.0000832	4.2623563	1.2451486	1.4816283	WWC1	WW and C2 domain containing 1
230063_at	0.00423	0.000249	3.9279825	0.214506	1.4814574	ZNF264	zinc finger protein 264
200862_at	0.0268	0.00385	3.0223149	-2.3241489	1.4813317	DHCR24	24-dehydrocholesterol reductase
223469_at	0.0122	0.0012	3.4233725	-1.2510629	1.481033	PGPEP1	pyroglutamyl-peptidase I
224920_x_at	0.00715	0.000542	3.6821478	-0.5141618	1.4803081	MYADM	myeloid associated differentiation marker
201394_s_at	0.0000419	0.000000502	5.7182691	6.1097826	1.477951	RBM5	RNA binding motif protein 5
224840_at	0.0128	0.00129	3.3982227	-1.3209091	1.4774441	FKBP5	FK506 binding protein 5
217969_at	0.00119	0.0000422	4.4640351	1.8862103	1.4757084	VPS51	VPS51, GARP complex subunit
206896_s_at	0.00262	0.000128	4.1312936	0.8361165	1.4756982	GNG7	G protein subunit gamma 7
235652_at	0.00136	0.0000509	4.4087704	1.7092067	1.4742295
200685_at	0.000177	0.00000324	5.2013629	4.3289777	1.4733271	SRSF11	serine and arginine rich splicing factor 11
227529_s_at	0.0238	0.00323	3.0844225	-2.1638821	1.4730596	AKAP12	A-kinase anchoring protein 12
210424_s_at	0.0168	0.00192	3.2639403	-1.688229	1.4728021	LOC101930583///GOLGA8B///GOLGA8A	uncharacterized LOC101930583///golgin A8 family member B///golgin A8 family member A
227874_at	0.0000302	0.000000323	5.8392271	6.5321476	1.4709087	EMCN	endomucin
203889_at	0.0361	0.00608	2.8577926	-2.7375105	1.4696195	SCG5	secretogranin V
219922_s_at	0.00348	0.000189	4.0135159	0.4740297	1.4692216	LTBP3	latent transforming growth factor beta binding protein 3
228570_at	0.000343	0.00000768	4.9570288	3.5045348	1.4688588	BTBD11	BTB domain containing 11
227627_at	0.00899	0.000759	3.5734518	-0.8276425	1.4687861	C8orf44-SGK3///SGK3	C8orf44-SGK3 readthrough///serum/glucocorticoid regulated kinase family member 3
226810_at	0.0242	0.0033	3.0767228	-2.1838734	1.4678664	OGFRL1	opioid growth factor receptor like 1
206544_x_at	0.00351	0.00019	4.0106707	0.4653497	1.467048	SMARCA2	SWI/SNF related, matrix associated, actin dependent regulator of chromatin, subfamily a, member 2
1559776_at	0.00377	0.000211	3.978994	0.3689281	1.4666658
209068_at	0.0000563	0.000000721	5.6186705	5.7634133	1.4665646	HNRNPDL	heterogeneous nuclear ribonucleoprotein D like
213183_s_at	0.021	0.00266	3.1527185	-1.985064	1.4660077
229657_at	0.000149	0.00000262	5.2603462	4.5298599	1.4658189	THRB	thyroid hormone receptor beta
205668_at	0.0125	0.00125	3.4097223	-1.2890129	1.4650275	LY75	lymphocyte antigen 75
202898_at	0.000168	0.00000302	5.2206689	4.3946543	1.46442	SDC3	syndecan 3
203068_at	0.00518	0.000334	3.8354976	-0.0627064	1.4643821	KLHL21	kelch like family member 21
218678_at	0.00000103	4.16E-09	7.0179644	10.7068161	1.463892	NES	nestin
203394_s_at	0.0108	0.000994	3.4850081	-1.078526	1.4630815	HES1	hes family bHLH transcription factor 1
219091_s_at	0.0000038	2.12E-08	6.5783067	9.1420201	1.4622332	MMRN2	multimerin 2
202380_s_at	0.000703	0.0000204	4.6765883	2.5757131	1.4621633	NKTR	natural killer cell triggering receptor
226425_at	0.00554	0.000373	3.8012624	-0.1643962	1.4619365	CLIP4	CAP-Gly domain containing linker protein family member 4
204112_s_at	0.00194	0.0000838	4.2599682	1.2376404	1.4619048	HNMT	histamine N-methyltransferase
213891_s_at	0.00431	0.000256	3.9189194	0.1871819	1.4615924	TCF4	transcription factor 4
225270_at	0.01	0.000893	3.5201985	-0.9791635	1.4615649	NEO1	neogenin 1
228772_at	0.0139	0.00145	3.3603602	-1.4254437	1.4612336	HNMT	histamine N-methyltransferase
208407_s_at	0.0000618	0.000000827	5.581111	5.6331534	1.4609495	TMX2-CTNND1///CTNND1	TMX2-CTNND1 readthrough (NMD candidate)///catenin delta 1
209290_s_at	0.0329	0.00532	2.9066477	-2.6164911	1.4603946	NFIB	nuclear factor I B
225758_s_at	0.00155	0.0000612	4.3540995	1.5350824	1.4603605	TUBGCP6	tubulin gamma complex associated protein 6
215199_at	0.000115	0.00000189	5.3519724	4.8432178	1.460013	CALD1	caldesmon 1
233800_at	0.0431	0.00799	2.7564217	-2.9838206	1.4593822
201809_s_at	0.000644	0.0000182	4.7089717	2.6819112	1.4584366	ENG	endoglin
213540_at	0.044	0.00824	2.7449082	-3.0113797	1.4581327	HSD17B8	hydroxysteroid 17-beta dehydrogenase 8
211922_s_at	0.00665	0.000485	3.7175593	-0.4108477	1.457863	CAT	catalase
224856_at	0.0123	0.00122	3.4185245	-1.2645522	1.4550584	FKBP5	FK506 binding protein 5
238918_at	0.00602	0.000419	3.7643732	-0.2733954	1.4549711
225191_at	0.00384	0.000217	3.9707108	0.3437812	1.4539315	CIRBP	cold inducible RNA binding protein
218337_at	0.000569	0.0000153	4.7593077	2.8475527	1.4519807	FAM160B2	family with sequence similarity 160 member B2
220027_s_at	0.00736	0.000563	3.6697284	-0.5502597	1.4511729	RASIP1	Ras interacting protein 1
203499_at	0.0000581	0.000000761	5.6040153	5.7125635	1.4495831	EPHA2	EPH receptor A2
225894_at	0.0125	0.00125	3.4095501	-1.2894909	1.449247	SYNPO2	synaptopodin 2
217593_at	0.00506	0.000322	3.8470981	-0.0281341	1.448514	ZSCAN18	zinc finger and SCAN domain containing 18
239809_at	0.0291	0.0044	2.9747387	-2.4453731	1.4482248
225704_at	0.0033	0.000175	4.0359316	0.5425281	1.4473413	FBRSL1	fibrosin like 1
216620_s_at	0.00297	0.000152	4.0790444	0.6748258	1.4465836	ARHGEF10	Rho guanine nucleotide exchange factor 10
212294_at	0.00656	0.000476	3.7238625	-0.392398	1.4465207	GNG12	G protein subunit gamma 12
215235_at	0.000688	0.0000198	4.6850412	2.6034055	1.4460993	SPTAN1	spectrin alpha, non-erythrocytic 1
238805_at	0.00546	0.000364	3.8086081	-0.1426199	1.4459429	HSPB2-C11orf52///C11orf52///HSPB2	HSPB2-C11orf52 readthrough (NMD candidate)///chromosome 11 open reading frame 52///heat shock protein family B (small) member 2
216733_s_at	0.0414	0.00751	2.7797999	-2.9275986	1.4455781	GATM	glycine amidinotransferase
221920_s_at	0.0117	0.00113	3.4431677	-1.1958597	1.4429157	SLC25A37	solute carrier family 25 member 37
240418_at	0.0000623	0.000000836	5.5780687	5.6226111	1.4425497
230250_at	0.000258	0.00000531	5.0619892	3.857106	1.4415779	PTPRB	protein tyrosine phosphatase, receptor type B
211026_s_at	0.0185	0.00222	3.2150332	-1.8196002	1.4397076	MGLL	monoglyceride lipase
204469_at	0.000422	0.0000102	4.8751639	3.2313324	1.4395828	PTPRZ1	protein tyrosine phosphatase, receptor type Z1
214030_at	0.0000132	0.000000112	6.1277217	7.5459159	1.4393848	CRYBG3	crystallin beta-gamma domain containing 3
212912_at	0.00035	0.00000791	4.9486761	3.4765861	1.4391648	RPS6KA2	ribosomal protein S6 kinase A2
209487_at	0.00409	0.000237	3.9426526	0.2588064	1.4388018	RBPMS	RNA binding protein with multiple splicing
239842_x_at	0.00426	0.000251	3.9248958	0.2051961	1.4386061
225286_at	0.00453	0.000276	3.8956256	0.1171105	1.437783	ARSD	arylsulfatase D
202202_s_at	0.0083	0.000674	3.6118856	-0.7174365	1.437058	LAMA4	laminin subunit alpha 4
224560_at	0.0015	0.0000591	4.3646554	1.5686254	1.4356133	TIMP2	TIMP metallopeptidase inhibitor 2
226225_at	0.0292	0.00443	2.9728111	-2.4502561	1.435323	MCC	mutated in colorectal cancers
227095_at	0.00015	0.00000265	5.2570326	4.5185567	1.4349041	LEPROT	leptin receptor overlapping transcript
226731_at	0.0000108	8.45E-08	6.2047978	7.8180254	1.4341762	ITGA1	integrin subunit alpha 1
223044_at	0.0421	0.00769	2.770539	-2.9499122	1.4338811	SLC40A1	solute carrier family 40 member 1
208581_x_at	0.00241	0.000114	4.1680824	0.9502975	1.4338146	MT1X	metallothionein 1X
216035_x_at	0.0014	0.0000532	4.395472	1.6667615	1.4336706	TCF7L2	transcription factor 7 like 2
203859_s_at	0.00482	0.000301	3.868157	0.0347733	1.4335122	PALM	paralemmin
238861_at	0.00126	0.0000459	4.4393662	1.807079	1.4330475	SSBP2	single stranded DNA binding protein 2
243481_at	0.0022	0.0000992	4.2092066	1.0785241	1.4328959	RHOJ	ras homolog family member J
227183_at	0.0000628	0.000000849	5.5737924	5.6077956	1.4321661	CARMN///MIR145	cardiac mesoderm enhancer-associated non-coding RNA///microRNA 145
1566002_at	0.000976	0.0000325	4.5406077	2.1330467	1.4316461
232060_at	0.0119	0.00116	3.4352352	-1.2180052	1.4309271	ROR1	receptor tyrosine kinase like orphan receptor 1
209184_s_at	0.00718	0.000545	3.6800838	-0.520166	1.4303027	IRS2	insulin receptor substrate 2
224673_at	0.00264	0.00013	4.1269782	0.822756	1.4301576	LENG8	leukocyte receptor cluster member 8
209375_at	0.0000659	0.000000919	5.551799	5.5316397	1.4296935	XPC	XPC complex subunit, DNA damage recognition and repair factor
203146_s_at	0.0157	0.00174	3.2977925	-1.5965339	1.4283929	GABBR1	gamma-aminobutyric acid type B receptor subunit 1
1556364_at	0.00292	0.000149	4.0862567	0.6970278	1.428314	ADAMTS9-AS2	ADAMTS9 antisense RNA 2
200762_at	0.00123	0.0000443	4.4498769	1.8407708	1.4281158	DPYSL2	dihydropyrimidinase like 2
220954_s_at	0.0252	0.00352	3.0549184	-2.2402984	1.4279107	MIR6840///STAG3L5P-PVRIG2P-PILRB///PILRB	microRNA 6840///STAG3L5P-PVRIG2P-PILRB readthrough///paired immunoglobin-like type 2 receptor beta
1554547_at	0.000000818	3.02E-09	7.1045209	11.0150918	1.4278292	FAM13C	family with sequence similarity 13 member C
202008_s_at	0.0154	0.0017	3.3060087	-1.5741858	1.4266989	NID1	nidogen 1
237151_s_at	0.0162	0.00183	3.281919	-1.6396073	1.4264703	CFAP221	cilia and flagella associated protein 221
218285_s_at	0.000517	0.0000135	4.7963897	2.9700118	1.425818	BDH2	3-hydroxybutyrate dehydrogenase, type 2
226148_at	0.000259	0.00000533	5.0606929	3.8527364	1.4242012	ZBTB44	zinc finger and BTB domain containing 44
40837_at	0.00142	0.000054	4.3913787	1.653708	1.4239307	TLE2	transducin like enhancer of split 2
222494_at	0.000309	0.00000678	4.9927301	3.6241766	1.4227273	FOXN3	forkhead box N3
226694_at	0.00169	0.0000692	4.3172037	1.418135	1.4224467	PALM2-AKAP2///AKAP2	PALM2-AKAP2 readthrough///A-kinase anchoring protein 2
234644_x_at	0.0116	0.0011	3.4504738	-1.1754347	1.4223269	TNFRSF10C	TNF receptor superfamily member 10c
203668_at	0.00269	0.000133	4.1196174	0.7999828	1.4214553	MAN2C1	mannosidase alpha class 2C member 1
212705_x_at	0.0000807	0.0000012	5.4781331	5.2770978	1.421252	PNPLA2	patatin like phospholipase domain containing 2
227917_at	0.000447	0.000011	4.8551323	3.164732	1.4211607	LOC100506990	uncharacterized LOC100506990
201395_at	0.0011	0.000038	4.494951	1.9856512	1.419129	RBM5	RNA binding motif protein 5
240044_x_at	0.0052	0.000336	3.833986	-0.067207	1.4189979	TNRC6B	trinucleotide repeat containing 6B
201300_s_at	0.00102	0.0000344	4.5239373	2.079155	1.4182099	PRNP	prion protein
234650_at	0.00149	0.0000581	4.3696354	1.5844631	1.4175008
224832_at	0.00408	0.000236	3.9446627	0.2648831	1.4164962	DUSP16	dual specificity phosphatase 16
1559739_at	0.0168	0.00193	3.263507	-1.6893985	1.4157395	CHPT1	choline phosphotransferase 1
202364_at	0.000296	0.00000634	5.0115224	3.6872713	1.4152582	MXI1	MAX interactor 1, dimerization protein
208702_x_at	0.0023	0.000106	4.1905927	1.020409	1.4151294	APLP2	amyloid beta precursor like protein 2
242452_at	0.000663	0.000019	4.6973691	2.6438283	1.4146282
226157_at	0.0000628	0.000000863	5.569158	5.591742	1.414354	TFDP2	transcription factor Dp-2
226728_at	0.00025	0.00000508	5.074211	3.8983202	1.4137608	SLC27A1	solute carrier family 27 member 1
227838_at	0.0102	0.00092	3.5105136	-1.0065707	1.413602	UNC5C	unc-5 netrin receptor C
224838_at	0.00852	0.0007	3.5998992	-0.7518821	1.4134891	FOXP1	forkhead box P1
227780_s_at	0.00000423	2.44E-08	6.5404814	9.0076218	1.412786	ECSCR	endothelial cell surface expressed chemotaxis and apoptosis regulator
225845_at	0.000663	0.000019	4.6976149	2.6446345	1.4126227	ZBTB44	zinc finger and BTB domain containing 44
226169_at	0.000647	0.0000183	4.7074823	2.6770204	1.4121642	SBF2	SET binding factor 2
216321_s_at	0.00342	0.000184	4.0209112	0.4966065	1.412139	NR3C1	nuclear receptor subfamily 3 group C member 1
49111_at	0.000000613	2.02E-09	7.2123447	11.3990337	1.4113771	ARRB1	arrestin beta 1
227448_at	0.000204	0.00000391	5.1483249	4.1489328	1.4092091	ARGLU1	arginine and glutamate rich 1
218813_s_at	0.0333	0.00541	2.9002916	-2.6323195	1.4090322	SH3GLB2	SH3 domain containing GRB2 like endophilin B2
209199_s_at	0.0334	0.00544	2.8983895	-2.6370514	1.4089646	MEF2C	myocyte enhancer factor 2C
202105_at	0.000114	0.00000186	5.3555582	4.8555119	1.4080808	IGBP1	immunoglobulin (CD79A) binding protein 1
223099_s_at	0.000657	0.0000187	4.7013728	2.6569653	1.4076335	LOC100507577///LONP2	uncharacterized LOC100507577///lon peptidase 2, peroxisomal
211354_s_at	0.00694	0.000518	3.6968388	-0.4713701	1.4074762	LEPROT///LEPR	leptin receptor overlapping transcript///leptin receptor
214188_at	0.0391	0.00684	2.8140775	-2.8445306	1.4074246
226402_at	0.0143	0.00151	3.346824	-1.4626338	1.4070777	CYP2U1	cytochrome P450 family 2 subfamily U member 1
202725_at	0.0121	0.00119	3.4249967	-1.2465411	1.4067499	POLR2A	RNA polymerase II subunit A
239425_at	0.0133	0.00137	3.379799	-1.3718682	1.404625	DCUN1D5	defective in cullin neddylation 1 domain containing 5
242476_at	0.00187	0.0000799	4.2741953	1.2823999	1.4044858
215431_at	0.00428	0.000253	3.9228996	0.1991776	1.4036878	SNTB1	syntrophin beta 1
213195_at	0.000302	0.00000652	5.0038365	3.6614563	1.4028261	LYRM9	LYR motif containing 9
216511_s_at	0.00148	0.0000576	4.3718196	1.5914117	1.4017704	TCF7L2	transcription factor 7 like 2
212080_at	0.00025	0.00000508	5.074239	3.8984146	1.4012039	KMT2A	lysine methyltransferase 2A
225804_at	0.00408	0.000236	3.943998	0.2628734	1.3997635	CYB5D2	cytochrome b5 domain containing 2
221264_s_at	0.000783	0.0000237	4.6334635	2.4347459	1.3996777	TARDBP	TAR DNA binding protein
242086_at	0.000527	0.0000139	4.7882454	2.9430851	1.3974668	SPATA6	spermatogenesis associated 6
238868_at	0.000231	0.00000458	5.1033258	3.9966317	1.3971982	UACA	uveal autoantigen with coiled-coil domains and ankyrin repeats
238929_at	0.00111	0.0000387	4.4895649	1.9683053	1.3964891	SRSF8	serine and arginine rich splicing factor 8
229454_at	0.00777	0.000613	3.6425748	-0.628934	1.3955615	BCLAF1	BCL2 associated transcription factor 1
203305_at	0.0069	0.000514	3.6991057	-0.4647581	1.3948419	F13A1	coagulation factor XIII A chain
211732_x_at	0.00803	0.000641	3.6279458	-0.6711767	1.3945506	HNMT	histamine N-methyltransferase
221840_at	0.0000333	0.000000372	5.8008379	6.3979071	1.3943238	PTPRE	protein tyrosine phosphatase, receptor type E
213075_at	0.00000688	4.76E-08	6.3602551	8.368136	1.3942933	OLFML2A	olfactomedin like 2A
224645_at	0.000181	0.00000333	5.1933381	4.3016999	1.3940289	EIF4EBP2	eukaryotic translation initiation factor 4E binding protein 2
241577_at	0.00909	0.000771	3.568186	-0.8426865	1.3939322
203787_at	0.014	0.00146	3.3566274	-1.4357091	1.3930121	SSBP2	single stranded DNA binding protein 2
212359_s_at	0.00492	0.000309	3.8597158	0.0095348	1.39289	ZSWIM8	zinc finger SWIM-type containing 8
215616_s_at	0.0294	0.00448	2.9685731	-2.4609839	1.3927991	KDM4B	lysine demethylase 4B
211458_s_at	0.00156	0.0000618	4.3511018	1.5255635	1.3921588	GABARAPL3///GABARAPL1	GABA type A receptor associated protein like 3 pseudogene///GABA type A receptor associated protein like 1
232423_at	0.0217	0.0028	3.1345733	-2.0328336	1.3919256	ARSD	arylsulfatase D
210950_s_at	0.000755	0.0000225	4.6486163	2.4842176	1.3911921	FDFT1	farnesyl-diphosphate farnesyltransferase 1
237216_at	0.0371	0.00634	2.8424797	-2.7751354	1.3909866
208951_at	0.000725	0.0000212	4.6656258	2.5398288	1.3904997	ALDH7A1	aldehyde dehydrogenase 7 family member A1
230048_at	0.000392	0.00000919	4.9059902	3.3340168	1.3903707	IFRD1	interferon related developmental regulator 1
209018_s_at	0.000114	0.00000184	5.3593049	4.8683604	1.3903603	PINK1	PTEN induced putative kinase 1
212798_s_at	0.000483	0.0000122	4.8255607	3.0665974	1.3897945	ANKMY2	ankyrin repeat and MYND domain containing 2
228857_at	0.000453	0.0000112	4.8501826	3.1482908	1.3897718	GNL1	G protein nucleolar 1 (putative)
203178_at	0.0373	0.00639	2.8392062	-2.7831595	1.3897463	GATM	glycine amidinotransferase
217303_s_at	0.00184	0.0000784	4.2800878	1.3009589	1.3882138	ADRB3	adrenoceptor beta 3
208982_at	0.000305	0.00000663	4.9988175	3.6446062	1.3864691	PECAM1	platelet and endothelial cell adhesion molecule 1
227208_at	0.00266	0.000131	4.1240793	0.8137848	1.3864145	CCDC84	coiled-coil domain containing 84
222478_at	0.0002	0.00000376	5.1593942	4.1864619	1.386109	VPS36	vacuolar protein sorting 36 homolog
210986_s_at	0.0019	0.0000814	4.2688063	1.2654372	1.3851465	TPM1	tropomyosin 1 (alpha)
224861_at	0.00116	0.0000409	4.4731637	1.9155411	1.3849619	GNAQ	G protein subunit alpha q
228062_at	0.0451	0.00854	2.7312474	-3.0439667	1.38487	NAP1L5	nucleosome assembly protein 1 like 5
209356_x_at	0.000844	0.0000264	4.6013382	2.3300804	1.3847034	EFEMP2	EGF containing fibulin like extracellular matrix protein 2
205193_at	0.000885	0.0000283	4.5813313	2.2650491	1.3844029	MAFF	MAF bZIP transcription factor F
214880_x_at	0.0222	0.0029	3.1226745	-2.064057	1.3841084	CALD1	caldesmon 1
227909_at	0.00204	0.0000901	4.2381261	1.1690622	1.3831825	SMIM10L2B///SMIM10L2A	small integral membrane protein 10 like 2B///small integral membrane protein 10 like 2A
230800_at	0.000546	0.0000145	4.7748622	2.8988753	1.3822376	ADCY4	adenylate cyclase 4
203409_at	0.000327	0.00000724	4.9737326	3.5604756	1.3817356	DDB2	damage specific DNA binding protein 2
232431_at	0.00749	0.00058	3.6603789	-0.5773873	1.3814488	NR3C1	nuclear receptor subfamily 3 group C member 1
213264_at	0.00498	0.000316	3.8535526	-0.0088732	1.3812013	PCBP2	poly(rC) binding protein 2
217395_at	0.00155	0.0000613	4.3533072	1.5325662	1.3809282	MT4	metallothionein 4
203477_at	0.00736	0.000564	3.6693814	-0.5512671	1.3807571	COL15A1	collagen type XV alpha 1 chain
210987_x_at	0.00204	0.00009	4.2386877	1.1708231	1.3804892	TPM1	tropomyosin 1 (alpha)
202254_at	0.000929	0.0000303	4.5618021	2.201685	1.3800181	SIPA1L1	signal induced proliferation associated 1 like 1
214213_x_at	0.00816	0.000657	3.6200489	-0.6939381	1.3794086	LMNA	lamin A/C
208796_s_at	0.00289	0.000147	4.0901429	0.7089995	1.379246	CCNG1	cyclin G1
229817_at	0.000589	0.0000162	4.7438481	2.7966067	1.378472	ZNF608	zinc finger protein 608
210377_at	0.00985	0.000874	3.527394	-0.9587711	1.3784556	ACSM3	acyl-CoA synthetase medium-chain family member 3
226657_at	0.00117	0.0000412	4.4709991	1.9085839	1.3783583	NATD1	N-acetyltransferase domain containing 1
1556097_at	0.00978	0.000862	3.5317946	-0.9462873	1.3782514	HOMER2	homer scaffolding protein 2
231171_at	0.0012	0.0000424	4.4627964	1.8822322	1.3780584
209169_at	0.0382	0.00663	2.8257845	-2.8159888	1.3777739	GPM6B	glycoprotein M6B
244433_at	0.000405	0.00000965	4.8921304	3.2878199	1.3773051
226358_at	0.00703	0.000529	3.6900228	-0.491236	1.3766625	APH1B	aph-1 homolog B, gamma-secretase subunit
226245_at	0.00575	0.000394	3.783997	-0.215486	1.3762749	KCTD1	potassium channel tetramerization domain containing 1
210026_s_at	0.00767	0.000601	3.649083	-0.6101084	1.3762061	CARD10	caspase recruitment domain family member 10
233223_at	0.0000888	0.00000136	5.4427134	5.1550167	1.3753556
235556_at	0.000357	0.00000816	4.9399067	3.447261	1.375138	CREBRF	CREB3 regulatory factor
225097_at	0.00594	0.000411	3.7702982	-0.2559287	1.3750184	HIPK2	homeodomain interacting protein kinase 2
212068_s_at	0.00151	0.0000592	4.3640481	1.5666946	1.3746993	PRRC2B	proline rich coiled-coil 2B
205083_at	0.000396	0.00000934	4.901354	3.3185583	1.3740445	AOX1	aldehyde oxidase 1
207170_s_at	0.00000875	0.000000065	6.275937	8.0695652	1.3730727	LETMD1	LETM1 domain containing 1
228444_at	0.00294	0.00015	4.0835863	0.6888049	1.3723733	ARRB1	arrestin beta 1
239965_at	0.0067	0.000491	3.7140358	-0.4211533	1.3723382
210944_s_at	0.00138	0.0000518	4.4034207	1.6921249	1.3721495	CAPN3	calpain 3
202661_at	0.0334	0.00544	2.8984784	-2.6368305	1.3714556	ITPR2	inositol 1,4,5-trisphosphate receptor type 2
221861_at	0.0000214	0.000000207	5.9613644	6.9603332	1.3700387	ARRB1	arrestin beta 1
209994_s_at	0.00182	0.0000772	4.2846648	1.3153829	1.3685487	ABCB4///ABCB1	ATP binding cassette subfamily B member 4///ATP binding cassette subfamily B member 1
203010_at	0.00181	0.0000769	4.2856953	1.3186314	1.3682795	STAT5A	signal transducer and activator of transcription 5A
238987_at	0.00515	0.000332	3.8378522	-0.0556938	1.3679299	B4GALT1	beta-1,4-galactosyltransferase 1
243729_at	0.00411	0.000239	3.9406068	0.2526231	1.3679043
222146_s_at	0.0059	0.000407	3.7735962	-0.2461997	1.3678596	TCF4	transcription factor 4
209638_x_at	0.00921	0.000786	3.5618712	-0.86071	1.3677868	RGS12	regulator of G-protein signaling 12
212950_at	0.00244	0.000115	4.1636115	0.9363947	1.3677743	ADGRF5	adhesion G protein-coupled receptor F5
227256_at	0.00062	0.0000174	4.7229976	2.7279972	1.3670722	USP31	ubiquitin specific peptidase 31
202465_at	0.00476	0.000295	3.8747941	0.0546389	1.3669931	PCOLCE	procollagen C-endopeptidase enhancer
215706_x_at	0.0000783	0.00000115	5.4903946	5.3194067	1.3663579	ZYX	zyxin
1552509_a_at	0.000526	0.0000138	4.7892809	2.9465077	1.3662108	CD300LG	CD300 molecule like family member g
218491_s_at	0.000383	0.00000893	4.914307	3.3617601	1.3660438	THYN1	thymocyte nuclear protein 1
223119_s_at	0.00245	0.000116	4.1610828	0.9285343	1.3657708	USP47	ubiquitin specific peptidase 47
1557224_at	0.00553	0.000372	3.8020636	-0.1620221	1.3646718
205554_s_at	0.00536	0.000354	3.8176332	-0.1158329	1.3643731	DNASE1L3	deoxyribonuclease 1 like 3
201465_s_at	0.0108	0.000993	3.4854117	-1.07739	1.3641756	JUN	Jun proto-oncogene, AP-1 transcription factor subunit
217897_at	0.0483	0.00949	2.6915467	-3.1379782	1.3617494	FXYD6	FXYD domain containing ion transport regulator 6
202054_s_at	0.0117	0.00112	3.4450435	-1.1906184	1.3613393	ALDH3A2	aldehyde dehydrogenase 3 family member A2
222345_at	0.00201	0.0000885	4.2435135	1.1859612	1.3612981	EMC10	ER membrane protein complex subunit 10
208866_at	0.000848	0.0000266	4.5989284	2.3222414	1.3610691	CSNK1A1	casein kinase 1 alpha 1
235144_at	0.0349	0.00581	2.8742361	-2.6969439	1.3600578	RASEF	RAS and EF-hand domain containing
238454_at	0.00193	0.0000837	4.2605693	1.2395298	1.3588167	ZNF540	zinc finger protein 540
59375_at	0.000469	0.0000117	4.8375178	3.1062509	1.3587077	MYO15B	myosin XVB
207435_s_at	0.0248	0.00342	3.0646809	-2.2150695	1.3585029	SRRM2	serine/arginine repetitive matrix 2
208131_s_at	0.01	0.0009	3.5178697	-0.985758	1.3583902	PTGIS	prostaglandin I2 (prostacyclin) synthase
227410_at	0.000733	0.0000216	4.6603735	2.522648	1.3576949	FAM43A	family with sequence similarity 43 member A
205286_at	0.0059	0.000407	3.773254	-0.2472096	1.3570776	TFAP2C	transcription factor AP-2 gamma
218471_s_at	0.00447	0.000269	3.9030304	0.1393609	1.3566973	BBS1	Bardet-Biedl syndrome 1
232521_at	0.000948	0.0000311	4.5538301	2.1758516	1.3565832	PCSK7	proprotein convertase subtilisin/kexin type 7
205151_s_at	0.00276	0.000138	4.1086306	0.7660296	1.3563241	TRIL	TLR4 interactor with leucine rich repeats
201952_at	0.0394	0.00695	2.8085797	-2.8579046	1.3560777	ALCAM	activated leukocyte cell adhesion molecule
204326_x_at	0.000604	0.0000167	4.7342138	2.7648902	1.3558991	MT1X	metallothionein 1X
209240_at	0.0000659	0.00000092	5.5516222	5.5310278	1.3558394	OGT	O-linked N-acetylglucosamine (GlcNAc) transferase
203387_s_at	0.000209	0.00000404	5.1387945	4.1166415	1.3544914	TBC1D4	TBC1 domain family member 4
225724_at	0.00129	0.0000474	4.4297756	1.7763672	1.3542024	PSMA3-AS1	PSMA3 antisense RNA 1
224763_at	0.000977	0.0000327	4.5394698	2.1293655	1.3533458	LOC100506548///RPL37	uncharacterized LOC100506548///ribosomal protein L37
227561_at	0.00377	0.000211	3.9791144	0.3692938	1.3532614	DDR2	discoidin domain receptor tyrosine kinase 2
219628_at	0.0000489	0.000000599	5.6696411	5.9405036	1.3523865	ZMAT3	zinc finger matrin-type 3
228339_at	0.000266	0.00000553	5.0504279	3.8181489	1.3516431	ECSCR	endothelial cell surface expressed chemotaxis and apoptosis regulator
216248_s_at	0.0347	0.00577	2.8769213	-2.6903034	1.3500381	NR4A2	nuclear receptor subfamily 4 group A member 2
204650_s_at	0.000266	0.00000555	5.0493708	3.8145883	1.3500093	MIR6831///APBB3	microRNA 6831///amyloid beta precursor protein binding family B member 3
232058_at	0.0183	0.00219	3.2204787	-1.8050378	1.3498214
65630_at	0.000517	0.0000135	4.7967268	2.9711267	1.3496885	TMEM80	transmembrane protein 80
201432_at	0.00122	0.0000437	4.4539314	1.853777	1.3492018	CAT	catalase
212957_s_at	0.00193	0.0000833	4.2619551	1.243887	1.3491235	LINC01278	long intergenic non-protein coding RNA 1278
235279_at	3.47E-08	3.99E-11	8.2751959	15.1616807	1.3490561	PARVA	parvin alpha
222999_s_at	0.00163	0.0000665	4.3293996	1.4567409	1.347051	CCNL2	cyclin L2
226519_s_at	0.0011	0.0000384	4.4923094	1.9771429	1.346979	PHYKPL	5-phosphohydroxy-L-lysine phospho-lyase
202942_at	0.0398	0.00708	2.8014304	-2.8752668	1.3459992	ETFB	electron transfer flavoprotein beta subunit
212599_at	0.00577	0.000395	3.7826351	-0.2195104	1.3456921	AUTS2	autism susceptibility candidate 2
206857_s_at	0.0217	0.00281	3.1338654	-2.0346934	1.3454141	FKBP1B	FK506 binding protein 1B
221435_x_at	0.00402	0.000231	3.9514475	0.2854072	1.344518	HYI	hydroxypyruvate isomerase (putative)
225198_at	0.00027	0.00000568	5.0426934	3.7921032	1.3444099	VAPA	VAMP associated protein A
205933_at	0.000355	0.00000805	4.9437236	3.4600227	1.3432745	SETBP1	SET binding protein 1
226571_s_at	0.0107	0.000978	3.4904754	-1.0631291	1.3429033	PTPRS	protein tyrosine phosphatase, receptor type S
201557_at	0.00139	0.0000525	4.3996497	1.6800892	1.3413688	VAMP2	vesicle associated membrane protein 2
224760_at	0.000663	0.0000189	4.697987	2.6458554	1.3402124	SP1	Sp1 transcription factor
223407_at	0.0154	0.00169	3.3077468	-1.5694535	1.3394687	ENKD1	enkurin domain containing 1
215418_at	0.0000124	0.000000104	6.1476951	7.6163851	1.338578	PARVA	parvin alpha
214326_x_at	0.00749	0.000581	3.66001	-0.578457	1.338549	JUND	JunD proto-oncogene, AP-1 transcription factor subunit
212618_at	0.00287	0.000146	4.0923134	0.715688	1.3380692	ZNF609	zinc finger protein 609
204622_x_at	0.0402	0.00719	2.795882	-2.888719	1.3380051	NR4A2	nuclear receptor subfamily 4 group A member 2
227485_at	0.0098	0.000865	3.5308853	-0.9488674	1.3378259	INTS6L	integrator complex subunit 6 like
213839_at	0.00135	0.0000504	4.4119246	1.7192826	1.3371584	CLMN	calmin
201581_at	0.00308	0.00016	4.0638208	0.6280276	1.3367967	TMX4	thioredoxin related transmembrane protein 4
244347_at	0.000218	0.00000426	5.1240915	4.0668611	1.3352787
205582_s_at	0.00453	0.000276	3.8953847	0.1163871	1.3352225	GGT5	gamma-glutamyltransferase 5
223622_s_at	0.00564	0.000382	3.7930425	-0.1887361	1.3332718	HYI	hydroxypyruvate isomerase (putative)
217734_s_at	0.00184	0.0000785	4.2794943	1.299089	1.33221	WDR6	WD repeat domain 6
210946_at	0.0000053	3.33E-08	6.4566294	8.7098977	1.3314972	PLPP1	phospholipid phosphatase 1
213684_s_at	0.00697	0.000522	3.6941941	-0.4790809	1.3312873	PDLIM5	PDZ and LIM domain 5
204803_s_at	0.00247	0.000118	4.1559103	0.9124634	1.3311554	RRAD	RRAD, Ras related glycolysis inhibitor and calcium channel regulator
239740_at	0.01	0.000897	3.5189668	-0.9826518	1.3305324	ETV6	ETS variant 6
203874_s_at	0.0305	0.00475	2.9475147	-2.5141281	1.3303787	SMARCA1	SWI/SNF related, matrix associated, actin dependent regulator of chromatin, subfamily a, member 1
212593_s_at	0.0101	0.000916	3.5121362	-1.001982	1.3295804	MIR4680///PDCD4	microRNA 4680///programmed cell death 4 (neoplastic transformation inhibitor)
36829_at	0.00000107	4.33E-09	7.0073485	10.6690059	1.3292258	MIR6883///PER1	microRNA 6883///period circadian clock 1
208740_at	0.000569	0.0000153	4.7596398	2.8486477	1.3291409	SAP18	Sin3A associated protein 18
225842_at	0.0108	0.000999	3.4834956	-1.082783	1.3290801	PHLDA1	pleckstrin homology like domain family A member 1
228618_at	0.000108	0.00000174	5.3748041	4.9215373	1.3290428	PEAR1	platelet endothelial aggregation receptor 1
204156_at	0.00243	0.000115	4.1653212	0.9417104	1.3285249	SIK3	SIK family kinase 3
218245_at	0.00661	0.00048	3.7207083	-0.4016327	1.3283041	TSKU	tsukushi, small leucine rich proteoglycan
212071_s_at	0.000036	0.000000411	5.7735298	6.302522	1.3269948	SPTBN1	spectrin beta, non-erythrocytic 1
220005_at	0.0294	0.00447	2.9696701	-2.458208	1.3263017	P2RY13	purinergic receptor P2Y13
201445_at	0.0107	0.000983	3.4888616	-1.0676755	1.3255803	CNN3	calponin 3
218765_at	0.00541	0.000358	3.8136028	-0.1277998	1.3255762	SIDT2	SID1 transmembrane family member 2
206042_x_at	0.0304	0.0047	2.9511543	-2.5049622	1.3254269	SNURF///SNRPN	SNRPN upstream reading frame///small nuclear ribonucleoprotein polypeptide N
203753_at	0.00863	0.000714	3.5934603	-0.7703578	1.3254209	TCF4	transcription factor 4
212299_at	0.00199	0.0000874	4.2473891	1.1981248	1.3248681	NEK9	NIMA related kinase 9
244358_at	0.0224	0.00294	3.1181019	-2.0760343	1.3241173
215116_s_at	0.0497	0.00993	2.6742211	-3.1786799	1.3239663	DNM1	dynamin 1
244297_at	0.0386	0.00671	2.8212589	-2.8270327	1.3238087	ANKRD18A	ankyrin repeat domain 18A
204759_at	0.00133	0.0000496	4.4166263	1.7343079	1.3237689	RCBTB2	RCC1 and BTB domain containing protein 2
222731_at	0.00472	0.000292	3.8778168	0.0636924	1.3227036	ZDHHC2	zinc finger DHHC-type containing 2
201185_at	0.0482	0.00947	2.6924685	-3.1358071	1.3226193	HTRA1	HtrA serine peptidase 1
223769_x_at	0.00453	0.000275	3.8962243	0.1189086	1.322594	HYI	hydroxypyruvate isomerase (putative)
227769_at	0.026	0.00367	3.0395518	-2.2798967	1.3222156	GPR27	G protein-coupled receptor 27
203939_at	0.0112	0.00106	3.4645012	-1.136144	1.3206765	NT5E	5'-nucleotidase ecto
221139_s_at	0.0182	0.00216	3.2238942	-1.7958957	1.3200688	CSAD	cysteine sulfinic acid decarboxylase
209993_at	0.000523	0.0000137	4.7911779	2.9527786	1.3195522	ABCB1	ATP binding cassette subfamily B member 1
225311_at	0.00856	0.000705	3.5973783	-0.759118	1.3190341	IVD	isovaleryl-CoA dehydrogenase
203751_x_at	0.0142	0.00149	3.3501892	-1.4533972	1.318963	JUND	JunD proto-oncogene, AP-1 transcription factor subunit
208788_at	0.00483	0.000301	3.8679483	0.034149	1.3189073	ELOVL5	ELOVL fatty acid elongase 5
202759_s_at	0.00272	0.000136	4.1147527	0.7849436	1.3187385	PALM2-AKAP2///AKAP2	PALM2-AKAP2 readthrough///A-kinase anchoring protein 2
223227_at	0.000225	0.00000443	5.112981	4.029274	1.3187348	BBS2	Bardet-Biedl syndrome 2
227506_at	0.0295	0.00451	2.9660292	-2.4674182	1.318566	SLC16A9	solute carrier family 16 member 9
1558515_at	0.0168	0.00191	3.2656755	-1.6835438	1.3182266	FTX	FTX transcript, XIST regulator (non-protein coding)
1556181_at	0.000163	0.00000293	5.2290178	4.423079	1.3180373	ANKRD65	ankyrin repeat domain 65
240008_at	0.00769	0.000604	3.6472711	-0.6153515	1.3179736
224837_at	0.00836	0.000681	3.6087028	-0.7265895	1.3177359	FOXP1	forkhead box P1
201865_x_at	0.00181	0.0000767	4.2867992	1.3221117	1.3176585	NR3C1	nuclear receptor subfamily 3 group C member 1
218723_s_at	0.0271	0.00393	3.0149474	-2.3430096	1.3175465	RGCC	regulator of cell cycle
223130_s_at	0.0051	0.000326	3.8429956	-0.0403672	1.3175418	MYLIP	myosin regulatory light chain interacting protein
212319_at	0.00373	0.000208	3.9835682	0.3828267	1.3172553	SGSM2	small G protein signaling modulator 2
202081_at	0.00176	0.0000734	4.2996002	1.3625009	1.3168325	IER2	immediate early response 2
564_at	0.000207	0.00000399	5.1421338	4.1279539	1.3168289	GNA11	G protein subunit alpha 11
218718_at	0.00442	0.000265	3.9081522	0.1547645	1.3167075	PDGFC	platelet derived growth factor C
216944_s_at	0.0000823	0.00000123	5.4700422	5.2491931	1.3161125	ITPR1	inositol 1,4,5-trisphosphate receptor type 1
241936_x_at	0.00754	0.000587	3.6568049	-0.5877468	1.315607
201922_at	0.0000542	0.00000068	5.6347325	5.8191794	1.3141849	NSA2	NSA2, ribosome biogenesis homolog
223695_s_at	0.0194	0.00237	3.1932216	-1.8777635	1.3141774	ARSD	arylsulfatase D
225510_at	0.0000196	0.000000184	5.9927725	7.0706936	1.3138951	OAF	out at first homolog
209253_at	0.000954	0.0000314	4.5505742	2.1653065	1.3134983	SORBS3	sorbin and SH3 domain containing 3
225927_at	0.00198	0.0000863	4.251274	1.2103225	1.3134923	MAP3K1	mitogen-activated protein kinase kinase kinase 1
215388_s_at	0.0121	0.00118	3.4285226	-1.2367201	1.3126562	CFHR1///CFH	complement factor H related 1///complement factor H
1557527_at	0.0159	0.00177	3.2925286	-1.6108328	1.3125592
1557051_s_at	0.00034	0.00000758	4.9607477	3.5169837	1.3123843	HOTAIRM1	HOXA transcript antisense RNA, myeloid-specific 1
225525_at	0.00297	0.000152	4.0794722	0.676142	1.3120872	KIAA1671	KIAA1671
225721_at	0.00127	0.0000464	4.4363125	1.7972969	1.3118791	SYNPO2	synaptopodin 2
215707_s_at	0.0273	0.00399	3.0099883	-2.3556868	1.3114226	PRNP	prion protein
218675_at	0.02	0.00248	3.1770427	-1.920735	1.3111284	SLC22A17	solute carrier family 22 member 17
203140_at	0.00459	0.000281	3.8902484	0.1009673	1.3108751	BCL6	B-cell CLL/lymphoma 6
235611_at	0.00136	0.0000511	4.407619	1.7055296	1.3103841	SREK1	splicing regulatory glutamic acid and lysine rich protein 1
217807_s_at	0.000056	0.000000715	5.6209131	5.7711974	1.3097844	SNORD23///GLTSCR2	small nucleolar RNA, C/D box 23///glioma tumor suppressor candidate region gene 2
231579_s_at	0.00142	0.0000544	4.3892691	1.6469828	1.3094676	TIMP2	TIMP metallopeptidase inhibitor 2
201087_at	0.00101	0.000034	4.5274413	2.0904757	1.3087571	PXN	paxillin
210628_x_at	0.0011	0.0000381	4.4944719	1.9841078	1.3080174	LTBP4	latent transforming growth factor beta binding protein 4
239066_at	0.0079	0.000628	3.6347531	-0.6515325	1.3074716
229427_at	0.0000894	0.00000138	5.4398788	5.1452553	1.307194	SEMA5A	semaphorin 5A
223282_at	0.00344	0.000186	4.0184434	0.4890702	1.3065308	TSHZ1	teashirt zinc finger homeobox 1
221045_s_at	0.00272	0.000136	4.113585	0.7813349	1.3061552	PER3	period circadian clock 3
225688_s_at	0.0229	0.00305	3.1048488	-2.110681	1.3058578	PHLDB2	pleckstrin homology like domain family B member 2
225327_at	0.0273	0.00398	3.0104209	-2.3545815	1.3054079	FAM214A	family with sequence similarity 214 member A
238619_at	0.000984	0.000033	4.5365747	2.1200012	1.3046242
204143_s_at	0.00314	0.000164	4.0561921	0.6046103	1.3040324	ENOSF1	enolase superfamily member 1
201752_s_at	0.00252	0.000122	4.1456202	0.880522	1.3037996	ADD3	adducin 3
1554004_a_at	0.000185	0.00000343	5.1853696	4.2746264	1.3026589	ARHGEF28	Rho guanine nucleotide exchange factor 28
228959_at	0.01	0.000897	3.5189674	-0.9826501	1.3022344	PDK3	pyruvate dehydrogenase kinase 3
209168_at	0.0198	0.00244	3.1831148	-1.9046247	1.3004969	GPM6B	glycoprotein M6B
227312_at	0.00025	0.0000051	5.0733564	3.8954372	1.300396	SNTB2	syntrophin beta 2
221888_at	0.000509	0.0000131	4.8048123	2.9978766	1.2997676	CC2D1A	coiled-coil and C2 domain containing 1A
205611_at	0.000874	0.0000278	4.5866369	2.2822834	1.2991351	TNFSF12-TNFSF13///TNFSF12	TNFSF12-TNFSF13 readthrough///tumor necrosis factor superfamily member 12
236038_at	0.00257	0.000125	4.1386267	0.858836	1.298272	RNF150	ring finger protein 150
212188_at	0.00757	0.000589	3.6555281	-0.5914463	1.2980457	KCTD12	potassium channel tetramerization domain containing 12
229404_at	0.0000164	0.000000147	6.0538016	7.285405	1.2977813	TWIST2	twist family bHLH transcription factor 2
203961_at	0.0197	0.00243	3.184219	-1.9016927	1.2965035	NEBL	nebulette
230131_x_at	0.0034	0.000182	4.0243876	0.5072269	1.2952853	ARSD	arylsulfatase D
203386_at	0.00192	0.0000829	4.2632842	1.2480663	1.2949658	TBC1D4	TBC1 domain family member 4
202393_s_at	0.000738	0.0000218	4.657536	2.5133695	1.2948837	KLF10	Kruppel like factor 10
227826_s_at	0.00855	0.000703	3.5981457	-0.7569156	1.2947152	SORBS2	sorbin and SH3 domain containing 2
218434_s_at	0.00692	0.000516	3.6979116	-0.4682412	1.2946148	AACS	acetoacetyl-CoA synthetase
219398_at	0.0000212	0.000000204	5.9643765	6.9709129	1.2945492	CIDEC	cell death inducing DFFA like effector c
36129_at	0.00021	0.00000407	5.1367059	4.1095674	1.2945456	SGSM2	small G protein signaling modulator 2
222199_s_at	0.000293	0.00000625	5.0155677	3.7008638	1.2929783	BIN3	bridging integrator 3
224261_at	0.000403	0.00000956	4.8946642	3.2962618	1.292908
202047_s_at	0.0107	0.000988	3.4871892	-1.0723854	1.2928662	CBX6	chromobox 6
204251_s_at	0.0213	0.00273	3.1436784	-2.0088868	1.2924496	CEP164	centrosomal protein 164
218769_s_at	0.00079	0.000024	4.62967	2.4223712	1.2913161	ANKRA2	ankyrin repeat family A member 2
203372_s_at	0.00537	0.000355	3.8165215	-0.1191346	1.2900684	SOCS2	suppressor of cytokine signaling 2
226742_at	0.00232	0.000107	4.1853214	1.0039743	1.2891125	SAR1B	secretion associated Ras related GTPase 1B
244731_at	0.0264	0.00377	3.0298489	-2.3048284	1.2889015
226582_at	0.00109	0.0000376	4.4980754	1.9957172	1.2886772	LOC400043	uncharacterized LOC400043
230578_at	0.028	0.00415	2.9959567	-2.391477	1.2879029	ZNF471	zinc finger protein 471
225372_at	0.0349	0.0058	2.8746481	-2.6959252	1.2877496	C10orf54	chromosome 10 open reading frame 54
220022_at	0.00423	0.000248	3.9282674	0.2153655	1.2871162	ZNF334	zinc finger protein 334
241950_at	0.0000289	0.000000299	5.860152	6.6053901	1.2860516	WWC1	WW and C2 domain containing 1
221726_at	0.0000631	0.000000868	5.5675266	5.5860917	1.2846541	RPL22	ribosomal protein L22
223008_s_at	0.0000408	0.000000484	5.7281937	6.1443695	1.2839966	TMEM245	transmembrane protein 245
214430_at	0.00382	0.000215	3.9730996	0.3510304	1.2836988	GLA	galactosidase alpha
219281_at	0.000374	0.0000086	4.924998	3.3974483	1.2836947	MSRA	methionine sulfoxide reductase A
220917_s_at	0.00918	0.000783	3.5634331	-0.8562537	1.2829568	WDR19	WD repeat domain 19
217890_s_at	0.00000881	0.000000066	6.2718727	8.055185	1.2827506	PARVA	parvin alpha
205779_at	0.00887	0.000745	3.5793526	-0.8107682	1.2826361	RAMP2	receptor activity modifying protein 2
238062_at	0.0000102	7.88E-08	6.2235208	7.8841933	1.2810351	GPIHBP1	glycosylphosphatidylinositol anchored high density lipoprotein binding protein 1
221478_at	0.000556	0.0000148	4.7683967	2.8775344	1.2808934	BNIP3L	BCL2 interacting protein 3 like
213394_at	0.00375	0.000209	3.981743	0.3772797	1.2808342	MAPKBP1	mitogen-activated protein kinase binding protein 1
217886_at	0.0000805	0.00000119	5.4794666	5.2816981	1.2801245	EPS15	epidermal growth factor receptor pathway substrate 15
219342_at	0.00641	0.00046	3.7344927	-0.3612426	1.2797598	CASD1	CAS1 domain containing 1
1554980_a_at	0.00412	0.000239	3.9397191	0.2499406	1.2793086	ATF3	activating transcription factor 3
43511_s_at	0.00000213	1.01E-08	6.7778345	9.8517283	1.2792138	ARRB1	arrestin beta 1
213703_at	0.000628	0.0000177	4.7174244	2.7096787	1.2789692	LINC00342	long intergenic non-protein coding RNA 342
208868_s_at	0.0304	0.00471	2.9505879	-2.5063891	1.2787388	GABARAPL1	GABA type A receptor associated protein like 1
230350_at	0.0000813	0.00000121	5.4755536	5.2682003	1.2784063	TIAL1	TIA1 cytotoxic granule-associated RNA binding protein-like 1
206286_s_at	0.00379	0.000212	3.9768203	0.3623261	1.2772776	TDGF1P3///TDGF1	teratocarcinoma-derived growth factor 1 pseudogene 3///teratocarcinoma-derived growth factor 1
230177_at	0.0333	0.00541	2.9000679	-2.6328762	1.2763881	GTF2H2B///GTF2H2	general transcription factor IIH subunit 2B (pseudogene)///general transcription factor IIH subunit 2
226303_at	0.000301	0.00000649	5.0049148	3.6650775	1.2748045	PGM5	phosphoglucomutase 5
236307_at	0.00174	0.000072	4.3053807	1.3807577	1.2742805
219469_at	0.00368	0.000203	3.990398	0.4035946	1.2737841	DYNC2H1	dynein cytoplasmic 2 heavy chain 1
223711_s_at	0.000517	0.0000134	4.7973419	2.9731611	1.2735304	THYN1	thymocyte nuclear protein 1
203919_at	0.00839	0.000685	3.6067145	-0.732305	1.2727977	TCEA2	transcription elongation factor A2
221898_at	0.0484	0.00953	2.6898946	-3.141868	1.272302	PDPN	podoplanin
208747_s_at	0.035	0.00582	2.873457	-2.6988697	1.2716069	C1S	complement component 1, s subcomponent
229568_at	0.00135	0.0000506	4.4105697	1.7149541	1.2702414	MOB3B	MOB kinase activator 3B
213005_s_at	0.0107	0.000983	3.4886721	-1.0682092	1.2700383	KANK1	KN motif and ankyrin repeat domains 1
212838_at	0.00498	0.000316	3.8535447	-0.0088968	1.2695955	DNMBP	dynamin binding protein
211938_at	0.000005	3.09E-08	6.4774615	8.7838344	1.2693097	EIF4B	eukaryotic translation initiation factor 4B
235721_at	0.0139	0.00145	3.3601381	-1.4260546	1.2691031	DTX3	deltex E3 ubiquitin ligase 3
229910_at	0.00117	0.0000411	4.471644	1.9106566	1.2688174	SHE	Src homology 2 domain containing E
220046_s_at	0.000114	0.00000187	5.3546887	4.8525307	1.2686167	CCNL1	cyclin L1
204290_s_at	0.00679	0.0005	3.7077862	-0.4394183	1.267885	ALDH6A1	aldehyde dehydrogenase 6 family member A1
213656_s_at	0.0000293	0.000000305	5.8548595	6.5868603	1.2677901	KLC1	kinesin light chain 1
226844_at	0.000392	0.00000921	4.9053298	3.3318144	1.2677797	MOB3B	MOB kinase activator 3B
228974_at	0.021	0.00267	3.1511358	-1.9892382	1.2676952	ZNF677	zinc finger protein 677
216005_at	0.0332	0.00539	2.9015394	-2.6292143	1.2671686	TNC	tenascin C
235021_at	0.00156	0.0000623	4.3489456	1.5187188	1.2669783	KIAA2026	KIAA2026
228738_at	0.0203	0.00254	3.1686202	-1.9430475	1.266936	D2HGDH	D-2-hydroxyglutarate dehydrogenase
227728_at	0.000984	0.000033	4.5363633	2.1193173	1.2663026	PPM1A	protein phosphatase, Mg2+/Mn2+ dependent 1A
219871_at	0.0125	0.00126	3.4077518	-1.2944832	1.2660305	KLF3-AS1	KLF3 antisense RNA 1
209656_s_at	0.0361	0.0061	2.8566331	-2.7403644	1.265614	TMEM47	transmembrane protein 47
243016_at	0.00287	0.000146	4.0927891	0.7171543	1.2652288
228098_s_at	0.0062	0.000438	3.7503745	-0.3146006	1.2650462	MYLIP	myosin regulatory light chain interacting protein
201522_x_at	0.00607	0.000424	3.7605246	-0.2847324	1.2650292	SNURF///SNRPN	SNRPN upstream reading frame///small nuclear ribonucleoprotein polypeptide N
211552_s_at	0.0143	0.00151	3.3459222	-1.4651082	1.2647154	ALDH4A1	aldehyde dehydrogenase 4 family member A1
243386_at	0.0417	0.00759	2.7757039	-2.9374744	1.2630454	CASZ1	castor zinc finger 1
226040_at	0.00114	0.0000398	4.4813164	1.9417587	1.2629823	TRIM56	tripartite motif containing 56
227710_s_at	0.00123	0.0000442	4.4507838	1.8436797	1.2627183	TPT1-AS1	TPT1 antisense RNA 1
203344_s_at	0.0114	0.00107	3.4596082	-1.1498605	1.2627109	RBBP8	RB binding protein 8, endonuclease
208869_s_at	0.00159	0.0000641	4.3401722	1.4908836	1.2627098	GABARAPL1	GABA type A receptor associated protein like 1
221766_s_at	0.00668	0.000488	3.7154048	-0.4171498	1.2626355	FAM46A	family with sequence similarity 46 member A
1560049_at	8.47E-08	1.63E-10	7.8925946	13.8138873	1.2620138
200859_x_at	0.0133	0.00136	3.3810244	-1.3684845	1.2614641	FLNA	filamin A
205803_s_at	0.00497	0.000314	3.8552056	-0.0039376	1.2609079	TRPC1	transient receptor potential cation channel subfamily C member 1
1564757_a_at	0.0139	0.00145	3.3586241	-1.430219	1.2606694	CCDC148	coiled-coil domain containing 148
213895_at	0.00947	0.00082	3.5481974	-0.8996708	1.2605011	EMP1	epithelial membrane protein 1
229848_at	0.00138	0.000052	4.4022846	1.6884983	1.2604575	ZNF10	zinc finger protein 10
242139_s_at	0.00423	0.000248	3.9288183	0.2170276	1.2602039	ERVK3-1///ZNF8	endogenous retrovirus group K3 member 1///zinc finger protein 8
228568_at	0.00243	0.000115	4.1659215	0.9435772	1.2599687	MYZAP	myocardial zonula adherens protein
212195_at	0.0163	0.00184	3.2798602	-1.6451841	1.259819	IL6ST	interleukin 6 signal transducer
226344_at	0.0166	0.00188	3.2713681	-1.6681624	1.2581704	ZMAT1	zinc finger matrin-type 1
214246_x_at	0.000852	0.0000268	4.5968613	2.3155184	1.2578772	MINK1	misshapen like kinase 1
209436_at	0.00582	0.0004	3.7791347	-0.2298505	1.2568413	SPON1	spondin 1
202258_s_at	0.000839	0.0000262	4.6043464	2.3398686	1.2564542	N4BP2L2	NEDD4 binding protein 2 like 2
1555889_a_at	0.000269	0.00000563	5.045211	3.8005797	1.2560867	CRTAP	cartilage associated protein
235424_at	0.0000682	0.000000959	5.5400942	5.4911396	1.2548627	FAM122A	family with sequence similarity 122A
201056_at	0.00708	0.000534	3.6867503	-0.5007663	1.2539948	GOLGB1	golgin B1
236216_at	0.00537	0.000355	3.81641	-0.1194654	1.2538266
228082_at	0.0121	0.00118	3.429017	-1.2353426	1.2537507	CLMP	CXADR like membrane protein
236494_x_at	0.024	0.00327	3.0807934	-2.1733089	1.2537498
221427_s_at	0.00749	0.000581	3.6597826	-0.5791162	1.2532753	CCNL2	cyclin L2
206125_s_at	0.0397	0.00705	2.8031945	-2.8709858	1.2520902	KLK8	kallikrein related peptidase 8
214683_s_at	0.000844	0.0000265	4.6010288	2.329074	1.2518278	CLK1	CDC like kinase 1
203666_at	0.00269	0.000133	4.1197797	0.8004849	1.2518059	CXCL12	C-X-C motif chemokine ligand 12
228771_at	0.0019	0.0000815	4.2683736	1.2640755	1.2515142	GRK3	G protein-coupled receptor kinase 3
212859_x_at	0.0263	0.00376	3.0315494	-2.3004629	1.2513112	MT1E	metallothionein 1E
206059_at	0.0268	0.00387	3.0210319	-2.3274356	1.2511465	ZNF91	zinc finger protein 91
219572_at	0.0408	0.00735	2.7877395	-2.9084247	1.2502147	CADPS2	calcium dependent secretion activator 2
212386_at	0.0157	0.00174	3.298322	-1.5950947	1.2500164	TCF4	transcription factor 4
232852_at	0.0000642	0.000000891	5.560332	5.561178	1.2495242
224163_s_at	0.00979	0.000864	3.5313403	-0.9475763	1.2477498	DMAP1	DNA methyltransferase 1 associated protein 1
202080_s_at	0.0174	0.00203	3.2458112	-1.7370791	1.2470974	TRAK1	trafficking kinesin protein 1
225511_at	0.0152	0.00166	3.3136486	-1.5533727	1.2469353	GPRC5B	G protein-coupled receptor class C group 5 member B
212985_at	0.0273	0.00397	3.0113401	-2.3522325	1.2465067	APBB2	amyloid beta precursor protein binding family B member 2
213650_at	0.0178	0.00209	3.2356096	-1.7644891	1.2461954	LOC101930583///GOLGA8B///GOLGA8A	uncharacterized LOC101930583///golgin A8 family member B///golgin A8 family member A
227417_at	0.0216	0.00278	3.1366517	-2.0273715	1.2460483	44257	mitochondrial amidoxime reducing component 2
223492_s_at	0.0173	0.00202	3.2480195	-1.7311384	1.24601	LRRFIP1	LRR binding FLII interacting protein 1
238492_at	0.0112	0.00106	3.4655085	-1.1333188	1.2458773
217525_at	0.0000587	0.000000777	5.5983352	5.6928633	1.2458128	OLFML1	olfactomedin like 1
228176_at	0.0134	0.00137	3.3788438	-1.3745056	1.245804	S1PR3	sphingosine-1-phosphate receptor 3
205073_at	0.0477	0.00933	2.6978864	-3.1230353	1.2457177	CYP2J2	cytochrome P450 family 2 subfamily J member 2
244692_at	0.0204	0.00256	3.1665205	-1.9486035	1.2452337	CYP4F22	cytochrome P450 family 4 subfamily F member 22
226203_at	0.00131	0.0000487	4.4217629	1.7507311	1.245102	MYO9A	myosin IXA
205882_x_at	0.00428	0.000253	3.9227904	0.1988484	1.2449652	ADD3	adducin 3
221588_x_at	0.00233	0.000108	4.1836065	0.9986298	1.2448175	ALDH6A1	aldehyde dehydrogenase 6 family member A1
206955_at	0.00337	0.00018	4.0279995	0.5182665	1.2444925	LOC101930168///LOC100509620///AQP7	putative aquaporin-7-like protein 3///putative aquaporin-7-like protein 3///aquaporin 7
224157_at	0.0122	0.0012	3.4235353	-1.2506097	1.2443035	KAAG1	kidney associated antigen 1
212764_at	0.0245	0.00337	3.0703278	-2.200451	1.2438378	ZEB1	zinc finger E-box binding homeobox 1
203509_at	0.0173	0.00201	3.2490095	-1.7284742	1.2436463	SORL1	sortilin related receptor 1
203332_s_at	0.00542	0.000359	3.8127473	-0.130339	1.2432112	INPP5D	inositol polyphosphate-5-phosphatase D
228151_at	0.00307	0.00016	4.0644985	0.6301089	1.2421969	ARL15	ADP ribosylation factor like GTPase 15
224811_at	0.000817	0.0000253	4.6141982	2.3719428	1.2421677	LPP	LIM domain containing preferred translocation partner in lipoma
240690_at	0.00642	0.000462	3.7334335	-0.3643493	1.2421234
211456_x_at	0.0147	0.00158	3.3300086	-1.508699	1.241121	MT1HL1	metallothionein 1H-like 1
227847_at	0.0044	0.000263	3.9099382	0.1601383	1.2410544	EPM2AIP1	EPM2A interacting protein 1
200947_s_at	0.00246	0.000117	4.1596033	0.9239366	1.2410366	GLUD1	glutamate dehydrogenase 1
212387_at	0.0173	0.00201	3.2492056	-1.7279463	1.2409177	TCF4	transcription factor 4
228946_at	0.00219	0.0000987	4.2107314	1.0832902	1.2403589	INTU	inturned planar cell polarity protein
228913_at	0.0108	0.001	3.4821173	-1.0866611	1.2396387	TPT1-AS1	TPT1 antisense RNA 1
225420_at	0.00161	0.0000649	4.3363716	1.4788335	1.2392671	GPAM	glycerol-3-phosphate acyltransferase, mitochondrial
204241_at	0.0444	0.00836	2.7395759	-3.024114	1.2391344	ACOX3	acyl-CoA oxidase 3, pristanoyl
214805_at	0.000201	0.00000379	5.1566781	4.1772511	1.2389301	SNORD10///SNORA48///SNORA67///EIF4A1	small nucleolar RNA, C/D box 10///small nucleolar RNA, H/ACA box 48///small nucleolar RNA, H/ACA box 67///eukaryotic translation initiation factor 4A1
226829_at	0.00121	0.0000431	4.4579873	1.8667927	1.2384705	AFAP1L2	actin filament associated protein 1 like 2
219670_at	0.00411	0.000239	3.9401472	0.2512342	1.2384131	BEND5	BEN domain containing 5
209272_at	0.000939	0.0000307	4.557769	2.1886134	1.2383253	NAB1	NGFI-A binding protein 1
37028_at	0.0000522	0.000000648	5.6483168	5.8663716	1.2373652	PPP1R15A	protein phosphatase 1 regulatory subunit 15A
223129_x_at	0.00276	0.000138	4.1090827	0.767426	1.2371073	MYLIP	myosin regulatory light chain interacting protein
203758_at	0.000991	0.0000333	4.5336647	2.1105911	1.2370838	CTSO	cathepsin O
227209_at	0.003	0.000155	4.0746134	0.6611955	1.2367647	CNTN1	contactin 1
206183_s_at	0.000349	0.00000783	4.9514543	3.4858803	1.2365273	LOC101929134///HERC3	uncharacterized LOC101929134///HECT and RLD domain containing E3 ubiquitin protein ligase 3
202605_at	0.00313	0.000163	4.0579297	0.6099422	1.2364604	GUSB	glucuronidase beta
241748_x_at	0.00161	0.0000654	4.3341899	1.4719185	1.2364341	DGCR14	DiGeorge syndrome critical region gene 14
207132_x_at	0.00013	0.00000219	5.3106312	4.701642	1.2360241	PFDN5	prefoldin subunit 5
1556059_s_at	0.00667	0.000487	3.7160809	-0.4151726	1.2357695	SPEN	spen family transcriptional repressor
229985_at	0.000836	0.000026	4.6061338	2.3456855	1.2354065	BTNL9	butyrophilin like 9
203280_at	0.00116	0.0000407	4.4749521	1.9212905	1.2341993	SAFB2	scaffold attachment factor B2
212033_at	0.00114	0.0000401	4.4790675	1.9345245	1.2339832	RBM25	RNA binding motif protein 25
218596_at	0.000258	0.00000531	5.0617029	3.8561407	1.2334124	TBC1D13	TBC1 domain family member 13
225220_at	0.00106	0.0000367	4.5053588	2.0191948	1.2333186	SNHG8///SNORA24	small nucleolar RNA host gene 8///small nucleolar RNA, H/ACA box 24
201324_at	0.0214	0.00274	3.1425289	-2.0119125	1.2328224	EMP1	epithelial membrane protein 1
227755_at	0.029	0.00438	2.9764847	-2.4409485	1.2325388	ERN1	endoplasmic reticulum to nucleus signaling 1
207604_s_at	0.0138	0.00143	3.3648281	-1.4131471	1.2311619	SLC4A7	solute carrier family 4 member 7
207788_s_at	0.0332	0.0054	2.9010364	-2.6304661	1.2303796	SORBS3	sorbin and SH3 domain containing 3
229015_at	0.00213	0.0000953	4.2213532	1.1165147	1.2299348
225321_s_at	0.0196	0.00241	3.1865654	-1.8954603	1.2296331	MIR6840///STAG3L5P-PVRIG2P-PILRB///PILRB	microRNA 6840///STAG3L5P-PVRIG2P-PILRB readthrough///paired immunoglobin-like type 2 receptor beta
243459_x_at	0.0028	0.000141	4.1036507	0.750655	1.2295233	CDK14	cyclin dependent kinase 14
204573_at	0.00533	0.000349	3.821978	-0.1029246	1.2290278	CROT	carnitine O-octanoyltransferase
213293_s_at	0.0369	0.00628	2.8455551	-2.7675908	1.2287262	TRIM22	tripartite motif containing 22
220341_s_at	0.00111	0.0000388	4.4892521	1.9672982	1.2283871	C5orf45	chromosome 5 open reading frame 45
201906_s_at	0.000844	0.0000264	4.6013287	2.3300494	1.2282849	CTDSPL	CTD small phosphatase like
221031_s_at	0.0022	0.0000996	4.2080088	1.0747807	1.2281537	APOLD1	apolipoprotein L domain containing 1
227134_at	0.013	0.00131	3.392621	-1.3364218	1.2280442	SYTL1	synaptotagmin like 1
226982_at	0.0118	0.00114	3.4388364	-1.2079556	1.2273258	ELL2	elongation factor for RNA polymerase II 2
204646_at	0.00585	0.000402	3.7770939	-0.2358762	1.2268799	DPYD	dihydropyrimidine dehydrogenase
201656_at	0.0199	0.00245	3.1809789	-1.9102939	1.2267367	ITGA6	integrin subunit alpha 6
212509_s_at	0.00137	0.0000514	4.4058019	1.6997271	1.2261709	MXRA7	matrix remodeling associated 7
241607_at	0.00377	0.000211	3.9787616	0.368222	1.2258699	LOC730102	quinone oxidoreductase-like protein 2 pseudogene
227719_at	0.00584	0.000401	3.777786	-0.233833	1.2254818	SMAD9	SMAD family member 9
244813_at	0.00304	0.000157	4.0691601	0.6444306	1.2253038
205201_at	0.0278	0.00409	3.0007486	-2.3792675	1.2246698	GLI3	GLI family zinc finger 3
1563283_at	0.00081	0.0000249	4.6189322	2.3873655	1.2240865	LOC101927247	uncharacterized LOC101927247
217863_at	0.000356	0.00000812	4.9413582	3.4521137	1.2238439	PIAS1	protein inhibitor of activated STAT 1
221899_at	0.00296	0.000152	4.0805833	0.6795612	1.2224442	N4BP2L2	NEDD4 binding protein 2 like 2
204742_s_at	0.00383	0.000216	3.9717361	0.3468923	1.2222004	PDS5B	PDS5 cohesin associated factor B
213085_s_at	0.00106	0.0000365	4.5067102	2.0235525	1.222165	WWC1	WW and C2 domain containing 1
218751_s_at	0.00534	0.000351	3.8199034	-0.1090894	1.2215417	FBXW7	F-box and WD repeat domain containing 7
205022_s_at	0.000701	0.0000203	4.6781506	2.5808299	1.2210932	FOXN3	forkhead box N3
221019_s_at	0.00285	0.000144	4.0957897	0.7264047	1.2210169	COLEC12	collectin subfamily member 12
214594_x_at	0.0145	0.00155	3.3380577	-1.4866675	1.220814	ATP8B1	ATPase phospholipid transporting 8B1
221213_s_at	0.0022	0.000099	4.2098376	1.0804963	1.2203533	LOC145783///ZNF280D	uncharacterized LOC145783///zinc finger protein 280D
225564_at	0.00423	0.000249	3.927669	0.2135604	1.2192586	SPATA13	spermatogenesis associated 13
226047_at	0.0172	0.00199	3.2522205	-1.7198294	1.2182552	MRVI1	murine retrovirus integration site 1 homolog
225474_at	0.00502	0.000319	3.8499941	-0.0194943	1.217971	MAGI1	membrane associated guanylate kinase, WW and PDZ domain containing 1
226981_at	0.00084	0.0000263	4.602997	2.3354775	1.2177038	KMT2A	lysine methyltransferase 2A
208950_s_at	0.00079	0.000024	4.6294444	2.4216353	1.2167497	ALDH7A1	aldehyde dehydrogenase 7 family member A1
200808_s_at	0.00548	0.000366	3.807184	-0.1468434	1.2166557	ZYX	zyxin
238751_at	0.0446	0.00841	2.7372428	-3.02968	1.2154903	SORBS2	sorbin and SH3 domain containing 2
229222_at	0.0495	0.00984	2.6776224	-3.1707054	1.2151495	ACSS3	acyl-CoA synthetase short-chain family member 3
208590_x_at	0.00249	0.00012	4.1513721	0.8983716	1.2150954	GJA3	gap junction protein alpha 3
226682_at	0.00399	0.000228	3.9546166	0.2950003	1.2144274	RORA	RAR related orphan receptor A
204568_at	0.000005	3.08E-08	6.4783323	8.7869256	1.2140957	ATG14	autophagy related 14
222282_at	0.0316	0.00499	2.9296789	-2.5589285	1.2137195
235044_at	0.025	0.00345	3.061181	-2.2241206	1.2136148	CYYR1	cysteine and tyrosine rich 1
219382_at	0.00826	0.00067	3.6136575	-0.7123387	1.2134349	SERTAD3	SERTA domain containing 3
214077_x_at	0.00621	0.000439	3.7494298	-0.317378	1.2133809	MEIS3P1	Meis homeobox 3 pseudogene 1
206701_x_at	0.0019	0.0000816	4.2681687	1.2634309	1.2131157	EDNRB	endothelin receptor type B
205510_s_at	0.00717	0.000544	3.6807328	-0.5182784	1.2128167	FLJ10038	uncharacterized protein FLJ10038
228325_at	0.012	0.00117	3.431079	-1.2295955	1.2127086	SPIDR	scaffolding protein involved in DNA repair
212383_at	0.000287	0.00000609	5.0229711	3.7257495	1.21263	ATP6V0A1	ATPase H+ transporting V0 subunit a1
206167_s_at	0.011	0.00102	3.4757249	-1.1046352	1.2122342	ARHGAP6	Rho GTPase activating protein 6
204249_s_at	0.0017	0.0000701	4.3133792	1.406039	1.2117565	LMO2	LIM domain only 2
202075_s_at	0.00000221	1.06E-08	6.7658648	9.8091241	1.2117358	PLTP	phospholipid transfer protein
225341_at	0.00345	0.000186	4.0174362	0.4859953	1.2115966	MTERF2	mitochondrial transcription termination factor 2
204794_at	0.0298	0.00457	2.9615605	-2.4787111	1.2115878	DUSP2	dual specificity phosphatase 2
204362_at	0.0252	0.0035	3.0567954	-2.2354521	1.2112065	SKAP2	src kinase associated phosphoprotein 2
239341_at	0.02	0.00247	3.1784974	-1.9168775	1.2106359
233869_x_at	0.0229	0.00304	3.1061253	-2.1073484	1.2100989	DKFZP586B0319	DKFZP586B0319 protein
223084_s_at	0.00218	0.0000982	4.2123556	1.088368	1.2100177	CCNDBP1	cyclin D1 binding protein 1
222785_x_at	0.00143	0.0000549	4.3861291	1.6369757	1.2098317	C11orf1	chromosome 11 open reading frame 1
225757_s_at	0.00944	0.000816	3.5498896	-0.894854	1.2090071	CLMN	calmin
242033_at	0.0423	0.00774	2.7682961	-2.955308	1.2086826	RNF180	ring finger protein 180
210139_s_at	0.0149	0.0016	3.3259739	-1.5197295	1.2086111	PMP22	peripheral myelin protein 22
206461_x_at	0.00805	0.000644	3.6266463	-0.6749243	1.2086077	MT1H	metallothionein 1H
212936_at	0.00101	0.0000342	4.5260992	2.0861391	1.2084507	FAM172A	family with sequence similarity 172 member A
202616_s_at	0.00859	0.000709	3.5954464	-0.7646611	1.2069987	MECP2	methyl-CpG binding protein 2
205052_at	0.000376	0.00000869	4.9219947	3.3874199	1.2065282	AUH	AU RNA binding methylglutaconyl-CoA hydratase
205904_at	0.0372	0.00637	2.8406643	-2.7795863	1.2064891	MICA	MHC class I polypeptide-related sequence A
236144_at	0.0274	0.004	3.009349	-2.3573198	1.2057006	CPXM2	carboxypeptidase X, M14 family member 2
232994_s_at	0.0291	0.00441	2.9743026	-2.446478	1.2055219	ARHGEF28	Rho guanine nucleotide exchange factor 28
228760_at	0.00438	0.000261	3.9130698	0.1695641	1.2054793	SRSF8	serine and arginine rich splicing factor 8
209280_at	0.0237	0.0032	3.0882572	-2.1539127	1.2054101	MRC2	mannose receptor C type 2
209667_at	0.0000581	0.000000761	5.603838	5.7119485	1.2045917	CES2	carboxylesterase 2
226534_at	0.03	0.00462	2.9574991	-2.4889644	1.2045878	KITLG	KIT ligand
217707_x_at	0.000069	0.000000971	5.5364744	5.4786189	1.204382	SMARCA2	SWI/SNF related, matrix associated, actin dependent regulator of chromatin, subfamily a, member 2
208922_s_at	0.0000449	0.000000546	5.6955154	6.0305357	1.2042048	NXF1	nuclear RNA export factor 1
1553583_a_at	0.00357	0.000196	4.0023653	0.4400298	1.2041784	THRSP	thyroid hormone responsive
225504_at	0.000301	0.0000065	5.0044671	3.6635739	1.2032785	HMBOX1	homeobox containing 1
227983_at	0.00271	0.000135	4.116462	0.7902268	1.2024726	RILPL2	Rab interacting lysosomal protein like 2
214919_s_at	0.00158	0.0000631	4.3446937	1.5052255	1.2013364	ANKHD1-EIF4EBP3///ANKHD1///EIF4EBP3	ANKHD1-EIF4EBP3 readthrough///ankyrin repeat and KH domain containing 1///eukaryotic translation initiation factor 4E binding protein 3
204466_s_at	0.00234	0.000109	4.1821171	0.9939888	1.2010338	SNCA	synuclein alpha
209676_at	0.0492	0.00975	2.6813452	-3.1619679	1.2007574	TFPI	tissue factor pathway inhibitor
239442_at	0.0101	0.000914	3.5129227	-0.9997576	1.1999885	CEP68	centrosomal protein 68
232307_at	0.0392	0.00688	2.811993	-2.8496038	1.19994
226977_at	0.000663	0.000019	4.6973577	2.6437908	1.1993544	IGIP	IgA inducing protein
241782_at	0.0278	0.0041	3.00023	-2.3805895	1.1978871	NEBL	nebulette
244261_at	0.0302	0.00465	2.9548893	-2.4955477	1.1967218	IFNLR1	interferon lambda receptor 1
228668_x_at	0.00759	0.000592	3.6536111	-0.5969989	1.1966529	CCDC71L	coiled-coil domain containing 71-like
212567_s_at	0.000759	0.0000226	4.6466765	2.4778808	1.1965313	MAP4	microtubule associated protein 4
225509_at	0.00232	0.000107	4.1863597	1.0072108	1.1959741	SAP30L	SAP30 like
216215_s_at	0.000101	0.0000016	5.398288	5.0021885	1.1947902	RBFOX2	RNA binding protein, fox-1 homolog 2
204155_s_at	0.00000721	5.03E-08	6.3453401	8.3152903	1.1946006	SIK3	SIK family kinase 3
201279_s_at	0.00527	0.000344	3.8268394	-0.0884719	1.1945981	LOC101926921///DAB2	uncharacterized LOC101926921///DAB2, clathrin adaptor protein
231530_s_at	0.000717	0.0000209	4.6694397	2.5523093	1.1945235	C11orf1	chromosome 11 open reading frame 1
210757_x_at	0.00228	0.000104	4.1942497	1.0318166	1.1944267	LOC101926921///DAB2	uncharacterized LOC101926921///DAB2, clathrin adaptor protein
203812_at	0.0000134	0.000000114	6.1230021	7.5292689	1.1943865	SLIT3	slit guidance ligand 3
228450_at	0.000517	0.0000134	4.797012	2.9720697	1.1932241	PLEKHA7	pleckstrin homology domain containing A7
244781_x_at	0.00182	0.0000773	4.2841546	1.3137746	1.1931245
202452_at	0.000628	0.0000177	4.7175279	2.7100187	1.1925067	ZER1	zyg-11 related cell cycle regulator
217367_s_at	0.000997	0.0000336	4.5310506	2.1021404	1.1917067	ZHX3	zinc fingers and homeoboxes 3
222457_s_at	0.0111	0.00104	3.4690099	-1.1234942	1.1913666	LIMA1	LIM domain and actin binding 1
205288_at	0.0275	0.00403	3.006235	-2.3652716	1.191365	CDC14A	cell division cycle 14A
211626_x_at	0.000522	0.0000137	4.7919854	2.9554481	1.1908683	ERG	ERG, ETS transcription factor
227340_s_at	0.0162	0.00181	3.2841836	-1.6334705	1.1907021	RGMB	repulsive guidance molecule family member b
204042_at	0.0362	0.00611	2.8556174	-2.7428639	1.1902985	WASF3	WAS protein family member 3
232978_at	0.0342	0.00564	2.8852741	-2.6696182	1.1902611
208078_s_at	0.0108	0.000997	3.4842739	-1.0805925	1.1898603	SIK1	salt inducible kinase 1
215513_at	0.00000141	5.9E-09	6.9236627	10.3709548	1.1898305	HYMAI	hydatidiform mole associated and imprinted (non-protein coding)
209582_s_at	0.0127	0.00128	3.4013825	-1.3121518	1.1890507	CD200	CD200 molecule
40569_at	0.0096	0.000837	3.5414938	-0.9187382	1.1887724	MZF1	myeloid zinc finger 1
218047_at	0.00012	0.00000199	5.337909	4.7950221	1.1882907	OSBPL9	oxysterol binding protein like 9
226865_at	0.00976	0.000858	3.5332837	-0.9420606	1.1879411	PLXDC2	plexin domain containing 2
228469_at	0.0124	0.00123	3.4140832	-1.2768993	1.1877482	PPID	peptidylprolyl isomerase D
238905_at	0.000131	0.00000222	5.3062228	4.6865632	1.1875553	RHOJ	ras homolog family member J
203445_s_at	0.0000242	0.000000238	5.9224372	6.8236904	1.1875465	CTDSP2	CTD small phosphatase 2
218858_at	0.0131	0.00133	3.3894586	-1.3451722	1.1873551	DEPTOR	DEP domain containing MTOR-interacting protein
205207_at	0.011	0.00103	3.4745847	-1.1078388	1.1869301	IL6	interleukin 6
208848_at	0.0018	0.0000758	4.2901291	1.3326127	1.1866373	ADH5	alcohol dehydrogenase 5 (class III), chi polypeptide
201778_s_at	0.0000227	0.00000022	5.94382	6.8987296	1.1864752	EFCAB14	EF-hand calcium binding domain 14
202481_at	0.00477	0.000297	3.8725464	0.0479092	1.1857267	DHRS3	dehydrogenase/reductase 3
222394_at	0.000482	0.0000121	4.8265483	3.0698714	1.185107	PDCD6IP	programmed cell death 6 interacting protein
218217_at	0.0135	0.00138	3.3751794	-1.3846184	1.184966	SCPEP1	serine carboxypeptidase 1
227526_at	0.0372	0.00636	2.8410069	-2.7787465	1.1844745	CDON	cell adhesion associated, oncogene regulated
221951_at	0.00437	0.00026	3.9145351	0.1739758	1.1835132	TMEM80	transmembrane protein 80
220690_s_at	0.0355	0.00594	2.8659733	-2.7173495	1.1830403	DHRS7B	dehydrogenase/reductase 7B
239463_at	0.0333	0.00543	2.8988951	-2.6357939	1.1823379
209087_x_at	0.00526	0.000343	3.8277126	-0.085875	1.1823068	MCAM	melanoma cell adhesion molecule
58916_at	0.0407	0.00731	2.7897233	-2.9036274	1.1814627	NDUFC2-KCTD14///KCTD14	NDUFC2-KCTD14 readthrough///potassium channel tetramerization domain containing 14
206144_at	0.00272	0.000135	4.1154242	0.7870191	1.1812311	MAGI1	membrane associated guanylate kinase, WW and PDZ domain containing 1
210419_at	0.0102	0.000922	3.5099399	-1.0081927	1.1805357	BARX2	BARX homeobox 2
202897_at	0.0101	0.000906	3.5156321	-0.9920917	1.1790166	SIRPA	signal regulatory protein alpha
218067_s_at	0.00166	0.000068	4.3224242	1.434654	1.1786626	ARGLU1	arginine and glutamate rich 1
212762_s_at	0.0145	0.00155	3.3368025	-1.4901054	1.1775317	TCF7L2	transcription factor 7 like 2
215749_s_at	0.00796	0.000633	3.6321732	-0.6589801	1.1764161	GORASP1	golgi reassembly stacking protein 1
212061_at	0.000976	0.0000325	4.5406509	2.1331865	1.1762488	U2SURP	U2 snRNP associated SURP domain containing
205583_s_at	0.0159	0.00178	3.290974	-1.6150529	1.1760259	ALG13	ALG13, UDP-N-acetylglucosaminyltransferase subunit
225102_at	0.00922	0.000789	3.5609706	-0.8632787	1.1759891	MGLL	monoglyceride lipase
235831_at	0.00323	0.00017	4.0449678	0.5701969	1.1748571
205082_s_at	0.00115	0.0000404	4.4771675	1.9284141	1.1748033	AOX1	aldehyde oxidase 1
223006_s_at	0.0000981	0.00000154	5.4082973	5.0365926	1.1745092	TMEM245	transmembrane protein 245
1563467_at	0.0118	0.00114	3.438996	-1.2075101	1.1744608
213375_s_at	0.00243	0.000115	4.1644585	0.9390279	1.1740211	N4BP2L1	NEDD4 binding protein 2 like 1
201311_s_at	0.048	0.00941	2.6948058	-3.1302997	1.1739852	SH3BGRL	SH3 domain binding glutamate rich protein like
229011_at	0.00449	0.000271	3.9010165	0.1333071	1.1727777	EMP1	epithelial membrane protein 1
240222_at	0.0317	0.00503	2.9267022	-2.5663867	1.1724067
204045_at	0.00689	0.000512	3.7003406	-0.4611554	1.1722256	TCEAL1	transcription elongation factor A like 1
227217_at	0.0139	0.00145	3.3607285	-1.4244303	1.1717689	WNK2	WNK lysine deficient protein kinase 2
203973_s_at	0.0345	0.00569	2.881659	-2.6785761	1.1714641	CEBPD	CCAAT/enhancer binding protein delta
213266_at	0.00277	0.000139	4.1074302	0.7623226	1.1710419	TP53BP1	tumor protein p53 binding protein 1
202259_s_at	0.00819	0.000661	3.6181537	-0.6993965	1.1710361	N4BP2L2	NEDD4 binding protein 2 like 2
213103_at	0.00698	0.000524	3.6930299	-0.482474	1.1706609	STARD13	StAR related lipid transfer domain containing 13
213306_at	0.0422	0.00772	2.7690374	-2.9535249	1.1705613	MPDZ	multiple PDZ domain crumbs cell polarity complex component
228456_s_at	0.000913	0.0000295	4.5694196	2.226387	1.1699799	CDS2	CDP-diacylglycerol synthase 2
226403_at	0.0276	0.00406	3.004154	-2.3705825	1.1694675	TMC4	transmembrane channel like 4
221012_s_at	0.00194	0.0000838	4.2602559	1.2385446	1.1691931	TRIM8	tripartite motif containing 8
225811_at	0.00163	0.0000661	4.3311787	1.4623769	1.1690471	C11orf58	chromosome 11 open reading frame 58
202123_s_at	0.00127	0.0000466	4.4346453	1.7919579	1.1687712	ABL1	ABL proto-oncogene 1, non-receptor tyrosine kinase
229384_at	0.00244	0.000115	4.1633729	0.9356529	1.1685109
203810_at	0.00528	0.000345	3.8257101	-0.0918304	1.1684566	DNAJB4	DnaJ heat shock protein family (Hsp40) member B4
203104_at	0.0176	0.00206	3.2407037	-1.7508094	1.16773	CSF1R	colony stimulating factor 1 receptor
201719_s_at	0.00637	0.000456	3.7376114	-0.3520923	1.1675913	EPB41L2	erythrocyte membrane protein band 4.1 like 2
203254_s_at	0.00148	0.0000574	4.3731959	1.5957915	1.167447	TLN1	talin 1
224955_at	0.00246	0.000118	4.1576786	0.9179565	1.167125	TEAD1	TEA domain transcription factor 1
222217_s_at	0.0273	0.00399	3.0101301	-2.3553245	1.1669389	SLC27A3	solute carrier family 27 member 3
212358_at	0.00029	0.00000617	5.0191931	3.7130487	1.166846	CLIP3	CAP-Gly domain containing linker protein 3
211404_s_at	0.0077	0.000605	3.6470669	-0.6159424	1.16677	APLP2	amyloid beta precursor like protein 2
212616_at	0.00048	0.000012	4.8299711	3.0812197	1.1662448	CHD9	chromodomain helicase DNA binding protein 9
242837_at	0.00125	0.0000456	4.441217	1.8130093	1.1656821	SRSF4	serine and arginine rich splicing factor 4
213004_at	0.000912	0.0000294	4.5701508	2.2287592	1.165257	ANGPTL2	angiopoietin like 2
226038_at	0.00572	0.000391	3.7863459	-0.2085433	1.1649044	LONRF1	LON peptidase N-terminal domain and ring finger 1
228603_at	0.00701	0.000526	3.6914517	-0.4870731	1.164877	ACTR3	ARP3 actin related protein 3 homolog
218476_at	0.0147	0.00158	3.3301565	-1.5082946	1.1639519	POMT1	protein O-mannosyltransferase 1
235309_at	0.0143	0.0015	3.3485795	-1.4578163	1.1638407	RPS15A	ribosomal protein S15a
227326_at	0.000617	0.0000172	4.7252359	2.7353569	1.1633812	MXRA7	matrix remodeling associated 7
201384_s_at	0.000817	0.0000253	4.6145595	2.3731199	1.1626677	NBR1	NBR1, autophagy cargo receptor
209568_s_at	0.000517	0.0000134	4.7975272	2.9737739	1.1625366	RGL1	ral guanine nucleotide dissociation stimulator like 1
221880_s_at	0.0353	0.00589	2.8695969	-2.708406	1.1623649	FAM174B	family with sequence similarity 174 member B
201431_s_at	0.0347	0.00577	2.8768368	-2.6905124	1.1617881	DPYSL3	dihydropyrimidinase like 3
238043_at	0.0122	0.0012	3.4229914	-1.2521238	1.1616495	ARID1B	AT-rich interaction domain 1B
230636_s_at	0.00213	0.0000953	4.2214094	1.1166906	1.1614546	KLF9	Kruppel like factor 9
223007_s_at	0.000114	0.00000185	5.357653	4.8626954	1.1612263	TMEM245	transmembrane protein 245
201605_x_at	0.000484	0.0000122	4.8246313	3.063517	1.1612024	CNN2	calponin 2
238992_at	0.0317	0.00501	2.9281338	-2.5628004	1.1610543	POLI	DNA polymerase iota
201924_at	0.0115	0.00109	3.4547822	-1.1633777	1.1605507	AFF1	AF4/FMR2 family member 1
244447_at	0.000176	0.00000322	5.2029664	4.3344298	1.1603218
242590_at	0.00803	0.000641	3.6280557	-0.67086	1.1594532
205080_at	0.00346	0.000187	4.0157708	0.4809115	1.1594437	RARB	retinoic acid receptor beta
221787_at	0.00132	0.0000488	4.421228	1.7490208	1.1593013	C6orf120	chromosome 6 open reading frame 120
225945_at	0.0218	0.00281	3.1328818	-2.0372771	1.1577845	ZNF655	zinc finger protein 655
226326_at	0.00241	0.000114	4.1682257	0.9507435	1.1573619	PCGF5	polycomb group ring finger 5
1569477_at	0.0478	0.00935	2.697058	-3.1249892	1.1571724
202084_s_at	0.000769	0.0000231	4.6400981	2.4563988	1.1570253	SEC14L1	SEC14 like lipid binding 1
210129_s_at	0.00859	0.00071	3.5953101	-0.7650519	1.1569843	ARPC4-TTLL3///TTLL3///ARPC4	ARPC4-TTLL3 readthrough///tubulin tyrosine ligase like 3///actin related protein 2/3 complex subunit 4
209625_at	0.00442	0.000265	3.9079483	0.154151	1.1565473	PIGH	phosphatidylinositol glycan anchor biosynthesis class H
239432_at	0.0282	0.0042	2.9919937	-2.4015638	1.156379	PSMA3-AS1	PSMA3 antisense RNA 1
227092_at	0.0111	0.00104	3.4691039	-1.1232302	1.1560794	LOC101927752	uncharacterized LOC101927752
235293_at	0.0444	0.00836	2.7391974	-3.0250173	1.1558299
239561_at	0.0414	0.00752	2.7791049	-2.9292751	1.1556284
239955_at	0.018	0.00213	3.2299219	-1.7797461	1.1554523
219416_at	0.00261	0.000128	4.1328897	0.8410598	1.1553849	SCARA3	scavenger receptor class A member 3
1565856_at	0.0142	0.00149	3.3498007	-1.4544638	1.1550629
242794_at	0.0228	0.00303	3.1076816	-2.1032839	1.1549882	MAML3	mastermind like transcriptional coactivator 3
238523_at	0.0212	0.0027	3.1470942	-1.9998907	1.1547768	KLHL36	kelch like family member 36
209307_at	0.00157	0.0000625	4.3477074	1.5147888	1.1539579	SWAP70	SWAP switching B-cell complex 70kDa subunit
203188_at	0.00425	0.00025	3.9259226	0.2082927	1.153607	B4GAT1	beta-1,4-glucuronyltransferase 1
213766_x_at	0.000455	0.0000113	4.8479637	3.1409224	1.153203	GNA11	G protein subunit alpha 11
225112_at	0.0024	0.000113	4.171225	0.9600745	1.1531724	ABI2	abl-interactor 2
224718_at	0.000465	0.0000115	4.8412274	3.1185605	1.1530704	YY1	YY1 transcription factor
226206_at	0.00282	0.000142	4.099781	0.7387145	1.1523257	MAFK	MAF bZIP transcription factor K
1568913_at	0.0309	0.00483	2.9418146	-2.5284667	1.1515334	NSUN3	NOP2/Sun RNA methyltransferase family member 3
229164_s_at	0.0094	0.000812	3.5516258	-0.8899106	1.1508106	ABTB1	ankyrin repeat and BTB domain containing 1
224686_x_at	0.00192	0.0000828	4.263734	1.2494808	1.1507721	LRRC37A2	leucine rich repeat containing 37 member A2
238151_at	0.00624	0.000443	3.7466139	-0.3256549	1.1505163
210367_s_at	0.0426	0.00786	2.76239	-2.9695011	1.1502391	PTGES	prostaglandin E synthase
212566_at	0.00227	0.000103	4.1965793	1.0390864	1.1498998	MAP4	microtubule associated protein 4
210653_s_at	0.0121	0.00118	3.4286833	-1.2362722	1.1494736	BCKDHB	branched chain keto acid dehydrogenase E1 subunit beta
235352_at	0.021	0.00266	3.1520479	-1.9868329	1.1494226	MR1	major histocompatibility complex, class I-related
234271_at	0.0238	0.00323	3.0850803	-2.1621724	1.1492224	OTOP2	otopetrin 2
202948_at	0.0423	0.00776	2.7670982	-2.9581885	1.1485045	IL1R1	interleukin 1 receptor type 1
212307_s_at	0.00181	0.0000768	4.2864053	1.3208698	1.1484925	OGT	O-linked N-acetylglucosamine (GlcNAc) transferase
201718_s_at	0.0313	0.00491	2.9353544	-2.5446937	1.1478972	EPB41L2	erythrocyte membrane protein band 4.1 like 2
1559362_at	0.0014	0.0000533	4.3949343	1.6650464	1.1470712
243208_x_at	0.00263	0.000129	4.1290847	0.8292767	1.1470031	ACTL9	actin like 9
218694_at	0.0067	0.000491	3.7139339	-0.4214513	1.1468044	ARMCX1	armadillo repeat containing, X-linked 1
237351_at	0.00357	0.000195	4.0036629	0.443984	1.1462091	LOC284825	uncharacterized LOC284825
214792_x_at	0.0355	0.00593	2.8667289	-2.7154852	1.1460325	VAMP2	vesicle associated membrane protein 2
204421_s_at	0.00737	0.000566	3.6684797	-0.553885	1.1456314	FGF2	fibroblast growth factor 2
242705_x_at	0.00377	0.000211	3.9790551	0.3691137	1.1455205	LRPAP1	LDL receptor related protein associated protein 1
230644_at	0.0004	0.00000949	4.8966829	3.3029888	1.144733	LRFN5	leucine rich repeat and fibronectin type III domain containing 5
235635_at	0.00237	0.000111	4.1763387	0.9759916	1.1442268	ARHGAP5	Rho GTPase activating protein 5
210878_s_at	0.00341	0.000183	4.0225463	0.5016013	1.1441737	KDM3B	lysine demethylase 3B
227013_at	0.0114	0.00108	3.4568643	-1.1575474	1.1441247	LATS2	large tumor suppressor kinase 2
203476_at	0.0423	0.00777	2.7670833	-2.9582243	1.1439914	TPBG	trophoblast glycoprotein
232247_at	0.0393	0.00692	2.8098867	-2.8547268	1.1439195	ZNF502	zinc finger protein 502
208611_s_at	0.000792	0.0000241	4.6282723	2.4178125	1.143866	SPTAN1	spectrin alpha, non-erythrocytic 1
221290_s_at	0.00396	0.000226	3.9573949	0.3034137	1.1435953	MUM1	melanoma associated antigen (mutated) 1
230353_at	8.47E-08	1.61E-10	7.89594	13.8257129	1.1434193	MIR497HG///MIR497///MIR195///LOC284112	mir-497-195 cluster host gene///microRNA 497///microRNA 195///uncharacterized LOC284112
41644_at	0.000137	0.00000234	5.2918677	4.6374875	1.1433113	SASH1	SAM and SH3 domain containing 1
203788_s_at	0.0164	0.00186	3.2754109	-1.657228	1.1427977	SEMA3C	semaphorin 3C
215175_at	0.00311	0.000162	4.0595784	0.615002	1.142724	PCNX1	pecanex homolog 1 (Drosophila)
225548_at	0.00418	0.000244	3.9340171	0.2327185	1.1425073	SHROOM3	shroom family member 3
228538_at	0.00158	0.0000633	4.3441175	1.5033974	1.1422234	ZNF662	zinc finger protein 662
233850_s_at	0.0166	0.00188	3.2718797	-1.6667793	1.1421322	EBF4	early B-cell factor 4
219095_at	0.013	0.00133	3.3898339	-1.3441339	1.1418978	PLA2G4B///JMJD7-PLA2G4B	phospholipase A2 group IVB///JMJD7-PLA2G4B readthrough
236600_at	0.00972	0.000853	3.5355197	-0.935712	1.1415719	SPG20	spastic paraplegia 20 (Troyer syndrome)
226989_at	0.00424	0.000249	3.9269294	0.2113292	1.1412066	RGMB	repulsive guidance molecule family member b
203845_at	0.00874	0.000728	3.5869746	-0.7889474	1.1399822	KAT2B	lysine acetyltransferase 2B
232865_at	0.0123	0.00122	3.4184914	-1.2646443	1.1398712	AFF4	AF4/FMR2 family member 4
226795_at	0.00149	0.0000583	4.368676	1.5814114	1.1397924	LRCH1	leucine rich repeats and calponin homology domain containing 1
212586_at	0.00728	0.000555	3.6746771	-0.5358844	1.1388816	CAST	calpastatin
231349_at	0.00452	0.000274	3.8973225	0.1222074	1.1386543	GPR150	G protein-coupled receptor 150
229530_at	0.0306	0.00476	2.9470525	-2.5152915	1.1386533	GUCY1A3	guanylate cyclase 1 soluble subunit alpha
213056_at	0.00129	0.0000473	4.4304466	1.7785151	1.1385556	FRMD4B	FERM domain containing 4B
1558604_a_at	0.00445	0.000267	3.905542	0.146913	1.1380855	SSBP2	single stranded DNA binding protein 2
225048_at	0.00461	0.000282	3.8882755	0.0950476	1.1378088	PHF10	PHD finger protein 10
221867_at	0.000209	0.00000405	5.1384211	4.1153766	1.1377436	N4BP1	NEDD4 binding protein 1
227850_x_at	0.00177	0.0000739	4.2977366	1.3566173	1.1373608	CDC42EP5	CDC42 effector protein 5
236153_at	0.0165	0.00188	3.2726713	-1.6646387	1.1371081
228396_at	0.0117	0.00112	3.4444052	-1.1924021	1.1370075	PRKG1	protein kinase, cGMP-dependent, type I
201236_s_at	0.0237	0.0032	3.0878683	-2.1549241	1.1367665	BTG2	BTG anti-proliferation factor 2
202662_s_at	0.017	0.00197	3.2565637	-1.7081275	1.1362752	ITPR2	inositol 1,4,5-trisphosphate receptor type 2
212677_s_at	0.000451	0.0000111	4.8519593	3.1541915	1.1360762	CEP68	centrosomal protein 68
227445_at	0.00348	0.000189	4.0134523	0.4738358	1.1359586	ZNF689	zinc finger protein 689
225272_at	0.000971	0.0000323	4.5431402	2.1412412	1.1358717	SAT2	spermidine/spermine N1-acetyltransferase family member 2
238091_at	0.0328	0.00528	2.9090053	-2.6106137	1.1354866	LOC100506388	uncharacterized LOC100506388
231818_x_at	0.00749	0.000579	3.6607901	-0.5761953	1.1346954	SLC20A2	solute carrier family 20 member 2
227809_at	0.00708	0.000533	3.6873187	-0.4991115	1.1338401	ZC3H6	zinc finger CCCH-type containing 6
206554_x_at	0.0012	0.0000425	4.4623544	1.880813	1.1336901	SETMAR	SET domain and mariner transposase fusion gene
1557688_at	0.000807	0.0000247	4.6209855	2.3940567	1.133689
225665_at	0.00398	0.000227	3.9560461	0.2993288	1.132599	ZAK	sterile alpha motif and leucine zipper containing kinase AZK
224835_at	0.00174	0.0000725	4.3036669	1.3753438	1.1322235	GPCPD1	glycerophosphocholine phosphodiesterase 1
203097_s_at	0.0000542	0.000000684	5.6334369	5.8146798	1.1317041	RAPGEF2	Rap guanine nucleotide exchange factor 2
218191_s_at	0.000422	0.0000103	4.8746986	3.2297843	1.1311376	LMBRD1	LMBR1 domain containing 1
214579_at	0.0439	0.00819	2.7470394	-3.0062849	1.130808	NIPAL3	NIPA like domain containing 3
201909_at	0.00349	0.000189	4.0130499	0.4726078	1.1305335	RPS4Y1	ribosomal protein S4, Y-linked 1
229258_at	0.0376	0.00647	2.8346444	-2.7943305	1.1293085	KIF12	kinesin family member 12
222455_s_at	0.000308	0.00000674	4.9942431	3.6292536	1.1285404	PARVA	parvin alpha
218487_at	0.00421	0.000246	3.9312931	0.2244954	1.1282664	ALAD	aminolevulinate dehydratase
230670_at	0.0154	0.00169	3.3072815	-1.5707205	1.1277929	IGSF10	immunoglobulin superfamily member 10
224445_s_at	0.00131	0.0000484	4.423809	1.7572756	1.1274924	ZFYVE21	zinc finger FYVE-type containing 21
243690_at	0.0000125	0.000000106	6.1436066	7.6019575	1.1274436	TRIOBP	TRIO and F-actin binding protein
224746_at	0.0164	0.00185	3.2765018	-1.654276	1.1273492	KIAA1522	KIAA1522
213298_at	0.0296	0.00453	2.9648622	-2.4703684	1.1272757	NFIC	nuclear factor I C
226066_at	0.00452	0.000274	3.8973266	0.1222199	1.1270424	MITF	melanogenesis associated transcription factor
216210_x_at	0.0000669	0.000000937	5.5463222	5.5126867	1.1269401	TRIOBP	TRIO and F-actin binding protein
209834_at	0.0447	0.00844	2.7357375	-3.0332692	1.1263841	CHST3	carbohydrate sulfotransferase 3
218298_s_at	0.024	0.00328	3.0794413	-2.1768191	1.126033	C14orf159	chromosome 14 open reading frame 159
227031_at	0.00692	0.000515	3.6982966	-0.4671183	1.1257978	SNX13	sorting nexin 13
210319_x_at	0.00287	0.000145	4.093712	0.7199989	1.1255375	MSX2	msh homeobox 2
226993_at	0.0118	0.00113	3.4414519	-1.2006526	1.1251847	TRIP12	thyroid hormone receptor interactor 12
240242_at	0.00126	0.0000459	4.4390623	1.8061054	1.1251322
227692_at	0.039	0.00683	2.8148238	-2.8427138	1.1250615	GNAI1	G protein subunit alpha i1
212496_s_at	0.0338	0.00554	2.8917464	-2.6535603	1.1238775	KDM4B	lysine demethylase 4B
205839_s_at	0.0148	0.00159	3.329145	-1.5110608	1.1238111	TSPOAP1	TSPO associated protein 1
218466_at	0.00217	0.0000978	4.213705	1.0925874	1.1237226	TBC1D17	TBC1 domain family member 17
225132_at	0.00632	0.00045	3.7414419	-0.3408479	1.1226802	FBXL3	F-box and leucine rich repeat protein 3
210885_s_at	0.00151	0.0000597	4.3613448	1.5581015	1.1226756	TRIM15	tripartite motif containing 15
211416_x_at	0.0055	0.000368	3.8050293	-0.1532322	1.1226638	GGTLC1	gamma-glutamyltransferase light chain 1
228477_at	0.00592	0.000409	3.7716781	-0.2518588	1.1224832	ARGLU1	arginine and glutamate rich 1
206874_s_at	0.0045	0.000272	3.9002212	0.1309169	1.1224433	SLK	STE20 like kinase
1569607_s_at	0.0316	0.005	2.9289984	-2.5606341	1.1221173	LOC102725051///LOC102723891///ANKRD20A4///ANKRD20A2///ANKRD20A3///ANKRD20A5P///ANKRD20A11P///ANKRD20A9P///ANKRD20A1	uncharacterized LOC102725051///ankyrin repeat domain-containing protein 20B-like///ankyrin repeat domain 20 family member A4///ankyrin repeat domain 20 family member A2///ankyrin repeat domain 20 family member A3///ankyrin repeat domain 20 family member A5, pseudogene///ankyrin repeat domain 20 family member A11, pseudogene///ankyrin repeat domain 20 family member A9, pseudogene///ankyrin repeat …
205220_at	0.0145	0.00156	3.3360217	-1.4922435	1.1218825	HCAR3	hydroxycarboxylic acid receptor 3
228045_at	0.0478	0.00937	2.6963887	-3.1265678	1.12145	SUGT1	SGT1 homolog, MIS12 kinetochore complex assembly cochaperone
222423_at	0.00474	0.000294	3.8761196	0.0586084	1.1214239	NDFIP1	Nedd4 family interacting protein 1
218528_s_at	0.000227	0.00000448	5.1096548	4.0180265	1.1207845	RNF38	ring finger protein 38
226774_at	0.00418	0.000244	3.9341631	0.2331591	1.1197801	FAM120B	family with sequence similarity 120B
227504_s_at	0.00225	0.000102	4.2002815	1.0506432	1.1195133	MED28	mediator complex subunit 28
221725_at	0.00133	0.0000496	4.4166008	1.7342264	1.1194741	WASF2	WAS protein family member 2
208887_at	0.00388	0.00022	3.9663025	0.3304092	1.119236	EIF3G	eukaryotic translation initiation factor 3 subunit G
243466_at	0.0308	0.00482	2.9425599	-2.526593	1.1188016
238215_at	0.0251	0.00348	3.0585091	-2.2310257	1.1187991	SLC6A18	solute carrier family 6 member 18
209453_at	0.00598	0.000415	3.7674293	-0.264388	1.1185941	SLC9A1	solute carrier family 9 member A1
211962_s_at	0.00354	0.000192	4.0074307	0.455469	1.1185663	ZFP36L1	ZFP36 ring finger protein like 1
201334_s_at	0.000283	0.00000599	5.0275971	3.7413055	1.1181084	ARHGEF12	Rho guanine nucleotide exchange factor 12
202208_s_at	0.0103	0.000933	3.506114	-1.0190059	1.1180921	ARL4C	ADP ribosylation factor like GTPase 4C
217844_at	0.000305	0.00000662	4.9992509	3.6460611	1.1178815	CTDSP1	CTD small phosphatase 1
201743_at	0.00787	0.000623	3.6372938	-0.6441951	1.1173405	CD14	CD14 molecule
224688_at	0.00236	0.00011	4.1783917	0.9823842	1.1171109	TMEM248	transmembrane protein 248
205247_at	0.0000587	0.000000776	5.5985325	5.6935475	1.1168596	NOTCH4	notch 4
227173_s_at	0.0423	0.00776	2.7670917	-2.9582042	1.1164703	BACH2	BTB domain and CNC homolog 2
218950_at	0.00044	0.0000108	4.8598265	3.1803302	1.1161457	ARAP3	ArfGAP with RhoGAP domain, ankyrin repeat and PH domain 3
211930_at	0.004	0.000229	3.9532905	0.2909856	1.1155565	HNRNPA3	heterogeneous nuclear ribonucleoprotein A3
209352_s_at	0.0227	0.003	3.1109011	-2.0948714	1.1155497	SIN3B	SIN3 transcription regulator family member B
205025_at	0.0119	0.00116	3.435169	-1.2181899	1.1145398	ZBTB48	zinc finger and BTB domain containing 48
219305_x_at	0.0094	0.000811	3.5520415	-0.8887269	1.114291	FBXO2	F-box protein 2
231492_at	0.0318	0.00504	2.9259335	-2.5683117	1.1137573	LINC01523	long intergenic non-protein coding RNA 1523
218966_at	0.0117	0.00113	3.4433406	-1.1953769	1.1134998	MYO5C	myosin VC
209009_at	0.003	0.000155	4.0743297	0.6603228	1.1130669	ESD	esterase D
237523_at	0.0111	0.00104	3.4694426	-1.1222795	1.1129805
242865_at	0.0422	0.00774	2.7685307	-2.9547436	1.1129237
208981_at	0.0052	0.000336	3.8337645	-0.0678664	1.1124357	PECAM1	platelet and endothelial cell adhesion molecule 1
202732_at	0.00779	0.000615	3.6415404	-0.6319241	1.1121153	PKIG	protein kinase (cAMP-dependent, catalytic) inhibitor gamma
224812_at	0.000612	0.0000171	4.7284339	2.7458744	1.1117837	HIBADH	3-hydroxyisobutyrate dehydrogenase
218326_s_at	0.0271	0.00394	3.0146855	-2.3436794	1.1116707	LGR4	leucine rich repeat containing G protein-coupled receptor 4
208771_s_at	0.00198	0.0000866	4.2503741	1.2074965	1.111102	LOC101928830///LTA4H	uncharacterized LOC101928830///leukotriene A4 hydrolase
213278_at	0.00452	0.000274	3.897644	0.1231734	1.1101053	MTMR9	myotubularin related protein 9
219278_at	0.0201	0.0025	3.1739318	-1.9289809	1.1095835	MAP3K6	mitogen-activated protein kinase kinase kinase 6
225641_at	0.00761	0.000593	3.6530071	-0.5987483	1.1095287	MEF2D	myocyte enhancer factor 2D
235240_at	0.0137	0.00142	3.3669503	-1.4073029	1.1094975	ATXN3	ataxin 3
244332_at	0.028	0.00414	2.9965046	-2.3900815	1.1093346
219533_at	0.00976	0.000859	3.5330635	-0.9426856	1.1092299	CDKN1C	cyclin dependent kinase inhibitor 1C
206374_at	0.0121	0.00119	3.4264523	-1.2424875	1.1086022	LOC101927562///DUSP8	uncharacterized LOC101927562///dual specificity phosphatase 8
215096_s_at	0.00577	0.000396	3.7819546	-0.221521	1.1085121	ESD	esterase D
202284_s_at	0.0321	0.00513	2.9199843	-2.5831983	1.1082597	CDKN1A	cyclin dependent kinase inhibitor 1A
235902_at	0.0283	0.00422	2.9900898	-2.4064064	1.1082293	HERC2P7	hect domain and RLD 2 pseudogene 7
218319_at	0.0141	0.00148	3.3535466	-1.4441759	1.1078487	PELI1	pellino E3 ubiquitin protein ligase 1
229685_at	0.0079	0.000627	3.6355223	-0.6493115	1.1078347	LOC100134937	uncharacterized LOC100134937
206170_at	0.00816	0.000657	3.6202349	-0.6934023	1.1071107	ADRB2	adrenoceptor beta 2
212134_at	0.000335	0.00000746	4.9654311	3.5326659	1.1069169	MIR6716///PHLDB1	microRNA 6716///pleckstrin homology like domain family B member 1
203839_s_at	0.0249	0.00343	3.0634487	-2.218257	1.1067749	TNK2	tyrosine kinase non receptor 2
226814_at	0.0231	0.00308	3.1012104	-2.1201748	1.1067451	ADAMTS9	ADAM metallopeptidase with thrombospondin type 1 motif 9
227026_at	0.000247	0.00000499	5.0791012	3.9148202	1.1060499	MPHOSPH8	M-phase phosphoprotein 8
217079_at	0.0364	0.00617	2.8524702	-2.7506047	1.1042274
222468_at	0.00106	0.0000365	4.5068558	2.0240221	1.1041913	KIAA0319L	KIAA0319 like
217795_s_at	0.00796	0.000633	3.6323245	-0.6585433	1.1038733	TMEM43	transmembrane protein 43
223287_s_at	0.0116	0.00111	3.44775	-1.1830526	1.1038532	FOXP1	forkhead box P1
209265_s_at	0.000518	0.0000135	4.7953145	2.966456	1.1036508	METTL3	methyltransferase like 3
203995_at	0.0154	0.00169	3.3080015	-1.5687597	1.1034296	C21orf2	chromosome 21 open reading frame 2
206353_at	0.00101	0.000034	4.5278676	2.0918531	1.1031412	COX6A2	cytochrome c oxidase subunit 6A2
220706_at	0.0442	0.0083	2.7422041	-3.0178397	1.1026801	ADAMTS7	ADAM metallopeptidase with thrombospondin type 1 motif 7
217122_s_at	0.00363	0.0002	3.9961376	0.4210622	1.1025191	SLC35E2B///SLC35E2	solute carrier family 35 member E2B///solute carrier family 35 member E2
51146_at	0.00137	0.0000513	4.4062774	1.7012452	1.1021641	PIGV	phosphatidylinositol glycan anchor biosynthesis class V
202150_s_at	0.0266	0.00381	3.0262762	-2.3139946	1.1009955	NEDD9	neural precursor cell expressed, developmentally down-regulated 9
210090_at	0.03	0.00461	2.9581114	-2.4874193	1.1007211	ARC	activity regulated cytoskeleton associated protein
225064_at	0.0186	0.00223	3.21399	-1.8223881	1.1005284	RABEP1	rabaptin, RAB GTPase binding effector protein 1
213263_s_at	0.0305	0.00473	2.9490466	-2.5102711	1.1001373	PCBP2	poly(rC) binding protein 2
217719_at	0.000267	0.00000558	5.0475509	3.8084591	1.0999998	EIF3L	eukaryotic translation initiation factor 3 subunit L
225795_at	0.0115	0.00109	3.4539796	-1.1656243	1.0999182	SMDT1	single-pass membrane protein with aspartate rich tail 1
204004_at	0.017	0.00197	3.2565111	-1.7082692	1.0985712	PAWR	pro-apoptotic WT1 regulator
213824_at	0.0102	0.000917	3.5115095	-1.0037546	1.0985297	OLIG2	oligodendrocyte lineage transcription factor 2
239050_s_at	0.00868	0.00072	3.5905156	-0.7788005	1.0973639	CRIPT	CXXC repeat containing interactor of PDZ3 domain
236051_at	0.0098	0.000865	3.5308777	-0.9488891	1.09731
213624_at	0.00872	0.000725	3.5881657	-0.785535	1.0970003	SMPDL3A	sphingomyelin phosphodiesterase acid like 3A
221479_s_at	0.0039	0.000222	3.9638548	0.3229879	1.0963356	BNIP3L	BCL2 interacting protein 3 like
218922_s_at	0.0451	0.00855	2.731075	-3.0443772	1.0963125	CERS4	ceramide synthase 4
239676_x_at	0.00243	0.000115	4.1647666	0.9399858	1.0962282	FBRSL1	fibrosin like 1
219134_at	0.00635	0.000454	3.7388415	-0.3484821	1.0960291	ADGRL4	adhesion G protein-coupled receptor L4
201331_s_at	0.00534	0.000351	3.8204661	-0.1074175	1.0957781	STAT6	signal transducer and activator of transcription 6
225035_x_at	0.00155	0.0000614	4.3530848	1.5318601	1.0957681	LOC102723897///MIR6859-1///MIR6859-2///LOC101930154///LOC100288778///WASH1///WASH7P///WASH2P///WASH3P	WAS protein family homolog 2-like///microRNA 6859-1///microRNA 6859-2///WAS protein family homolog 6-like///WAS protein family homolog 1 pseudogene///WAS protein family homolog 1///WAS protein family homolog 7 pseudogene///WAS protein family homolog 2 pseudogene///WAS protein family homolog 3 pseudogene
218259_at	0.0292	0.00443	2.9726688	-2.4506165	1.0957308	MKL2	MKL1/myocardin like 2
212698_s_at	0.00147	0.000057	4.3753067	1.6025092	1.095268	44449	septin 10
212533_at	0.00836	0.000682	3.6082767	-0.7278147	1.0949407	WEE1	WEE1 G2 checkpoint kinase
230479_at	0.000466	0.0000116	4.8402474	3.1153083	1.0949268	EIF3F	eukaryotic translation initiation factor 3 subunit F
211340_s_at	0.00899	0.000759	3.573526	-0.8274303	1.0946984	MIR6756///MCAM	microRNA 6756///melanoma cell adhesion molecule
225262_at	0.000617	0.0000173	4.7250786	2.7348398	1.0944353	FOSL2	FOS like 2, AP-1 transcription factor subunit
202931_x_at	0.00166	0.0000681	4.3223102	1.4342933	1.0942304	BIN1	bridging integrator 1
213944_x_at	0.000839	0.0000261	4.6050537	2.3421703	1.0941853	GNA11	G protein subunit alpha 11
219093_at	0.000173	0.00000314	5.2099212	4.3580828	1.0938143	PID1	phosphotyrosine interaction domain containing 1
224391_s_at	0.0126	0.00127	3.4041049	-1.3046024	1.0934535	SIAE	sialic acid acetylesterase
215794_x_at	0.0124	0.00123	3.4137041	-1.2779526	1.0933073	GLUD2	glutamate dehydrogenase 2
242494_at	0.00566	0.000384	3.7915922	-0.1930272	1.0932535
221669_s_at	0.00178	0.0000744	4.295658	1.3500565	1.0929889	ACAD8	acyl-CoA dehydrogenase family member 8
1554161_at	0.0000243	0.000000241	5.9198946	6.814771	1.0927452	SLC25A27	solute carrier family 25 member 27
242931_at	0.0286	0.00429	2.9840407	-2.4217782	1.0926463
210201_x_at	0.00212	0.000095	4.2223209	1.1195438	1.0925991	BIN1	bridging integrator 1
213279_at	0.00319	0.000167	4.0504477	0.5869921	1.0922993	DHRS1	dehydrogenase/reductase 1
210276_s_at	0.0000542	0.000000685	5.6329202	5.8128853	1.0922983	NOL12///TRIOBP	nucleolar protein 12///TRIO and F-actin binding protein
201681_s_at	0.0456	0.00872	2.7236094	-3.0621337	1.0921633	DLG5	discs large MAGUK scaffold protein 5
222820_at	0.0316	0.00498	2.9304015	-2.5571175	1.0915303	TNRC6C	trinucleotide repeat containing 6C
202204_s_at	0.0343	0.00566	2.8836464	-2.6736524	1.0914178	AMFR	autocrine motility factor receptor
202502_at	0.00338	0.000181	4.0261741	0.5126865	1.0908083	ACADM	acyl-CoA dehydrogenase, C-4 to C-12 straight chain
234312_s_at	0.000649	0.0000184	4.7060533	2.6723287	1.0908066	ACSS2	acyl-CoA synthetase short-chain family member 2
223494_at	0.00981	0.000868	3.5297624	-0.9520534	1.0907089	MGEA5	meningioma expressed antigen 5 (hyaluronidase)
228480_at	0.00654	0.000473	3.7255105	-0.3875714	1.0902441	VAPA	VAMP associated protein A
207760_s_at	0.0327	0.00527	2.9099009	-2.6083802	1.0902315	NCOR2	nuclear receptor corepressor 2
201032_at	0.00123	0.0000442	4.4507446	1.8435539	1.0899991	BLCAP	bladder cancer associated protein
223637_s_at	0.000484	0.0000122	4.8243131	3.0624623	1.0899641	FAM160A2	family with sequence similarity 160 member A2
205525_at	0.00886	0.000744	3.5797738	-0.8095631	1.0899216	CALD1	caldesmon 1
238232_at	0.015	0.00163	3.3212749	-1.5325656	1.0896661
220777_at	0.0293	0.00445	2.9708877	-2.4551261	1.0891004	KIF13A	kinesin family member 13A
221011_s_at	0.0157	0.00175	3.2955114	-1.6027321	1.0890045	LBH	limb bud and heart development
224579_at	0.00875	0.000729	3.5867041	-0.7897222	1.0888071	SLC38A1	solute carrier family 38 member 1
1558953_s_at	0.00668	0.000488	3.7156601	-0.4164032	1.0886194	CEP164	centrosomal protein 164
1557432_at	0.0257	0.00361	3.045133	-2.2655305	1.0886188	RASAL2	RAS protein activator like 2
201234_at	0.000184	0.00000338	5.1886955	4.2859248	1.0886001	ILK	integrin linked kinase
212665_at	0.00686	0.000509	3.7023668	-0.4552424	1.0885702	TIPARP	TCDD inducible poly(ADP-ribose) polymerase
211569_s_at	0.00623	0.000442	3.7474543	-0.3231852	1.088384	HADH	hydroxyacyl-CoA dehydrogenase
215198_s_at	0.00318	0.000167	4.0515565	0.5903918	1.0883383	CALD1	caldesmon 1
240988_x_at	0.0289	0.00436	2.9784379	-2.4359964	1.0882607
203695_s_at	0.00232	0.000107	4.1869673	1.0091049	1.0879087	DFNA5	DFNA5, deafness associated tumor suppressor
202795_x_at	0.0000823	0.00000123	5.4707254	5.2515489	1.0877642	TRIOBP	TRIO and F-actin binding protein
224522_s_at	0.00357	0.000195	4.0024993	0.4404379	1.0877231	DCAKD	dephospho-CoA kinase domain containing
225369_at	0.0143	0.00151	3.3456594	-1.4658291	1.0872844	ESAM	endothelial cell adhesion molecule
214703_s_at	0.0112	0.00106	3.4649161	-1.1349804	1.0872072	MAN2B2	mannosidase alpha class 2B member 2
35626_at	0.0000134	0.000000115	6.1212191	7.5229804	1.0871317	SGSH	N-sulfoglucosamine sulfohydrolase
213483_at	0.00335	0.000179	4.0299179	0.5241317	1.0867295	PPWD1	peptidylprolyl isomerase domain and WD repeat containing 1
239577_at	0.0254	0.00355	3.0514255	-2.2493116	1.0866626
238041_at	0.00135	0.0000505	4.4109897	1.7162958	1.0862859	TCF12	transcription factor 12
243514_at	0.0021	0.0000938	4.2260537	1.1312308	1.0857535	WDFY2	WD repeat and FYVE domain containing 2
203801_at	0.0254	0.00356	3.0505643	-2.2515326	1.0850131	MRPS14	mitochondrial ribosomal protein S14
239151_at	0.00152	0.0000598	4.3607617	1.5562483	1.0848186	BMS1P5	BMS1, ribosome biogenesis factor pseudogene 5
205880_at	0.0115	0.00109	3.4551118	-1.1624547	1.0847447	PRKD1	protein kinase D1
201449_at	0.0149	0.00161	3.3235971	-1.5262235	1.0847073	TIA1	TIA1 cytotoxic granule-associated RNA binding protein
209584_x_at	0.0147	0.00158	3.3308485	-1.5064017	1.0842597	APOBEC3C	apolipoprotein B mRNA editing enzyme catalytic subunit 3C
214494_s_at	0.00981	0.000868	3.5297303	-0.9521445	1.0833739	LOC101930112///SPG7	uncharacterized LOC101930112///SPG7, paraplegin matrix AAA peptidase subunit
227573_s_at	0.00221	0.0001	4.206481	1.0700067	1.0830185	OBSL1	obscurin like 1
243458_at	0.00694	0.000517	3.6970324	-0.4708056	1.08259
230605_at	0.0046	0.000281	3.889491	0.0986946	1.0819148
218306_s_at	0.0117	0.00112	3.4461737	-1.1874594	1.0812246	HERC1	HECT and RLD domain containing E3 ubiquitin protein ligase family member 1
227516_at	0.00685	0.000507	3.7035724	-0.4517233	1.0810661	SF3A1	splicing factor 3a subunit 1
202617_s_at	0.00376	0.00021	3.9806152	0.3738532	1.0809212	MECP2	methyl-CpG binding protein 2
203935_at	0.00147	0.0000569	4.3759224	1.6044689	1.0802134	ACVR1	activin A receptor type 1
229636_at	0.000222	0.00000436	5.1177065	4.0452572	1.0800029	CYB561D2	cytochrome b561 family member D2
232274_at	0.00359	0.000197	4.0003349	0.433844	1.0799702	CCNL2	cyclin L2
232472_at	0.0429	0.00795	2.7582342	-2.9794743	1.0798627
232406_at	0.0257	0.0036	3.0460333	-2.2632114	1.0796739	LOC105372526	uncharacterized LOC105372526
225266_at	0.0185	0.0022	3.2176201	-1.8126844	1.0794139	ZNF652	zinc finger protein 652
212289_at	0.0196	0.00241	3.1872288	-1.8936976	1.0793017	ANKRD12	ankyrin repeat domain 12
206765_at	0.00332	0.000176	4.0341096	0.536953	1.0784464	KCNJ2	potassium voltage-gated channel subfamily J member 2
239484_at	0.0187	0.00225	3.209822	-1.8335205	1.0781013	TRPM7	transient receptor potential cation channel subfamily M member 7
201412_at	0.00262	0.000129	4.1305161	0.833709	1.0775307	LRP10	LDL receptor related protein 10
202371_at	0.0111	0.00104	3.47165	-1.1160822	1.0772416	TCEAL4	transcription elongation factor A like 4
208647_at	0.0107	0.000985	3.4880802	-1.0698763	1.076913	FDFT1	farnesyl-diphosphate farnesyltransferase 1
58780_s_at	0.000959	0.0000317	4.5483775	2.1581935	1.0766635	ARHGEF40	Rho guanine nucleotide exchange factor 40
216589_at	0.0099	0.000881	3.5248158	-0.9660807	1.076419
227306_at	0.0245	0.00336	3.0708908	-2.1989926	1.075844	ACER2	alkaline ceramidase 2
214722_at	0.0233	0.00312	3.0966131	-2.1321603	1.0755893	NOTCH2NL	notch 2 N-terminal like
204235_s_at	0.00546	0.000364	3.8086872	-0.1423852	1.0755185	GULP1	GULP, engulfment adaptor PTB domain containing 1
230389_at	0.0427	0.0079	2.7607004	-2.9735572	1.0752883	FNBP1	formin binding protein 1
227131_at	0.0233	0.00312	3.0967272	-2.1318628	1.0751726	MAP3K3	mitogen-activated protein kinase kinase kinase 3
224604_at	0.0014	0.000053	4.3968729	1.6712301	1.074831	C4orf3	chromosome 4 open reading frame 3
201643_x_at	0.00282	0.000142	4.0995891	0.7381224	1.074793	KDM3B	lysine demethylase 3B
207292_s_at	0.0249	0.00344	3.0621089	-2.2217218	1.0745776	MAPK7	mitogen-activated protein kinase 7
225363_at	0.000824	0.0000256	4.6109842	2.3614759	1.0745559	PTEN	phosphatase and tensin homolog
227620_at	0.000805	0.0000246	4.6224054	2.3986845	1.0743307	SLC44A1	solute carrier family 44 member 1
232580_x_at	0.0101	0.000912	3.5134637	-0.9982273	1.0738341
202378_s_at	0.00518	0.000334	3.8357057	-0.0620865	1.073793	LEPROT	leptin receptor overlapping transcript
1558759_s_at	0.0425	0.00782	2.7644262	-2.9646103	1.0735391	CLASP2	cytoplasmic linker associated protein 2
212206_s_at	0.00577	0.000395	3.7826226	-0.2195475	1.0731982	H2AFV	H2A histone family member V
202761_s_at	0.00683	0.000504	3.70556	-0.4459201	1.0719046	SYNE2	spectrin repeat containing nuclear envelope protein 2
233898_s_at	0.0145	0.00155	3.3366161	-1.490616	1.0718143	FGFR1OP2	FGFR1 oncogene partner 2
202291_s_at	0.0258	0.00364	3.0424746	-2.2723757	1.0718122	MGP	matrix Gla protein
1557797_a_at	0.0135	0.00138	3.3756992	-1.3831842	1.0708842
227119_at	0.000895	0.0000287	4.5777471	2.2534113	1.0708126	CNOT6L	CCR4-NOT transcription complex subunit 6 like
228630_at	0.00868	0.00072	3.5904529	-0.7789803	1.0707975	ZNF84	zinc finger protein 84
47550_at	0.0179	0.00212	3.2306456	-1.7778059	1.0707386	LZTS1	leucine zipper tumor suppressor 1
225950_at	0.00394	0.000224	3.9602495	0.3120613	1.0706604	SAMD8	sterile alpha motif domain containing 8
242188_at	0.00105	0.0000359	4.5119148	2.0403416	1.0703575
228198_s_at	0.0269	0.00388	3.0195771	-2.3311613	1.0700795	FAHD2CP	fumarylacetoacetate hydrolase domain containing 2C, pseudogene
202286_s_at	0.0488	0.00964	2.6856793	-3.1517843	1.0700525	TACSTD2	tumor-associated calcium signal transducer 2
216044_x_at	0.0067	0.000492	3.7133021	-0.4232984	1.0700013	FAM69A	family with sequence similarity 69 member A
212779_at	0.000904	0.000029	4.5741701	2.2418008	1.0697484	KIAA1109	KIAA1109
227948_at	0.0122	0.0012	3.4233569	-1.2511064	1.0697208	FGD4	FYVE, RhoGEF and PH domain containing 4
221208_s_at	0.00987	0.000877	3.5264471	-0.9614562	1.0696803	MSANTD2	Myb/SANT DNA binding domain containing 2
201413_at	0.00622	0.00044	3.7485357	-0.3200066	1.0691772	HSD17B4	hydroxysteroid 17-beta dehydrogenase 4
226685_at	0.000734	0.0000216	4.6596771	2.5203708	1.069041	SNTB2	syntrophin beta 2
208782_at	0.00559	0.000378	3.797143	-0.1765977	1.0688773	FSTL1	follistatin like 1
209007_s_at	0.00336	0.000179	4.0288302	0.520806	1.0688292	RSRP1	arginine and serine rich protein 1
202241_at	0.0195	0.00238	3.1912491	-1.8830104	1.0679073	TRIB1	tribbles pseudokinase 1
220933_s_at	0.0117	0.00112	3.4471498	-1.1847308	1.0677788	ZCCHC6	zinc finger CCHC-type containing 6
235657_at	0.016	0.00179	3.2886265	-1.6214228	1.0675595
226722_at	0.0368	0.00627	2.8463572	-2.7656221	1.0671093	FAM20C	family with sequence similarity 20 member C
222799_at	0.0104	0.000941	3.5033071	-1.0269343	1.0665692	WDR91	WD repeat domain 91
204583_x_at	0.0316	0.00498	2.9301576	-2.5577287	1.0665104	KLK3	kallikrein related peptidase 3
201989_s_at	0.0039	0.000221	3.9645259	0.3250226	1.0661533	CREBL2	cAMP responsive element binding protein like 2
221519_at	0.000185	0.00000341	5.186553	4.2786461	1.0660255	FBXW4	F-box and WD repeat domain containing 4
231876_at	0.00471	0.000291	3.8790944	0.06752	1.0660058	TRIM56	tripartite motif containing 56
225855_at	0.0144	0.00153	3.3413073	-1.4777632	1.0658522	EPB41L5	erythrocyte membrane protein band 4.1 like 5
214731_at	0.0292	0.00442	2.9730516	-2.4496472	1.065289
209019_s_at	0.0000628	0.000000857	5.5712497	5.5989874	1.0649591	PINK1	PTEN induced putative kinase 1
213689_x_at	0.0138	0.00143	3.3639452	-1.4155778	1.0648362	FAM69A	family with sequence similarity 69 member A
205782_at	0.00447	0.000269	3.9033949	0.1404567	1.0646491	FGF7	fibroblast growth factor 7
211358_s_at	0.0317	0.00502	2.9277298	-2.5638127	1.0643381	CIZ1	CDKN1A interacting zinc finger protein 1
225957_at	0.0144	0.00153	3.3412142	-1.4780184	1.063568	CREBRF	CREB3 regulatory factor
218276_s_at	0.00537	0.000355	3.8162076	-0.1200666	1.063516	SAV1	salvador family WW domain containing protein 1
222138_s_at	0.0034	0.000183	4.0235465	0.5046571	1.0622206	WDR13	WD repeat domain 13
213295_at	0.0137	0.00142	3.3659964	-1.40993	1.0621512	CYLD	CYLD lysine 63 deubiquitinase
227572_at	0.0311	0.00488	2.9373922	-2.539578	1.0606068	USP30	ubiquitin specific peptidase 30
232527_at	0.000398	0.00000939	4.8997641	3.3132584	1.0603137	PSMD6-AS2	PSMD6 antisense RNA 2
223348_x_at	0.00281	0.000142	4.1014399	0.7438326	1.0599084	MUM1	melanoma associated antigen (mutated) 1
39582_at	0.0193	0.00235	3.1956366	-1.8713366	1.0597281	CYLD	CYLD lysine 63 deubiquitinase
217990_at	0.00177	0.0000741	4.2969603	1.3541668	1.0595334	GMPR2	guanosine monophosphate reductase 2
228698_at	0.000917	0.0000297	4.5669177	2.2182721	1.0595249	SOX7	SRY-box 7
223179_at	0.0253	0.00353	3.0530464	-2.2451298	1.0588841	YPEL3	yippee like 3
206200_s_at	0.000849	0.0000267	4.5985629	2.3210526	1.0584537	ANXA11	annexin A11
214151_s_at	0.0199	0.00246	3.1792945	-1.914763	1.0582616	DYX1C1-CCPG1///CCPG1	DYX1C1-CCPG1 readthrough (NMD candidate)///cell cycle progression 1
239300_at	0.0119	0.00115	3.4361952	-1.2153268	1.0580445	PIK3C3	phosphatidylinositol 3-kinase catalytic subunit type 3
239102_s_at	0.0159	0.00178	3.2908748	-1.615322	1.0570286
236699_at	0.033	0.00534	2.9050067	-2.6205799	1.0568588
218740_s_at	0.00457	0.000279	3.8917084	0.1053492	1.0566139	CDK5RAP3	CDK5 regulatory subunit associated protein 3
228569_at	0.0135	0.00139	3.3733196	-1.3897481	1.0564896	PAPOLA	poly(A) polymerase alpha
209285_s_at	0.00453	0.000276	3.8955452	0.1168691	1.0558816	FAM208A	family with sequence similarity 208 member A
228476_at	0.0307	0.00479	2.9444545	-2.5218286	1.0557923	CCDC191	coiled-coil domain containing 191
229265_at	0.00138	0.000052	4.4025235	1.6892608	1.0553359	SKI	SKI proto-oncogene
201221_s_at	0.00233	0.000108	4.1825892	0.9954598	1.0552434	SNRNP70	small nuclear ribonucleoprotein U1 subunit 70
227109_at	0.0469	0.0091	2.7074126	-3.1005317	1.0544546	CYP2R1	cytochrome P450 family 2 subfamily R member 1
232843_s_at	0.0204	0.00256	3.1662713	-1.9492629	1.0537223	DOCK8	dedicator of cytokinesis 8
217973_at	0.0369	0.00628	2.8458787	-2.7667966	1.0532576	DCXR	dicarbonyl and L-xylulose reductase
241956_at	0.0321	0.00512	2.9205572	-2.5817657	1.0530357
242745_at	0.00853	0.000701	3.5993361	-0.7534987	1.0528869	CASR	calcium sensing receptor
214385_s_at	0.012	0.00116	3.4337857	-1.2220483	1.0521797	MUC5AC	mucin 5AC, oligomeric mucus/gel-forming
1557238_s_at	0.0193	0.00235	3.194866	-1.8733878	1.0521677
201747_s_at	0.0295	0.00449	2.9676608	-2.4632919	1.0514836	SAFB	scaffold attachment factor B
235912_at	0.0255	0.00357	3.049048	-2.2554422	1.0513815
225116_at	0.0228	0.00301	3.1094638	-2.0986278	1.0512371	HIPK2	homeodomain interacting protein kinase 2
1554741_s_at	0.0153	0.00167	3.3126396	-1.5561233	1.0511718	FGF7P3///FGF7P6///FGF7	fibroblast growth factor 7 pseudogene 3///fibroblast growth factor 7 pseudogene 6///fibroblast growth factor 7
226334_s_at	0.0295	0.0045	2.9672129	-2.4644248	1.0506491	AHSA2	AHA1, activator of heat shock 90kDa protein ATPase homolog 2 (yeast)
239654_at	0.00902	0.000763	3.5718768	-0.8321436	1.0501793	CHD9	chromodomain helicase DNA binding protein 9
211038_s_at	0.00856	0.000705	3.5975517	-0.7586204	1.0495533	CROCCP2	ciliary rootlet coiled-coil, rootletin pseudogene 2
225956_at	0.00569	0.000387	3.7895156	-0.1991704	1.0489622	CREBRF	CREB3 regulatory factor
212526_at	0.0117	0.00112	3.444966	-1.190835	1.0484294	SPG20	spastic paraplegia 20 (Troyer syndrome)
209012_at	0.00746	0.000575	3.6632542	-0.569049	1.0482054	TRIO	trio Rho guanine nucleotide exchange factor
218505_at	0.00183	0.000078	4.2815441	1.3055472	1.0478344	WDR59	WD repeat domain 59
212343_at	0.0317	0.00503	2.9266381	-2.5665471	1.0476975	YIPF6	Yip1 domain family member 6
231817_at	0.00024	0.00000483	5.088741	3.9473606	1.0476027	USP53	ubiquitin specific peptidase 53
202878_s_at	0.0144	0.00153	3.341996	-1.4758754	1.0475271	CD93	CD93 molecule
229871_at	0.0338	0.00555	2.8909073	-2.6556436	1.047473	SAMD4B	sterile alpha motif domain containing 4B
209298_s_at	0.00728	0.000555	3.6743734	-0.5367669	1.0474669	ITSN1	intersectin 1
233978_at	0.0000154	0.000000135	6.0765392	7.3654868	1.0470138	PTPRE	protein tyrosine phosphatase, receptor type E
221529_s_at	0.0348	0.00577	2.8765545	-2.6912107	1.0470009	PLVAP	plasmalemma vesicle associated protein
1570035_at	0.0377	0.00651	2.8323693	-2.7998967	1.0469459	TBC1D10A	TBC1 domain family member 10A
226316_at	0.0342	0.00563	2.885512	-2.6690285	1.0464452	RBM26	RNA binding motif protein 26
58994_at	0.00035	0.00000793	4.9480508	3.4744947	1.0462355	CC2D1A	coiled-coil and C2 domain containing 1A
201929_s_at	0.00226	0.000103	4.1979373	1.0433249	1.0462343	PKP4	plakophilin 4
227554_at	0.0000164	0.000000147	6.0540117	7.2861447	1.0459889	MAGI2-AS3	MAGI2 antisense RNA 3
225074_at	0.000972	0.0000323	4.5424018	2.1388518	1.0456677	RAB2B	RAB2B, member RAS oncogene family
212445_s_at	0.00229	0.000105	4.1921971	1.0254134	1.0455079	NEDD4L	neural precursor cell expressed, developmentally down-regulated 4-like, E3 ubiquitin protein ligase
212156_at	0.00239	0.000112	4.1720001	0.9624864	1.0454686	VPS39	VPS39, HOPS complex subunit
230941_at	0.00824	0.000667	3.6155439	-0.7069097	1.0454633	LINC01125	long intergenic non-protein coding RNA 1125
212144_at	0.00865	0.000716	3.5921844	-0.7740165	1.0452358	SUN2	Sad1 and UNC84 domain containing 2
226340_x_at	0.00541	0.000359	3.8132297	-0.1289073	1.0451228	MIR6859-1///MIR6859-2///LOC101930154///LOC100288778///WASH1///WASH7P///WASH2P///WASH3P	microRNA 6859-1///microRNA 6859-2///WAS protein family homolog 6-like///WAS protein family homolog 1 pseudogene///WAS protein family homolog 1///WAS protein family homolog 7 pseudogene///WAS protein family homolog 2 pseudogene///WAS protein family homolog 3 pseudogene
200931_s_at	0.00782	0.000619	3.6396662	-0.6373408	1.0448873	VCL	vinculin
222368_at	0.0121	0.00118	3.4273065	-1.2401081	1.0448856
209297_at	0.000327	0.00000725	4.9736478	3.5601914	1.0446944	ITSN1	intersectin 1
218031_s_at	0.00477	0.000297	3.8725638	0.0479612	1.0445957	FOXN3	forkhead box N3
215603_x_at	0.0196	0.00241	3.1868147	-1.8947978	1.0445827	LOC102724197///LOC100132705///GGT2///GGTLC1///GGTLC2///GGT3P///GGT1	inactive gamma-glutamyltranspeptidase 2-like///immunoglobulin superfamily member 3-like///gamma-glutamyltransferase 2///gamma-glutamyltransferase light chain 1///gamma-glutamyltransferase light chain 2///gamma-glutamyltransferase 3 pseudogene///gamma-glutamyltransferase 1
204745_x_at	0.0132	0.00134	3.3855492	-1.3559825	1.0445295	MT1G	metallothionein 1G
217906_at	0.00983	0.000871	3.5284096	-0.9558909	1.0444726	KLHDC2	kelch domain containing 2
214163_at	0.0349	0.0058	2.8747387	-2.6957012	1.0443398	HSPB11	heat shock protein family B (small) member 11
218237_s_at	0.0211	0.00269	3.1491711	-1.9944178	1.0441241	SLC38A1	solute carrier family 38 member 1
205559_s_at	0.0147	0.00158	3.3300553	-1.5085712	1.0432227	PCSK5	proprotein convertase subtilisin/kexin type 5
203159_at	0.00991	0.000882	3.524324	-0.9674747	1.0428667	GLS	glutaminase
226164_x_at	0.025	0.00347	3.0597007	-2.2279466	1.0427286	RIMKLB	ribosomal modification protein rimK like family member B
205584_at	0.0122	0.00121	3.420643	-1.2586591	1.0422824	ALG13	ALG13, UDP-N-acetylglucosaminyltransferase subunit
202283_at	0.0483	0.00951	2.6908461	-3.1396278	1.0417471	SERPINF1	serpin family F member 1
201336_at	0.000193	0.0000036	5.1712396	4.22665	1.041472	VAMP3	vesicle associated membrane protein 3
212636_at	0.0311	0.00488	2.9379518	-2.5381725	1.0414397	QKI	QKI, KH domain containing RNA binding
227325_at	0.00152	0.0000599	4.3604184	1.5551572	1.0410224	INAFM1	InaF motif containing 1
217904_s_at	0.00461	0.000282	3.8883937	0.095402	1.0409291	BACE1	beta-secretase 1
225995_x_at	0.00142	0.000054	4.3914975	1.6540869	1.0409115	WASH1///WASH2P	WAS protein family homolog 1///WAS protein family homolog 2 pseudogene
238005_s_at	0.00407	0.000235	3.9458046	0.2683361	1.0408191	SIN3A	SIN3 transcription regulator family member A
203894_at	0.012	0.00116	3.4336039	-1.2225555	1.0407714	TUBG2	tubulin gamma 2
201535_at	0.000494	0.0000126	4.8162716	3.0358174	1.0407512	UBL3	ubiquitin like 3
221790_s_at	0.00498	0.000315	3.8541449	-0.0071049	1.0407257	LDLRAP1	low density lipoprotein receptor adaptor protein 1
219044_at	0.00652	0.00047	3.7274058	-0.3820188	1.0405898	THNSL2	threonine synthase like 2
202174_s_at	0.00767	0.000601	3.6491364	-0.609954	1.0403484	PCM1	pericentriolar material 1
236427_at	0.0185	0.00222	3.2153125	-1.8188538	1.0388626
1557073_s_at	0.00000613	4.05E-08	6.4040798	8.5234857	1.0387327	TTBK2	tau tubulin kinase 2
226518_at	0.00354	0.000193	4.0063678	0.4522284	1.0383339	KCTD10	potassium channel tetramerization domain containing 10
233929_x_at	0.00261	0.000128	4.1332825	0.8422765	1.0382676	MIR6859-1///MIR6859-2///LOC101930154///LOC100288778///WASH1///WASH7P///WASH2P///WASH3P	microRNA 6859-1///microRNA 6859-2///WAS protein family homolog 6-like///WAS protein family homolog 1 pseudogene///WAS protein family homolog 1///WAS protein family homolog 7 pseudogene///WAS protein family homolog 2 pseudogene///WAS protein family homolog 3 pseudogene
203569_s_at	0.00471	0.000291	3.8793978	0.0684291	1.0382172	OFD1	OFD1, centriole and centriolar satellite protein
1557755_at	0.00675	0.000497	3.7101495	-0.4325134	1.0378366	CEP128	centrosomal protein 128
213317_at	0.0297	0.00454	2.9640234	-2.4724886	1.0371946	CLIC5	chloride intracellular channel 5
240396_at	0.0453	0.0086	2.7288832	-3.0495941	1.0369143
[truncated: 1,102 more rows]
