# Supplementary material for: LINC00467, Driven by Copy Number Amplification and DNA Demethylation, Is Associated with Oxidative Lipid Metabolism and Immune Infiltration in Breast Cancer
Source: Oxid Med Cell Longev. 2021 Dec 15;2021:4586319. doi: 10.1155/2021/4586319 (PMC8695024; doi:10.1155/2021/4586319)
Supplement: Supplementary Materials — Supplementary Figure 1: Validation of differentially expressed lncRNAs in GEPIA BRCA dataset. (a, b) Differential expression was verified with GEPIA, with LINC00467 showing the most significant difference. (c) Expression of LINC00467 in BRCA cell line and normal mammary epithelial cell line of CCLE database. N: normal; T: tumor. Supplementary Figure 2: Expression of LINC00467 in CTCs of BRCA. LINC00467 expression in CTCs and BRCA in situ based on GSE41245. Supplementary Figure 3: TCGA Firehose Legacy dataset verifies the finding that LINC00467 had a high frequency of copy number amplification in BRCA. (a) LINC00467 has different frequencies of copy number amplification in different types of BRCA in Firehose Legacy dataset. (b) Relationship between LINC00467 expression and types of CNV. (c) The positive correlation between LINC00467 expression and its copy number level. (d) Patients with LINC00467 amplified had a worse overall survival. (e) The positive correlation between copy number amplification of LINC00467 and grades of BRCA. (f) Patients with LINC00467 amplified showed bigger lymph node examined number. (g) Patients with LINC00467 amplified showed more genomic changes. Supplementary Figure 4: WGCNA, enrichment, and correlation analysis. (a) Screening of the best soft thresholding with WGCNA. (b) Cell-specific and tissue-specific enrichment analysis of the genes at the red module where LINC00467 is located. (c) TF prediction of genes within the regulatory module. (d) Correlation analysis of LINC00467 and TGFB2 expression. Supplementary Table 1: Differentially expressed genes of GSE7904 dataset. Supplementary Table 2: Differentially expressed genes of GSE22820 dataset. Supplementary Table 3: Differentially expressed genes of GSE38959 dataset. Supplementary Table 4: Differentially expressed genes of GSE45827 dataset. Supplementary Table 5: Differentially expressed genes of GSE65194 dataset. Supplementary Table 6: Differentially expressed genes of TCGA BRCA dataset [file 4586319.f1.zip › 4586319.f1/Supplementary table 2.txt]

Differentially expressed genes of GSE22820
ID	adj.P.Val	P.Value	t	B	logFC	Gene.symbol	Gene.title
A_24_P74897	1.2E-17	3.52E-21	10.701671	37.3399	5.9048339
A_24_P236251	3.08E-08	3.08E-10	6.6504421	12.96248	5.668128	DLK1	delta like non-canonical Notch ligand 1
A_24_P844984	0.00000123	2.67E-08	5.8067398	8.678069	5.5838581	PIGR	polymeric immunoglobulin receptor
A_24_P397817	3.72E-11	1.17E-13	8.0095805	20.567012	5.4897185	LEP	leptin
A_23_P4096	1.95E-16	8.09E-20	10.2321579	34.304005	5.4397584	CA4	carbonic anhydrase 4
A_23_P149517	7.15E-10	3.69E-12	7.4299482	17.230349	5.428776	PIGR	polymeric immunoglobulin receptor
A_23_P9711	1.63E-13	1.83E-16	9.04678	26.820507	5.4135658	HS3ST4	heparan sulfate-glucosamine 3-sulfotransferase 4
A_23_P56433	5.08E-10	2.35E-12	7.5068525	17.665593	5.207512	C2orf40	chromosome 2 open reading frame 40
A_32_P216520	0.00000024	3.79E-09	6.1847527	10.550781	5.197309	WIF1	WNT inhibitory factor 1
A_23_P26154	8.83E-10	4.89E-12	7.3817151	16.958597	5.11499	PLIN1	perilipin 1
A_23_P125588	6.96E-13	1.02E-15	8.7760881	25.157704	4.7685696	TNMD	tenomodulin
A_23_P126248	6.94E-12	1.46E-14	8.3490165	22.576947	4.7506528	RNF186	ring finger protein 186
A_32_P234414	2.28E-11	6.28E-14	8.1118523	21.168513	4.671938
A_23_P128362	0.0000872	0.00000471	4.7144751	3.74965	4.6585143	MYBPC1	myosin binding protein C, slow type
A_23_P27846	3.54E-10	1.56E-12	7.5761969	18.060079	4.655447	PLIN4	perilipin 4
A_24_P305050	1.27E-13	1.4E-16	9.089076	27.082076	4.631936	CD300LG	CD300 molecule like family member g
A_23_P114862	7.71E-14	6.77E-17	9.2020768	27.783122	4.5894553	ANGPTL7	angiopoietin like 7
A_23_P75283	9.55E-11	3.4E-13	7.8324538	19.534004	4.5719217	RBP4	retinol binding protein 4
A_23_P45185	4.7E-14	3.67E-17	9.29731	28.376381	4.4541209	FIGF	c-fos induced growth factor
A_23_P30217	0.0000263	0.00000109	5.0392055	5.134883	4.4507063	SCGB3A1	secretoglobin family 3A member 1
A_23_P379054	9.16E-12	2.12E-14	8.2888973	22.218171	4.441544	CLDN19	claudin 19
A_23_P23783	2.27E-11	6.21E-14	8.1135343	21.178436	4.3981414	MYOC	myocilin
A_23_P103703	1.51E-12	2.47E-15	8.6350777	24.299574	4.3945838	HSPB7	heat shock protein family B (small) member 7
A_23_P369237	5.37E-08	5.93E-10	6.530807	12.33242	4.3854022	ADIPOQ	adiponectin, C1Q and collagen domain containing
A_23_P501193	3.46E-09	2.48E-11	7.10021	15.392042	4.3748741	KCNJ16	potassium voltage-gated channel subfamily J member 16
A_23_P123228	0.00000848	0.00000028	5.3296376	6.432649	4.3527184	SLC26A3	solute carrier family 26 member 3
A_23_P75749	8.52E-12	1.89E-14	8.3075645	22.329448	4.3428908	GLYAT	glycine-N-acyltransferase
A_23_P501010	0.000000286	4.67E-09	6.1450651	10.35047	4.3391555	COL17A1	collagen type XVII alpha 1 chain
A_32_P154361	4.73E-14	3.81E-17	9.2915796	28.340622	4.3287636
A_32_P184464	0.00029	0.0000202	4.373249	2.372678	4.2815723	ROPN1	rhophilin associated tail protein 1
A_24_P561341	0.00000012	1.61E-09	6.3462279	11.374411	4.2762028	FAM150B	family with sequence similarity 150 member B
A_24_P74896	1.76E-21	8.61E-26	12.2642319	47.622419	4.2489552
A_23_P150979	0.00465	0.000646	3.469803	-0.854191	4.2327986	MUCL1	mucin like 1
A_24_P228149	0.000000129	1.76E-09	6.3291758	11.286788	4.2204633	KRT13	keratin 13
A_32_P191441	3.03E-08	3.01E-10	6.6547686	12.985397	4.1957085	C10orf90	chromosome 10 open reading frame 90
A_23_P392654	0.000000116	1.54E-09	6.3539637	11.414211	4.1669281	SPHKAP	SPHK1 interactor, AKAP domain containing
A_32_P24857	1.7E-18	2.91E-22	11.0721919	39.757058	4.1657877	APBA1	amyloid beta precursor protein binding family A member 1
A_24_P417407	0.0000407	0.00000186	4.9227041	4.629749	4.1533664	ROPN1B	rhophilin associated tail protein 1B
A_24_P108784	0.0000381	0.00000171	4.9409928	4.708449	4.1516319	SOX10	SRY-box 10
A_23_P216779	4.02E-09	2.9E-11	7.0724715	15.239531	4.1473132	NTRK2	neurotrophic receptor tyrosine kinase 2
A_23_P148879	0.000000116	1.54E-09	6.3537202	11.412958	4.1382541	ATP1A2	ATPase Na+/K+ transporting subunit alpha 2
A_23_P94103	7.15E-10	3.69E-12	7.4300879	17.231138	4.1186949	SCARA5	scavenger receptor class A member 5
A_23_P52323	2.9E-09	2.01E-11	7.136512	15.592148	4.1163169	COL17A1	collagen type XVII alpha 1 chain
A_23_P10121	0.00000303	7.95E-08	5.5885038	7.634004	4.1048373	SFRP1	secreted frizzled related protein 1
A_23_P17438	1.98E-08	1.84E-10	6.7436632	13.458267	4.0755363	EDN3	endothelin 3
A_24_P126210	2.61E-09	1.75E-11	7.1611204	15.728123	4.0617863	MRAP	melanocortin 2 receptor accessory protein
A_23_P143694	0.0000468	0.00000222	4.8832218	4.460614	4.0599297	SOX10	SRY-box 10
A_23_P257834	0.000000216	3.34E-09	6.2084609	10.670844	4.0552037	ALB	albumin
A_23_P132619	2.51E-14	1.78E-17	9.4096288	29.078843	4.0547953	OXTR	oxytocin receptor
A_23_P8820	8.17E-08	1.01E-09	6.43232	11.819091	4.0489118	FABP4	fatty acid binding protein 4
A_23_P59388	7.21E-10	3.75E-12	7.4273284	17.215564	4.0484162	DST	dystonin
A_23_P4899	1.29E-09	7.71E-12	7.3034593	16.519738	4.0398465	NTF4	neurotrophin 4
A_24_P257416	1.59E-14	1.09E-17	9.4853053	29.553771	4.0266052	CXCL2	C-X-C motif chemokine ligand 2
A_23_P376704	0.0000129	0.000000464	5.2230735	5.9502	4.0034957	CIDEA	cell death-inducing DFFA-like effector a
A_24_P602871	1.21E-10	4.43E-13	7.7883477	19.27855	3.9935957	SAMD5	sterile alpha motif domain containing 5
A_23_P204736	3.21E-09	2.26E-11	7.1163778	15.481092	3.9891535	GPD1	glycerol-3-phosphate dehydrogenase 1
A_23_P110253	3.19E-10	1.39E-12	7.5957177	18.171471	3.9527347	KIT	KIT proto-oncogene receptor tyrosine kinase
A_23_P116195	0.000000596	1.11E-08	5.9784509	9.518888	3.9522912
A_23_P162660	4.46E-13	6.09E-16	8.8573734	25.654932	3.8986793	GPD1	glycerol-3-phosphate dehydrogenase 1
A_23_P58359	0.0000472	0.00000225	4.8809164	4.45077	3.8814626	ADH1A	alcohol dehydrogenase 1A (class I), alpha polypeptide
A_23_P64919	4.04E-08	4.24E-10	6.5923092	12.655441	3.8714288	RERGL	RERG like
A_23_P315364	5.26E-12	1.08E-14	8.3986417	22.873968	3.8574656	CXCL2	C-X-C motif chemokine ligand 2
A_24_P213950	2.57E-12	4.45E-15	8.5408499	23.729387	3.8307094	HEPACAM	hepatic and glial cell adhesion molecule
A_32_P187951	3.48E-11	1.08E-13	8.0228692	20.644962	3.8298347	BTNL9	butyrophilin like 9
A_32_P9941	0.000000141	1.96E-09	6.3086624	11.181579	3.8233161	WIF1	WNT inhibitory factor 1
A_24_P289260	3.22E-09	2.28E-11	7.1152229	15.474727	3.820476	DACT2	dishevelled binding antagonist of beta catenin 2
A_23_P10127	0.0000133	0.000000481	5.2154983	5.916179	3.8182853	SFRP1	secreted frizzled related protein 1
A_32_P234405	0.0000759	0.00000398	4.7526479	3.908774	3.8146846
A_24_P365721	0.000758	0.0000674	4.0765847	1.244123	3.8134301	SLC6A14	solute carrier family 6 member 14
A_23_P146294	1.37E-08	1.17E-10	6.824914	13.893775	3.8063644	EFCAB1	EF-hand calcium binding domain 1
A_24_P291658	0.00000325	8.59E-08	5.5726958	7.559472	3.7989604	ADH1A	alcohol dehydrogenase 1A (class I), alpha polypeptide
A_24_P260101	2.75E-13	3.55E-16	8.9426316	26.178412	3.7823184	MME	membrane metallo-endopeptidase
A_24_P706953	0.000118	0.00000676	4.6314811	3.407172	3.7731216	TMEM213	transmembrane protein 213
A_23_P308058	9.16E-12	2.17E-14	8.2854917	22.197882	3.7600195	TUSC5	tumor suppressor candidate 5
A_23_P81280	1.2E-09	6.98E-12	7.3204388	16.614742	3.7561612	BTNL9	butyrophilin like 9
A_24_P168925	6.15E-08	7.07E-10	6.4987204	12.164644	3.7535807	CHRDL1	chordin like 1
A_24_P337104	2.25E-19	3.29E-23	11.3936511	41.866658	3.7412462	OXTR	oxytocin receptor
A_24_P31165	1.6E-09	9.97E-12	7.2589895	16.271493	3.7266755	GFAP	glial fibrillary acidic protein
A_24_P213944	8.1E-10	4.4E-12	7.3996998	17.059814	3.719872	HEPACAM	hepatic and glial cell adhesion molecule
A_23_P143857	1.75E-13	2.01E-16	9.0321209	26.729959	3.6940442	LRRC3B	leucine rich repeat containing 3B
A_32_P43717	1.48E-09	9.06E-12	7.2754684	16.363386	3.6848664	FAM189A2	family with sequence similarity 189 member A2
A_24_P281009	9.47E-09	7.73E-11	6.8992563	14.294964	3.6816709	AQP7P1	aquaporin 7 pseudogene 1
A_32_P69441	7.27E-12	1.56E-14	8.3387033	22.515318	3.6721155
A_23_P213699	7.27E-10	3.79E-12	7.4252904	17.204065	3.6476797	NRG2	neuregulin 2
A_23_P81158	0.00000481	0.000000138	5.4759578	7.106655	3.6385083	ADH1C	alcohol dehydrogenase 1C (class I), gamma polypeptide
A_23_P117104	0.00416	0.00056	3.5102516	-0.723404	3.6118052	AQP5	aquaporin 5
A_32_P44878	2.58E-10	1.07E-12	7.6402159	18.425948	3.6063282	ITIH5	inter-alpha-trypsin inhibitor heavy chain family member 5
A_23_P217326	9.64E-14	9.39E-17	9.1510452	27.466132	3.6025706	FHL1	four and a half LIM domains 1
A_23_P168761	0.00013	0.00000765	4.6029469	3.290536	3.5999693	PTPRZ1	protein tyrosine phosphatase, receptor type Z1
A_32_P224525	0.000000128	1.75E-09	6.3304723	11.293444	3.5955655	COL6A6	collagen type VI alpha 6 chain
A_23_P151232	1.45E-08	1.27E-10	6.810656	13.817126	3.5897694	TMEM132C	transmembrane protein 132C
A_23_P41145	0.000484	0.0000385	4.2164167	1.767932	3.5641732	FAM3D	family with sequence similarity 3 member D
A_23_P127781	0.00973	0.00163	3.1962988	-1.703311	3.5569811	SCGB1D1	secretoglobin family 1D member 1
A_32_P152195	0.000744	0.0000658	4.0826923	1.266696	3.5455437	STAC2	SH3 and cysteine rich domain 2
A_23_P327380	0.000000671	1.28E-08	5.9504289	9.380536	3.5409071	TP63	tumor protein p63
A_32_P187571	0.00000109	0.000000023	5.8357676	8.819032	3.5381501	SCN2B	sodium voltage-gated channel beta subunit 2
A_32_P157208	9.18E-12	2.19E-14	8.283471	22.185846	3.5325305	PGM5-AS1	PGM5 antisense RNA 1
A_23_P150555	0.0117	0.00206	3.12494	-1.914617	3.5256548	SCGB1D2	secretoglobin family 1D member 2
A_23_P167479	8.11E-09	6.48E-11	6.9305843	14.464791	3.5074056	IL17B	interleukin 17B
A_23_P218047	0.0000973	0.00000536	4.6847782	3.626554	3.5068419	KRT5	keratin 5
A_32_P163894	1.33E-09	7.98E-12	7.2974553	16.486173	3.4951757	NRG2	neuregulin 2
A_23_P133457	0.0000013	2.87E-08	5.7926513	8.609828	3.4923722	IRX1	iroquois homeobox 1
A_23_P145841	0.000112	0.00000637	4.6449871	3.462578	3.4839656	SOSTDC1	sclerostin domain containing 1
A_23_P212061	3.08E-12	5.55E-15	8.5053788	23.515437	3.4815582	MME	membrane metallo-endopeptidase
A_23_P403886	9.44E-11	3.34E-13	7.8355311	19.551854	3.4729182	GLYAT	glycine-N-acyltransferase
A_24_P181254	0.00316	0.000398	3.6060097	-0.40851	3.4674909	OLFM4	olfactomedin 4
A_23_P427014	0.00000615	0.000000187	5.4134233	6.816977	3.4620805	CLDN8	claudin 8
A_24_P227141	0.00147	0.000155	3.861115	0.466015	3.4617746	ELF5	E74 like ETS transcription factor 5
A_23_P306203	0.000000253	4.05E-09	6.1721048	10.486853	3.4558671	SAA2	serum amyloid A2
A_23_P45751	2.35E-10	9.56E-13	7.6592441	18.535	3.4529507	CLCA4	chloride channel accessory 4
A_24_P925505	0.000000476	8.59E-09	6.0281058	9.765122	3.4485515	CD36	CD36 molecule
A_24_P153035	0.000195	0.0000125	4.4881008	2.826904	3.4475486
A_23_P303251	0.000569	0.0000472	4.1661562	1.577972	3.4461816	PTCHD1	patched domain containing 1
A_24_P104407	4.48E-08	4.79E-10	6.570022	12.538168	3.4457447	SYNM	synemin
A_23_P153480	0.00271	0.000329	3.6587112	-0.232066	3.4403269	KLK5	kallikrein related peptidase 5
A_23_P413721	2.13E-15	1.14E-18	9.8308072	31.737766	3.438877	GPD1	glycerol-3-phosphate dehydrogenase 1
A_23_P146233	6.16E-08	7.11E-10	6.4974582	12.158054	3.4384895	LPL	lipoprotein lipase
A_23_P159974	1.01E-09	5.72E-12	7.3548672	16.807747	3.4363451	KLHL13	kelch like family member 13
A_23_P76322	7.96E-08	9.77E-10	6.4389053	11.853261	3.4217939	PIK3C2G	phosphatidylinositol-4-phosphate 3-kinase catalytic subunit type 2 gamma
A_32_P109242	6.98E-10	3.52E-12	7.4379082	17.275288	3.4161384	CSRNP3	cysteine and serine rich nuclear protein 3
A_24_P335092	0.000000487	8.81E-09	6.0231446	9.740459	3.3973831	SAA1	serum amyloid A1
A_23_P417918	0.000000138	1.92E-09	6.3126857	11.202196	3.3925363
A_23_P206733	7.99E-10	4.33E-12	7.4027782	17.077152	3.3921505	CES1	carboxylesterase 1
A_23_P170636	0.000000323	5.37E-09	6.1182171	10.215444	3.3899714	KCNH8	potassium voltage-gated channel subfamily H member 8
A_24_P257224	0.000000508	9.24E-09	6.0139611	9.694841	3.3820166	TPO	thyroid peroxidase
A_23_P97841	8.2E-13	1.24E-15	8.7448536	24.967133	3.3753883	ITIH5	inter-alpha-trypsin inhibitor heavy chain family member 5
A_32_P52829	0.00000333	0.000000089	5.565448	7.52535	3.374712
A_23_P50817	0.00031	0.000022	4.3529431	2.293363	3.3645061	TTYH1	tweety family member 1
A_32_P70315	0.00000702	0.00000022	5.3792336	6.65962	3.3582445	TIMP4	TIMP metallopeptidase inhibitor 4
A_23_P4335	0.000216	0.0000142	4.4574912	2.704918	3.3303915	KRT14	keratin 14
A_23_P22013	0.000000769	1.52E-08	5.9172109	9.2171	3.328266	RSPO1	R-spondin 1
A_23_P200015	0.00000366	0.000000099	5.5437713	7.423487	3.3181327	AK5	adenylate kinase 5
A_23_P349857	0.000000213	3.29E-09	6.2115952	10.68674	3.3175487	NRG2	neuregulin 2
A_23_P97606	0.000000101	1.29E-09	6.3871427	11.585267	3.3120538	GSTM5	glutathione S-transferase mu 5
A_24_P300394	0.000973	0.0000921	3.9966902	0.95146	3.2959801	GSTA2	glutathione S-transferase alpha 2
A_32_P38093	2.62E-09	1.77E-11	7.1589602	15.716177	3.295856	ATOH8	atonal bHLH transcription factor 8
A_23_P134139	0.0296	0.00691	2.7310013	-3.002998	3.2934694	FABP7	fatty acid binding protein 7
A_23_P30126	0.000962	0.0000907	4.0006624	0.965896	3.2934656	FGFBP1	fibroblast growth factor binding protein 1
A_32_P167825	0.0000484	0.00000231	4.8742012	4.422118	3.2923824
A_23_P315815	0.000000186	2.76E-09	6.244452	10.853683	3.2769213	NRG1	neuregulin 1
A_23_P127911	2.74E-11	7.89E-14	8.0742865	20.947153	3.2753571	PAMR1	peptidase domain containing associated with muscle regeneration 1
A_23_P76538	3.28E-15	1.92E-18	9.7514919	31.234211	3.2745833	TESC	tescalcin
A_23_P87238	0.00000171	3.99E-08	5.7267684	8.292235	3.2743476	SAA4	serum amyloid A4, constitutive
A_24_P941339	8.12E-08	0.000000001	6.4338648	11.827105	3.2734357	KCNE1	potassium voltage-gated channel subfamily E regulatory subunit 1
A_23_P106042	0.00000259	6.59E-08	5.6263392	7.812999	3.272747	CMTM5	CKLF like MARVEL transmembrane domain containing 5
A_23_P127495	0.000477	0.0000378	4.2209203	1.785045	3.2665066	BBOX1	gamma-butyrobetaine hydroxylase 1
A_23_P72668	1.29E-10	4.82E-13	7.7743187	19.197448	3.2603869	SDPR	serum deprivation response
A_23_P258887	4.59E-08	4.96E-10	6.5637962	12.505452	3.2559575	ALDH1L1	aldehyde dehydrogenase 1 family member L1
A_23_P94517	0.00000146	0.000000033	5.7645277	8.473948	3.2514852	BRINP1	BMP/retinoic acid inducible neural specific 1
A_23_P363954	0.0000353	0.00000155	4.9621709	4.799862	3.2493829	THRSP	thyroid hormone responsive
A_32_P33114	9.15E-09	7.41E-11	6.906886	14.336283	3.2451024	KLB	klotho beta
A_23_P328545	0.00703	0.00109	3.3184939	-1.331582	3.2285481	GABRP	gamma-aminobutyric acid type A receptor pi subunit
A_24_P209710	0.000000246	3.89E-09	6.1794452	10.523944	3.2256608	FAM189A2	family with sequence similarity 189 member A2
A_24_P226069	3.24E-08	3.3E-10	6.6379473	12.896347	3.2251851	FGFBP2	fibroblast growth factor binding protein 2
A_23_P8812	0.000205	0.0000134	4.4723993	2.764246	3.2233329
A_23_P118615	0.00000462	0.000000131	5.4867509	7.156894	3.2164187	ABCA8	ATP binding cassette subfamily A member 8
A_23_P408249	0.0000363	0.00000161	4.9541597	4.765247	3.2075048	PCK1	phosphoenolpyruvate carboxykinase 1
A_24_P390495	1.05E-09	5.95E-12	7.3479245	16.768787	3.2043181	CX3CL1	C-X3-C motif chemokine ligand 1
A_23_P503072	0.0000431	0.00000202	4.9047175	4.552568	3.20401	CCL28	C-C motif chemokine ligand 28
A_24_P292253	7E-10	3.55E-12	7.4364595	17.267108	3.1985498	ITIH5	inter-alpha-trypsin inhibitor heavy chain family member 5
A_32_P118397	0.00121	0.000121	3.926146	0.6971	3.1890769	HEPACAM2	HEPACAM family member 2
A_23_P103588	0.0114	0.00199	3.1351736	-1.884577	3.18842	HMGCS2	3-hydroxy-3-methylglutaryl-CoA synthase 2
A_24_P794366	0.000000295	4.84E-09	6.1380771	10.315288	3.1855677
A_23_P369343	0.0131	0.00239	3.0790849	-2.048136	3.1815823	KLK8	kallikrein related peptidase 8
A_23_P104252	1.82E-10	6.96E-13	7.7127439	18.842357	3.1803864	ITIH5	inter-alpha-trypsin inhibitor heavy chain family member 5
A_23_P74609	1.99E-08	1.85E-10	6.7426873	13.453055	3.1802249	G0S2	G0/G1 switch 2
A_32_P10936	6.53E-11	2.26E-13	7.9004084	19.928981	3.1776786	CDH12	cadherin 12
A_23_P422831	0.000000929	0.000000019	5.8739458	9.005165	3.1671782	FAM189A2	family with sequence similarity 189 member A2
A_32_P207848	2.61E-11	7.46E-14	8.0836026	21.002004	3.1620509
A_23_P381172	0.000000271	4.37E-09	6.1575497	10.413391	3.1608028	MRAP	melanocortin 2 receptor accessory protein
A_23_P121987	0.000000237	3.73E-09	6.1878069	10.566232	3.1607064	TSLP	thymic stromal lymphopoietin
A_23_P72697	2.52E-08	2.46E-10	6.6917485	13.181647	3.1584611	GPIHBP1	glycosylphosphatidylinositol anchored high density lipoprotein binding protein 1
A_23_P108216	1.12E-08	9.42E-11	6.8640865	14.104849	3.1473151	FXYD1	FXYD domain containing ion transport regulator 1
A_23_P500328	0.0000278	0.00000117	5.0252045	5.073702	3.1452482	DCX	doublecortin
A_23_P428485	0.00000276	7.13E-08	5.6103583	7.737291	3.1411835	SPHKAP	SPHK1 interactor, AKAP domain containing
A_24_P35537	0.00000343	9.19E-08	5.5590666	7.495333	3.1408974	RIC3	RIC3 acetylcholine receptor chaperone
A_23_P143526	0.0000436	0.00000205	4.9016123	4.539265	3.136791	S100B	S100 calcium binding protein B
A_24_P235248	0.0000486	0.00000233	4.8728584	4.416392	3.136189	PTPRZ1	protein tyrosine phosphatase, receptor type Z1
A_23_P19723	0.000000941	1.93E-08	5.871033	8.990934	3.1325226	BMP5	bone morphogenetic protein 5
A_23_P105212	0.000443	0.0000344	4.2445408	1.875046	3.1310204	THRSP	thyroid hormone responsive
A_23_P217570	0.00234	0.000273	3.709391	-0.060304	3.1308894	CAPN6	calpain 6
A_23_P356494	0.0000994	0.00000549	4.6792711	3.603794	3.128094	SPINK5	serine peptidase inhibitor, Kazal type 5
A_32_P150152	0.000000123	1.65E-09	6.34083	11.346657	3.1259094
A_23_P17130	0.000000709	1.39E-08	5.9350535	9.30481	3.1209791	C2orf88	chromosome 2 open reading frame 88
A_23_P162607	9.64E-10	5.38E-12	7.3652268	16.865919	3.1157869	STAB2	stabilin 2
A_23_P111583	0.00000109	2.29E-08	5.8367871	8.823991	3.1132594	CD36	CD36 molecule
A_23_P104804	0.000011	0.000000387	5.2613227	6.122539	3.1126332	ZBTB16	zinc finger and BTB domain containing 16
A_24_P756494	1.95E-11	5.13E-14	8.1447904	21.363	3.111543	ADAMTS9-AS2	ADAMTS9 antisense RNA 2
A_24_P200854	5.37E-09	4.06E-11	7.0133238	14.915469	3.1100235	HOXA2	homeobox A2
A_23_P206920	0.0000141	0.000000515	5.2008125	5.850329	3.1075624	MYH11	myosin heavy chain 11
A_23_P7853	4.06E-09	2.94E-11	7.0702166	15.227149	3.1074101	CAPN11	calpain 11
A_24_P355967	0.000000281	4.56E-09	6.149238	10.371492	3.1025455	HTR2A	5-hydroxytryptamine receptor 2A
A_24_P70183	0.0000143	0.000000524	5.1970911	5.833664	3.0960899	MYH11	myosin heavy chain 11
A_23_P212508	0.0000314	0.00000136	4.9917873	4.928198	3.0886309	TF	transferrin
A_32_P159234	0.0000166	0.000000627	5.1590251	5.663712	3.0860305	KIAA1456	KIAA1456
A_23_P71328	0.000000021	1.98E-10	6.7303109	13.386998	3.0835227	MATN2	matrilin 2
A_23_P157914	5.3E-10	2.49E-12	7.4971656	17.610639	3.0749484	MAMDC2	MAM domain containing 2
A_32_P44210	9.99E-15	6.58E-18	9.5627923	30.041385	3.0705469
A_32_P212483	0.000000078	9.55E-10	6.4430443	11.87475	3.0681521	PAK3	p21 (RAC1) activated kinase 3
A_23_P340376	0.00000145	3.25E-08	5.7678608	8.490028	3.0665621
A_23_P203267	0.000294	0.0000206	4.3693276	2.357337	3.0663209	TRIM29	tripartite motif containing 29
A_23_P101505	0.017	0.00334	2.9721336	-2.352614	3.0641371	KLK11	kallikrein related peptidase 11
A_24_P290225	1.51E-08	1.33E-10	6.8017292	13.769186	3.0566814	HS3ST4	heparan sulfate-glucosamine 3-sulfotransferase 4
A_24_P347319	0.0154	0.00295	3.0123478	-2.239273	3.0533782	KCNC2	potassium voltage-gated channel subfamily C member 2
A_23_P139198	0.0000155	0.000000575	5.1774296	5.745765	3.0525051	LGALS12	galectin 12
A_32_P109653	9.21E-12	2.22E-14	8.2811831	22.17222	3.0521744	SNCA	synuclein alpha
A_23_P58169	0.00000485	0.000000139	5.4738578	7.096888	3.051534	NPY2R	neuropeptide Y receptor Y2
A_24_P870620	0.00000154	3.52E-08	5.7519984	8.41356	3.0512815	PTN	pleiotrophin
A_23_P212500	0.0000213	0.000000853	5.0928154	5.370336	3.0508793	TF	transferrin
A_23_P136493	0.000000766	1.51E-08	5.9184292	9.223083	3.0487811	NRG1	neuregulin 1
A_23_P259707	0.000000452	8.04E-09	6.0407343	9.827963	3.0439676	PLPPR1	phospholipid phosphatase related 1
A_23_P38876	2.51E-09	1.67E-11	7.169221	15.772942	3.0410901	LIPE	lipase E, hormone sensitive type
A_23_P257971	0.0000239	0.000000976	5.0637878	5.242614	3.0300811	AKR1C1	aldo-keto reductase family 1 member C1
A_32_P195055	0.000000593	0.000000011	5.9801406	9.527245	3.0275332
A_23_P108075	0.00000456	0.000000129	5.4899311	7.171711	3.0272302	SLC7A10	solute carrier family 7 member 10
A_23_P400505	2.29E-10	9.23E-13	7.6652532	18.569468	3.0187628	C1QTNF9	C1q and tumor necrosis factor related protein 9
A_23_P218369	0.00000211	5.14E-08	5.6764124	8.051198	3.0077103	CCL14	C-C motif chemokine ligand 14
A_24_P179225	0.000000169	2.47E-09	6.2654742	10.960796	3.0048618	MATN2	matrilin 2
A_23_P61707	0.000000922	1.88E-08	5.8757893	9.014173	3.0035208	HPSE2	heparanase 2 (inactive)
A_23_P419868	2.7E-10	1.13E-12	7.6307807	18.371925	3.0021206	LMO7DN	LMO7 downstream neighbor
A_32_P300427	0.0000343	0.0000015	4.9694942	4.831542	2.9989219	APCDD1L	APC down-regulated 1 like
A_23_P217379	0.000119	0.00000682	4.6293974	3.398635	2.9989135	COL4A6	collagen type IV alpha 6 chain
A_23_P53417	0.0000403	0.00000184	4.9249193	4.63927	2.9987175	PPP1R1A	protein phosphatase 1 regulatory inhibitor subunit 1A
A_23_P333683	2.02E-08	1.89E-10	6.7389047	13.432858	2.9970545	IGSF10	immunoglobulin superfamily member 10
A_23_P27133	0.000144	0.00000862	4.5750033	3.176868	2.9936333	KRT15	keratin 15
A_32_P98752	8.52E-12	1.87E-14	8.3094792	22.340867	2.9910106
A_23_P125233	1.44E-08	1.25E-10	6.8131601	13.830581	2.9886716	CNN1	calponin 1
A_23_P43337	5.74E-08	6.45E-10	6.5153899	12.251742	2.9868568	FREM1	FRAS1 related extracellular matrix 1
A_24_P244800	1.56E-08	1.41E-10	6.792489	13.719601	2.9859998	NDRG2	NDRG family member 2
A_32_P24140	0.000000563	1.03E-08	5.9922112	9.586987	2.9843628	GAS2	growth arrest specific 2
A_32_P221096	1.34E-12	2.16E-15	8.6567431	24.431047	2.9835397	TSHZ2	teashirt zinc finger homeobox 2
A_23_P98622	0.00000165	3.82E-08	5.7358268	8.335752	2.9779452	SAA2	serum amyloid A2
A_23_P39871	0.00000264	6.75E-08	5.6214616	7.789876	2.9772585	SLC19A3	solute carrier family 19 member 3
A_24_P565110	0.00421	0.000569	3.5058078	-0.737838	2.9742875
A_23_P156708	1.85E-09	1.16E-11	7.2320435	16.121479	2.9590935	TNXB	tenascin XB
A_32_P520	3.29E-08	3.38E-10	6.6335665	12.873178	2.9559823
A_32_P152986	9.59E-08	1.22E-09	6.3970622	11.636518	2.9559337
A_32_P19966	0.0000112	0.000000396	5.2567562	6.101916	2.9531908	KCNB1	potassium voltage-gated channel subfamily B member 1
A_23_P51787	0.00000706	0.000000222	5.3774412	6.651391	2.9478031	AMPD1	adenosine monophosphate deaminase 1
A_23_P41789	0.0000304	0.0000013	5.0013537	4.969776	2.9445229	SLC27A6	solute carrier family 27 member 6
A_23_P9135	0.00000412	0.000000114	5.5149527	7.288502	2.9406673	CNTNAP3	contactin associated protein-like 3
A_24_P344510	0.0000527	0.00000257	4.8508512	4.322726	2.9354643	KLK3	kallikrein related peptidase 3
A_32_P114475	6.01E-08	6.86E-10	6.5040776	12.19262	2.9336119
A_32_P151263	0.000000107	1.38E-09	6.3743484	11.519239	2.933412	SLC2A4	solute carrier family 2 member 4
A_23_P58205	0.000614	0.0000519	4.142495	1.489197	2.9314354	AFP	alpha fetoprotein
A_24_P887857	0.000919	0.0000856	4.0155939	1.020268	2.9281088
A_32_P184448	0.000000109	1.42E-09	6.3691577	11.492474	2.9233997	CCDC178	coiled-coil domain containing 178
A_23_P93772	3.03E-08	3E-10	6.6551886	12.987622	2.9219704	HOXA5	homeobox A5
A_24_P220947	0.000032	0.00000139	4.9869445	4.907173	2.9194216	AKR1C1	aldo-keto reductase family 1 member C1
A_23_P303087	0.00000363	9.81E-08	5.5456779	7.432435	2.9136719	PTN	pleiotrophin
A_23_P57709	0.000172	0.0000107	4.5242558	2.971851	2.9093096	PCOLCE2	procollagen C-endopeptidase enhancer 2
A_23_P36531	0.00324	0.00041	3.5980764	-0.434879	2.9049978	TSPAN8	tetraspanin 8
A_24_P79300	9.63E-11	3.45E-13	7.8299291	19.519362	2.9030358	CLDN5	claudin 5
A_23_P155979	0.000136	0.00000808	4.5902497	3.238819	2.9026335	EGF	epidermal growth factor
A_23_P56578	0.0000398	0.00000181	4.9284842	4.654598	2.9021293	VIT	vitrin
A_23_P41528	0.00000127	2.78E-08	5.7984578	8.637939	2.8971024	FGFBP2	fibroblast growth factor binding protein 2
A_24_P251764	1.98E-13	2.36E-16	9.00661	26.572514	2.8967271	CXCL3	C-X-C motif chemokine ligand 3
A_23_P73526	0.0000632	0.00000318	4.8028981	4.119769	2.8966061	CITED1	Cbp/p300 interacting transactivator with Glu/Asp rich carboxy-terminal domain 1
A_23_P170888	0.00000154	3.52E-08	5.7520207	8.413667	2.8872097	DPP6	dipeptidyl peptidase like 6
A_23_P202189	9.64E-14	9.52E-17	9.1488405	27.452451	2.8847341	KCNIP2	potassium voltage-gated channel interacting protein 2
A_23_P81507	0.00000419	0.000000116	5.5110372	7.270201	2.884104	FAT2	FAT atypical cadherin 2
A_23_P58557	5.33E-11	1.73E-13	7.9449742	20.188922	2.880092	LVRN	laeverin
A_24_P940469	0.0000109	0.000000383	5.2635883	6.132777	2.8767991	ADH1B	alcohol dehydrogenase 1B (class I), beta polypeptide
A_24_P319892	0.0000078	0.000000252	5.3516288	6.5331	2.8753291	SMYD1	SET and MYND domain containing 1
A_23_P17593	0.00000125	2.72E-08	5.8027992	8.65897	2.8711074	CDH4	cadherin 4
A_23_P166269	0.00204	0.000231	3.754677	0.094897	2.8710187	FAM3B	family with sequence similarity 3 member B
A_23_P356585	0.000000104	1.34E-09	6.3802643	11.549759	2.8708995	HLF	HLF, PAR bZIP transcription factor
A_23_P371107	0.0000519	0.00000252	4.8555244	4.342589	2.8682613	NSG1	neuron specific gene family member 1
A_24_P867111	2.48E-10	1.02E-12	7.6479695	18.470367	2.8662573
A_24_P839530	0.00168	0.000182	3.8184683	0.316255	2.865888
A_24_P57631	0.0000019	4.51E-08	5.7024789	8.175784	2.8632828	GPC3	glypican 3
A_23_P303833	2.09E-09	1.35E-11	7.206718	15.980769	2.8573599	SCN4B	sodium voltage-gated channel beta subunit 4
A_32_P111336	2.85E-09	1.97E-11	7.1408736	15.616229	2.8565834
A_32_P149435	0.00255	0.000306	3.6790113	-0.163511	2.8554483	PTCHD1	patched domain containing 1
A_32_P76627	0.000364	0.0000269	4.3044792	2.105278	2.8526936
A_23_P23834	0.000617	0.0000521	4.141146	1.484148	2.8499216	LGR6	leucine rich repeat containing G protein-coupled receptor 6
A_23_P257087	0.00000125	2.71E-08	5.8038188	8.663911	2.8487907	PDK4	pyruvate dehydrogenase kinase 4
A_23_P53176	0.00233	0.000271	3.7114935	-0.053135	2.8471434	FOLR1	folate receptor 1
A_24_P649282	0.0000103	0.000000358	5.2776195	6.19625	2.8439891	LUZP2	leucine zipper protein 2
A_32_P438767	0.00000067	1.28E-08	5.9508074	9.382402	2.8438413	NEUROG2	neurogenin 2
A_23_P420442	4.54E-08	4.88E-10	6.5667578	12.521013	2.8422088	SEMA6D	semaphorin 6D
A_23_P502343	6.32E-12	1.31E-14	8.3668745	22.683743	2.8321046	ADAM33	ADAM metallopeptidase domain 33
A_23_P31945	0.00000695	0.000000218	5.3818617	6.67169	2.8303156	IL33	interleukin 33
A_23_P38696	5.43E-08	6.01E-10	6.528359	12.319602	2.8277088	DSC1	desmocollin 1
A_23_P97541	0.0000375	0.00000167	4.9459905	4.729994	2.8251358	C4BPA	complement component 4 binding protein alpha
A_24_P399341	0.000000213	3.3E-09	6.2111129	10.684294	2.8250893
A_23_P53884	7.13E-08	8.5E-10	6.4646186	11.986896	2.824102	MAB21L1	mab-21 like 1
A_23_P150457	7.28E-08	8.73E-10	6.4596511	11.961054	2.8233471	LYVE1	lymphatic vessel endothelial hyaluronan receptor 1
A_24_P707102	7.28E-09	5.74E-11	6.952309	14.582824	2.8184686
A_23_P53198	7.33E-08	8.85E-10	6.4571676	11.948138	2.8177083	DGAT2	diacylglycerol O-acyltransferase 2
A_23_P26640	0.00108	0.000105	3.9634366	0.831082	2.8175838	C16orf89	chromosome 16 open reading frame 89
A_24_P652174	2.54E-13	3.16E-16	8.9609208	26.290961	2.8170495
A_24_P72064	0.000000202	3.05E-09	6.2254974	10.757306	2.8163535	GHR	growth hormone receptor
A_23_P143247	2.53E-11	7.17E-14	8.0900414	21.039931	2.8159878	TSHZ2	teashirt zinc finger homeobox 2
A_23_P133036	0.0067	0.00102	3.3362659	-1.276485	2.8136403	SLC34A2	solute carrier family 34 member 2
A_24_P34186	2.61E-09	1.76E-11	7.1601247	15.722616	2.8124285	DMD	dystrophin
A_23_P50815	0.0023	0.000267	3.7156536	-0.038938	2.8111795	TTYH1	tweety family member 1
A_23_P13465	0.00245	0.00029	3.693183	-0.115457	2.8107355	ELF5	E74 like ETS transcription factor 5
A_23_P411993	8.9E-12	2.02E-14	8.2970109	22.266523	2.8107215	ITIH5	inter-alpha-trypsin inhibitor heavy chain family member 5
A_24_P13285	0.0000779	0.00000411	4.7451459	3.877422	2.8105144	PPP1R1A	protein phosphatase 1 regulatory inhibitor subunit 1A
A_23_P36187	0.000482	0.0000383	4.2176897	1.772768	2.7958289	SYT8	synaptotagmin 8
A_32_P162494	0.00157	0.000167	3.8409984	0.395197	2.7916935
A_32_P41744	0.000000878	1.78E-08	5.8866079	9.06708	2.7796186
A_24_P652609	0.000000835	1.67E-08	5.8986096	9.125851	2.7769864	CNTNAP3B	contactin associated protein-like 3B
A_23_P393034	0.000000398	6.93E-09	6.0692735	9.970302	2.7762568	HAS3	hyaluronan synthase 3
A_24_P218814	2.91E-15	1.63E-18	9.7761708	31.390757	2.7761149	RDH5	retinol dehydrogenase 5
A_23_P168357	0.00000013	1.77E-09	6.3281894	11.281724	2.7698731	CPA1	carboxypeptidase A1
A_24_P716394	0.00152	0.000161	3.8506381	0.429093	2.7696563
A_24_P73769	0.00111	0.000109	3.9521549	0.790435	2.7690401	C16orf89	chromosome 16 open reading frame 89
A_23_P109286	0.000049	0.00000235	4.8705295	4.406464	2.7612331	GRIK1	glutamate ionotropic receptor kainate type subunit 1
A_23_P429998	0.0000147	0.000000541	5.1904904	5.804127	2.7607156	FOSB	FosB proto-oncogene, AP-1 transcription factor subunit
A_23_P13820	0.0000487	0.00000234	4.8722058	4.41361	2.7584503	SLCO1A2	solute carrier organic anion transporter family member 1A2
A_23_P146855	0.000765	0.0000682	4.0734656	1.232607	2.7569481	MPPED1	metallophosphoesterase domain containing 1
A_24_P185854	4.56E-08	4.92E-10	6.5653265	12.513492	2.7562514	DMD	dystrophin
A_32_P111639	0.0000595	0.00000296	4.8194426	4.189616	2.754921	CHST9	carbohydrate sulfotransferase 9
A_24_P314477	0.00076	0.0000675	4.075914	1.241646	2.7511835	TUBB2B	tubulin beta 2B class IIb
A_24_P344666	3.24E-08	3.31E-10	6.6376243	12.894639	2.7482595	PAK5	p21 (RAC1) activated kinase 5
A_23_P94838	0.0000224	0.000000907	5.07956	5.311944	2.7430637	RYR3	ryanodine receptor 3
A_23_P158041	8.67E-08	1.09E-09	6.4191286	11.750709	2.7407971	AQP7	aquaporin 7
A_32_P149404	0.000000116	1.54E-09	6.3544068	11.416492	2.7398445
A_23_P110837	0.00467	0.000649	3.4682698	-0.859122	2.7386918	IRX4	iroquois homeobox 4
A_23_P39955	0.000659	0.0000567	4.1201788	1.405853	2.7376125	ACTG2	actin, gamma 2, smooth muscle, enteric
A_32_P90450	0.00000355	9.53E-08	5.5515711	7.460107	2.7348268
A_23_P122393	1.1E-11	2.69E-14	8.2502185	21.987966	2.7339556	DLK2	delta like non-canonical Notch ligand 2
A_24_P643601	1.02E-08	8.45E-11	6.883587	14.210191	2.7339256	LOC105376671	uncharacterized LOC105376671
A_23_P306819	0.00000234	0.000000058	5.6519385	7.93459	2.732838	SCN2B	sodium voltage-gated channel beta subunit 2
A_23_P106933	0.000908	0.0000842	4.0198875	1.035934	2.7291507	ACSM1	acyl-CoA synthetase medium-chain family member 1
A_23_P69497	5.33E-10	2.52E-12	7.4950955	17.5989	2.7270613	CLEC3B	C-type lectin domain family 3 member B
A_23_P87727	0.00000365	9.87E-08	5.5444315	7.426585	2.7229869	CAPZA3	capping actin protein of muscle Z-line alpha subunit 3
A_23_P130677	0.000000143	2.01E-09	6.3043384	11.15943	2.7228904	ANGPTL8	angiopoietin like 8
A_24_P415195	0.000017	0.000000647	5.1523002	5.633784	2.720989	NTRK2	neurotrophic receptor tyrosine kinase 2
A_23_P374339	0.0000251	0.00000104	5.0509374	5.186248	2.7201741	HIF3A	hypoxia inducible factor 3 alpha subunit
A_24_P131622	0.00000754	0.000000241	5.3609107	6.575588	2.7133867	FAM107A	family with sequence similarity 107 member A
A_24_P928176	0.00000175	0.000000041	5.7214678	8.266793	2.7110469	LOC105378577	basic proline-rich protein-like
A_23_P135417	0.000946	0.0000889	4.0060166	0.985373	2.7097453	GSTA1	glutathione S-transferase alpha 1
A_23_P52227	0.000016	0.000000599	5.1685118	5.705979	2.708583	GDF10	growth differentiation factor 10
A_23_P22134	0.00000225	5.55E-08	5.6607417	7.976493	2.7080918	BNC1	basonuclin 1
A_24_P31627	0.000427	0.0000329	4.2550761	1.915322	2.7077717	KCNB1	potassium voltage-gated channel subfamily B member 1
A_23_P20484	0.000571	0.0000474	4.1648945	1.573227	2.7067389	FGL1	fibrinogen like 1
A_32_P201897	0.00000389	0.000000106	5.5292479	7.355397	2.7041854	FMN2	formin 2
A_32_P494169	0.000866	0.0000797	4.0339085	1.087191	2.7029367	SLC28A3	solute carrier family 28 member 3
A_23_P40415	3.21E-11	9.78E-14	8.038995	20.739638	2.6984511	ADAMTS5	ADAM metallopeptidase with thrombospondin type 1 motif 5
A_24_P627874	0.000000327	5.46E-09	6.115188	10.200234	2.6966699
A_32_P168812	0.000000878	1.78E-08	5.886445	9.066283	2.6933934	LOC105379239	uncharacterized LOC105379239
A_24_P314931	0.0000506	0.00000244	4.86214	4.370732	2.6923028	RNF39	ring finger protein 39
A_23_P355295	0.00000922	0.00000031	5.3077501	6.332972	2.6905949	FMO2	flavin containing monooxygenase 2
A_32_P190944	0.000000446	7.92E-09	6.0435977	9.842224	2.6845569	ACVR1C	activin A receptor type 1C
A_23_P2789	0.00147	0.000155	3.8616063	0.467749	2.6835064	OLFM4	olfactomedin 4
A_24_P382533	0.00000419	0.000000116	5.5111298	7.270633	2.6830437	NNAT	neuronatin
A_23_P4714	0.00425	0.000576	3.5022516	-0.749377	2.6786628	MIA	melanoma inhibitory activity
A_23_P142878	3.04E-09	2.13E-11	7.1265863	15.537378	2.6683087	ATOH8	atonal bHLH transcription factor 8
A_23_P129144	2.52E-08	2.44E-10	6.6927062	13.186738	2.6670114	MYZAP	myocardial zonula adherens protein
A_23_P209360	1E-13	1.03E-16	9.1358858	27.372092	2.6651636	KLHL29	kelch like family member 29
A_24_P265346	0.00222	0.000257	3.7263526	-0.002364	2.6631807	KRT14	keratin 14
A_23_P81676	0.00241	0.000284	3.6989848	-0.095739	2.6624244	WISP3	WNT1 inducible signaling pathway protein 3
A_32_P121079	0.0000157	0.000000583	5.1744668	5.732541	2.6610591	TRABD2B	TraB domain containing 2B
A_23_P107350	0.000000311	5.17E-09	6.125634	10.252707	2.6601732	SLC2A4	solute carrier family 2 member 4
A_23_P30358	0.000000394	6.84E-09	6.0718558	9.983203	2.6583917	PSD2	pleckstrin and Sec7 domain containing 2
A_23_P203558	0.00000567	0.000000169	5.4340454	6.912239	2.6559831	HBB	hemoglobin subunit beta
A_23_P93141	0.00347	0.000447	3.5735218	-0.516172	2.6548425	GSTA5	glutathione S-transferase alpha 5
A_24_P397386	1.81E-10	6.9E-13	7.7141749	18.850593	2.6533211	LIFR	leukemia inhibitory factor receptor alpha
A_23_P253982	1.32E-08	1.13E-10	6.8319686	13.931735	2.6486089	HOXA4	homeobox A4
A_23_P162165	0.0000638	0.00000322	4.8000591	4.107803	2.6465643	KCTD14	potassium channel tetramerization domain containing 14
A_23_P64510	0.0000343	0.0000015	4.9696309	4.832133	2.6444134	RIC3	RIC3 acetylcholine receptor chaperone
A_32_P136376	0.00000546	0.000000162	5.44347	6.955862	2.6396841	LINC00958	long intergenic non-protein coding RNA 958
A_32_P37225	0.00000106	2.22E-08	5.8431742	8.855077	2.6353699
A_23_P218918	0.00000748	0.000000238	5.362973	6.585036	2.6337806	FGF2	fibroblast growth factor 2
A_23_P1833	0.00151	0.00016	3.8533229	0.438547	2.633131	B3GAT1	beta-1,3-glucuronyltransferase 1
A_24_P278375	5.51E-10	2.64E-12	7.4869349	17.55264	2.6308526
A_23_P125303	0.0023	0.000267	3.7155313	-0.039356	2.6243846	IGSF1	immunoglobulin superfamily member 1
A_23_P107173	0.00000249	0.000000063	5.635545	7.85668	2.6220188	MEOX1	mesenchyme homeobox 1
A_24_P309095	0.00000411	0.000000113	5.5160996	7.293864	2.6192288	RELN	reelin
A_23_P323272	0.0000815	0.00000434	4.7329708	3.826624	2.6190269	OSR1	odd-skipped related transciption factor 1
A_23_P340123	0.000107	0.00000597	4.6600915	3.524692	2.6157176	TRIM29	tripartite motif containing 29
A_23_P37856	0.00000975	0.000000334	5.2923968	6.263233	2.6151463	HBA1	hemoglobin subunit alpha 1
A_23_P37727	0.000000721	1.42E-08	5.9311413	9.285563	2.6116206	CX3CL1	C-X3-C motif chemokine ligand 1
A_24_P342632	0.00000771	0.000000248	5.3549248	6.548181	2.6090386	AK5	adenylate kinase 5
A_23_P144847	0.00000523	0.000000153	5.4548203	7.008471	2.607184	CDH12	cadherin 12
A_23_P206776	0.00117	0.000117	3.9356343	0.731089	2.6068112	TAT	tyrosine aminotransferase
A_24_P378581	2.84E-08	2.79E-10	6.6684752	13.05806	2.6067962	ABCA6	ATP binding cassette subfamily A member 6
A_24_P227069	7.05E-15	4.47E-18	9.6220597	30.415225	2.6011034	GPAM	glycerol-3-phosphate acyltransferase, mitochondrial
A_23_P301021	0.00000242	0.000000061	5.6419563	7.887131	2.5986926	ASTN1	astrotactin 1
A_23_P212241	0.000000131	1.81E-09	6.3241375	11.260927	2.597704	CHL1	cell adhesion molecule L1 like
A_23_P92025	4.29E-15	2.61E-18	9.7043682	30.935634	2.5974656	CIDEC	cell death inducing DFFA like effector c
A_23_P500998	0.0000307	0.00000132	4.998582	4.957723	2.5934213	HOXA9	homeobox A9
A_23_P389897	0.0000328	0.00000143	4.9810707	4.881693	2.5911898	NGFR	nerve growth factor receptor
A_23_P87379	6.1E-11	2.09E-13	7.9132441	20.003775	2.5902678	PDE2A	phosphodiesterase 2A
A_23_P431971	0.0000381	0.00000172	4.9401769	4.704933	2.5867537	CRTAC1	cartilage acidic protein 1
A_24_P33989	0.0000158	0.000000587	5.1729934	5.725967	2.576178	NECAB1	N-terminal EF-hand calcium binding protein 1
A_23_P420942	0.0000166	0.000000629	5.1581651	5.659883	2.5756122	MT1E	metallothionein 1E
A_23_P63644	2.48E-08	2.39E-10	6.6963866	13.206308	2.575605
A_24_P75190	0.00000419	0.000000116	5.511252	7.271204	2.5737824	HBD	hemoglobin subunit delta
A_23_P12755	0.0000162	0.00000061	5.1648583	5.689695	2.5733115	LOXL4	lysyl oxidase like 4
A_24_P243749	0.00000569	0.00000017	5.4328276	6.906606	2.5731239	PDK4	pyruvate dehydrogenase kinase 4
A_23_P49391	0.000131	0.00000769	4.6015345	3.284777	2.570783	TP53TG3	TP53 target 3
A_32_P60716	0.00000424	0.000000118	5.5076993	7.254606	2.5707768	CCDC158	coiled-coil domain containing 158
A_24_P263144	0.000000154	2.2E-09	6.2877109	11.07435	2.5673749	BMX	BMX non-receptor tyrosine kinase
A_23_P84860	0.0000414	0.00000191	4.9163569	4.602488	2.5666432	FAM107A	family with sequence similarity 107 member A
A_23_P105886	0.000000156	2.23E-09	6.2845196	11.058038	2.560272	C1QTNF9B	C1q and tumor necrosis factor related protein 9B
A_24_P110831	0.000000968	0.00000002	5.8635108	8.954208	2.5570314	ANO1	anoctamin 1
A_23_P26457	0.0000174	0.000000668	5.1452205	5.602309	2.554197	HBA2	hemoglobin subunit alpha 2
A_23_P154627	6.75E-10	3.37E-12	7.4452799	17.316929	2.5520117	TSHZ2	teashirt zinc finger homeobox 2
A_24_P39195	0.00202	0.000229	3.757797	0.105649	2.5493366	OXGR1	oxoglutarate receptor 1
A_24_P608007	4.43E-09	3.27E-11	7.0513961	15.123883	2.5474331
A_23_P257993	0.0000013	2.87E-08	5.7922426	8.60785	2.5446012	DNASE1L3	deoxyribonuclease 1 like 3
A_23_P159851	0.000000456	8.14E-09	6.0383908	9.816295	2.5412265	SLC7A3	solute carrier family 7 member 3
A_23_P423237	0.00228	0.000264	3.7191099	-0.027133	2.5406553	SGCG	sarcoglycan gamma
A_23_P114061	7.75E-11	2.72E-13	7.8695985	19.749694	2.5397056	TRPM3	transient receptor potential cation channel subfamily M member 3
A_23_P28999	0.0000113	0.000000398	5.2554358	6.095954	2.5390392	CDH4	cadherin 4
A_32_P10083	0.0000179	0.00000069	5.1384296	5.572149	2.5364858	FRRS1L	ferric chelate reductase 1 like
A_32_P214565	2.94E-09	2.05E-11	7.133137	15.57352	2.5338677
A_32_P49508	0.0000366	0.00000163	4.9521911	4.756748	2.531732	HMGCLL1	3-hydroxymethyl-3-methylglutaryl-CoA lyase like 1
A_24_P307135	7.71E-13	1.15E-15	8.7572075	25.042474	2.5290584	TNXB	tenascin XB
A_24_P200831	0.0000485	0.00000232	4.8735788	4.419464	2.5252877	MLXIPL	MLX interacting protein like
A_24_P882732	0.00438	0.000598	3.4915888	-0.783914	2.5222978
A_24_P206776	0.000211	0.0000138	4.4651383	2.73533	2.5222782	CRYAB	crystallin alpha B
A_23_P119562	4.47E-08	4.78E-10	6.5705538	12.540964	2.5197338	CFD	complement factor D
A_24_P106624	0.000001	2.09E-08	5.8549428	8.912414	2.5194972	MEOX2	mesenchyme homeobox 2
A_24_P229426	0.00733	0.00114	3.3035008	-1.37786	2.5183198
A_24_P418203	0.0000044	0.000000123	5.4990269	7.214122	2.5175678	CNTNAP3	contactin associated protein-like 3
A_24_P687302	0.00000759	0.000000243	5.3589731	6.566715	2.5171634	LAMA3	laminin subunit alpha 3
A_24_P355464	0.00000549	0.000000163	5.4413815	6.94619	2.5096634	GDF10	growth differentiation factor 10
A_32_P216820	0.000322	0.0000231	4.3412549	2.247845	2.5073574	CCEPR	cervical carcinoma expressed PCNA regulatory lncRNA
A_23_P202053	0.000906	0.000084	4.0204922	1.038142	2.5058001	ITIH2	inter-alpha-trypsin inhibitor heavy chain 2
A_23_P145786	0.0000815	0.00000434	4.732929	3.82645	2.5038029	MLXIPL	MLX interacting protein like
A_24_P12626	5.94E-13	8.41E-16	8.8064628	25.343293	2.5037919	CAV1	caveolin 1
A_23_P85201	0.000474	0.0000376	4.2227005	1.791814	2.5024149	PLP1	proteolipid protein 1
A_32_P221774	0.00000242	6.06E-08	5.6431227	7.892673	2.5009425
A_23_P6818	3.19E-10	1.38E-12	7.5968726	18.178066	2.4987945	SEMA3G	semaphorin 3G
A_24_P299474	0.000526	0.0000429	4.1898033	1.667112	2.4980556	TENM2	teneurin transmembrane protein 2
A_23_P327462	0.000864	0.0000794	4.0348172	1.090519	2.4975084	RFX6	regulatory factor X6
A_23_P61042	0.00221	0.000255	3.7283347	0.004421	2.4969814	IGHA2///IGHA1///IGH	immunoglobulin heavy constant alpha 2 (A2m marker)///immunoglobulin heavy constant alpha 1///immunoglobulin heavy locus
A_32_P115382	0.000554	0.0000456	4.1743932	1.608975	2.4965092	KCNB1	potassium voltage-gated channel subfamily B member 1
A_23_P501538	0.00000329	8.75E-08	5.5690532	7.542319	2.4939834	HOXA3	homeobox A3
A_32_P315178	0.00113	0.000112	3.9473906	0.773299	2.4913095	ATP13A5	ATPase 13A5
A_23_P115161	0.000122	0.00000708	4.620692	3.363003	2.4898975	ACKR1	atypical chemokine receptor 1 (Duffy blood group)
A_32_P210872	0.000000756	1.49E-08	5.9216079	9.238698	2.4897299	HEPN1	hepatocellular carcinoma, down-regulated 1
A_32_P36385	1.81E-08	1.68E-10	6.7608893	13.550338	2.4891338
A_32_P78059	0.0000208	0.000000829	5.0988523	5.396968	2.4888154	MYO1H	myosin IH
A_23_P252892	0.0000395	0.0000018	4.9304395	4.663009	2.4853203	LOC101060524///DRD5P2	D(1B) dopamine receptor-like///dopamine receptor D5 pseudogene 2
A_24_P930963	0.000102	0.00000563	4.6733261	3.579248	2.4837646	LMF1	lipase maturation factor 1
A_23_P422933	1.23E-09	7.22E-12	7.3146957	16.582595	2.4819259	ARHGAP20	Rho GTPase activating protein 20
A_23_P138655	0.000115	0.00000651	4.6402618	3.443179	2.4787217	CYP26A1	cytochrome P450 family 26 subfamily A member 1
A_23_P159893	0.000000756	1.49E-08	5.9214811	9.238075	2.4776769	CHRDL1	chordin like 1
A_23_P90710	0.00028	0.0000194	4.3828981	2.410472	2.4767898	DES	desmin
A_32_P52414	0.000778	0.0000696	4.0683366	1.213685	2.4729993	RASSF10	Ras association domain family member 10
A_24_P53595	0.00284	0.00035	3.6416015	-0.289592	2.4716079	GNAS	GNAS complex locus
A_23_P397455	0.000000211	3.24E-09	6.2143352	10.70064	2.4622412	ACVR1C	activin A receptor type 1C
A_23_P406508	0.0000378	0.0000017	4.9430337	4.717245	2.4601035	PDE1C	phosphodiesterase 1C
A_23_P114185	0.0000187	0.000000726	5.1274465	5.523432	2.4584112	TSPAN7	tetraspanin 7
A_24_P300379	0.000629	0.0000535	4.1344724	1.459192	2.4582043	PI16	peptidase inhibitor 16
A_32_P49199	0.0475	0.0131	2.504844	-3.566751	2.4577364	PGR	progesterone receptor
A_32_P160127	2.24E-08	2.14E-10	6.7163112	13.312364	2.4558897	EBF3	early B-cell factor 3
A_23_P26570	1.13E-09	6.5E-12	7.3327095	16.683475	2.4543489	TMED6	transmembrane p24 trafficking protein 6
A_23_P258463	0.0335	0.00811	2.6757829	-3.144809	2.453987	PROM1	prominin 1
A_24_P270999	2.65E-08	2.59E-10	6.682271	13.131287	2.4535023	SCN4A	sodium voltage-gated channel alpha subunit 4
A_23_P136777	0.00551	0.000799	3.408574	-1.049634	2.4507254	APOD	apolipoprotein D
A_23_P42868	0.000068	0.00000348	4.7826131	4.034387	2.450698	IGFBP1	insulin like growth factor binding protein 1
A_24_P120907	0.0000159	0.000000592	5.1713438	5.718609	2.446403	PGM5	phosphoglucomutase 5
A_23_P80570	0.000324	0.0000233	4.3389493	2.238878	2.4442779	AADAC	arylacetamide deacetylase
A_23_P89780	0.0000219	0.000000882	5.0854982	5.338089	2.4439197	LAMA3	laminin subunit alpha 3
A_23_P39056	0.0425	0.0112	2.5616652	-3.42937	2.4417727	KLK7	kallikrein related peptidase 7
A_24_P406754	0.000196	0.0000126	4.4864971	2.820496	2.4407516	LOXL4	lysyl oxidase like 4
A_24_P183150	0.00000897	0.000000299	5.3155048	6.368253	2.4406871	CXCL3	C-X-C motif chemokine ligand 3
A_24_P326511	5.87E-10	2.85E-12	7.474097	17.47992	2.43883	SORBS1	sorbin and SH3 domain containing 1
A_32_P50223	0.00157	0.000167	3.842053	0.398901	2.4383165	PLK5	polo like kinase 5
A_23_P346800	0.000000184	2.72E-09	6.2472128	10.867737	2.4369217	AVPR2	arginine vasopressin receptor 2
A_23_P75915	0.000646	0.0000552	4.1267534	1.430368	2.4350387	RIC3	RIC3 acetylcholine receptor chaperone
A_23_P251132	0.00104	0.0000997	3.9764188	0.877977	2.4314982	SNTG2	syntrophin gamma 2
A_23_P36882	0.00342	0.000439	3.5787988	-0.498742	2.4299001	NTS	neurotensin
A_24_P218259	0.000000184	2.72E-09	6.2473814	10.868595	2.4294468	FBXO32	F-box protein 32
A_23_P114423	0.0000212	0.000000848	5.0940118	5.375612	2.4269525	RGN	regucalcin
A_32_P144390	0.000000541	9.89E-09	6.0008091	9.629591	2.4227052
A_32_P160294	0.00031	0.000022	4.3533333	2.294884	2.4206221	LINC00844	long intergenic non-protein coding RNA 844
A_32_P79483	0.00000103	2.15E-08	5.8496437	8.886587	2.4178155	FGF14-AS2	FGF14 antisense RNA 2
A_23_P393620	0.00681	0.00104	3.3301538	-1.295463	2.415309	TFPI2	tissue factor pathway inhibitor 2
A_23_P381746	0.0000455	0.00000215	4.8905491	4.491923	2.4134783	ASXL3	additional sex combs like 3, transcriptional regulator
A_23_P82990	0.00277	0.000339	3.6503753	-0.260122	2.4101276	OGN	osteoglycin
A_23_P305292	0.000000131	1.8E-09	6.3250623	11.265673	2.4074974
A_32_P144999	0.00000452	0.000000127	5.4928457	7.185295	2.4060189
A_24_P772488	0.00000209	5.06E-08	5.6793141	8.065047	2.4046033	PLXNA4	plexin A4
A_23_P145054	0.000000102	1.31E-09	6.3846798	11.57255	2.4045579	FAM162B	family with sequence similarity 162 member B
A_23_P157636	0.000344	0.0000251	4.3210738	2.169487	2.4028241	PEBP4	phosphatidylethanolamine binding protein 4
A_23_P166993	0.0000879	0.00000475	4.7125178	3.741518	2.3996937	EPHB1	EPH receptor B1
A_23_P426305	9.87E-09	8.09E-11	6.891294	14.251873	2.399186	AOC3	amine oxidase, copper containing 3
A_32_P34844	0.000256	0.0000175	4.4082905	2.510254	2.3978306	ADAMTS18	ADAM metallopeptidase with thrombospondin type 1 motif 18
A_23_P94338	0.000000119	1.58E-09	6.3488162	11.387724	2.3939231	ENPP2	ectonucleotide pyrophosphatase/phosphodiesterase 2
A_23_P359214	0.000106	0.00000595	4.6607168	3.527267	2.3922242	LINC00842	long intergenic non-protein coding RNA 842
A_24_P220855	0.00000163	3.76E-08	5.7388736	8.350399	2.3898819	ITIH5	inter-alpha-trypsin inhibitor heavy chain family member 5
A_32_P126557	0.00000168	3.91E-08	5.7311053	8.313063	2.3877673	RGS6	regulator of G-protein signaling 6
A_32_P100771	0.0000102	0.000000352	5.2812205	6.21256	2.383154
A_23_P36018	0.00139	0.000144	3.8804803	0.534487	2.382156	VSIG2	V-set and immunoglobulin domain containing 2
A_32_P14253	0.000007	0.00000022	5.3800045	6.66316	2.3780694
A_23_P2271	0.00106	0.000102	3.9699335	0.854534	2.3765898	PTHLH	parathyroid hormone like hormone
A_23_P72968	0.0113	0.00197	3.1391645	-1.872838	2.3754774	ARHGAP36	Rho GTPase activating protein 36
A_23_P258912	0.00000363	9.78E-08	5.5462508	7.435124	2.3723148	MYOM2	myomesin 2
A_23_P59960	0.000829	0.0000757	4.0471053	1.135572	2.3715092	CRISPLD1	cysteine rich secretory protein LCCL domain containing 1
A_24_P203106	0.00000201	4.82E-08	5.6889724	8.111179	2.3696054	PFKFB1	6-phosphofructo-2-kinase/fructose-2,6-biphosphatase 1
A_23_P215883	1.02E-08	8.42E-11	6.8840271	14.212571	2.3680387	NCALD	neurocalcin delta
A_32_P81514	3.81E-08	3.98E-10	6.6041343	12.717763	2.3668142	LOC100506725	uncharacterized LOC100506725
A_23_P117464	0.0000678	0.00000347	4.7835826	4.038461	2.3666996	TPPP2	tubulin polymerization promoting protein family member 2
A_23_P15450	0.0000619	0.0000031	4.8091116	4.145979	2.3664921	TMEM100	transmembrane protein 100
A_23_P128084	4.1E-09	2.98E-11	7.067922	15.21455	2.3652186	ITGA7	integrin subunit alpha 7
A_23_P19142	2.52E-08	2.44E-10	6.6929692	13.188136	2.3640747	KCNMB1	potassium calcium-activated channel subfamily M regulatory beta subunit 1
A_24_P20327	0.0000182	0.000000706	5.1334905	5.550231	2.3617035	KLF15	Kruppel like factor 15
A_32_P354945	0.0000175	0.000000672	5.1439271	5.596562	2.3556759	LOC100505851	uncharacterized LOC100505851
A_32_P92489	0.000174	0.0000108	4.5218845	2.962316	2.3555444	PKD1L2	polycystin 1 like 2 (gene/pseudogene)
A_23_P6321	5.46E-08	6.08E-10	6.5264593	12.309657	2.3545904	CLDN5	claudin 5
A_24_P662636	0.0000013	2.87E-08	5.7926103	8.609629	2.3529745	HCG23	HLA complex group 23 (non-protein coding)
A_23_P69531	6.62E-08	7.75E-10	6.4816989	12.07585	2.3523222	KLB	klotho beta
A_23_P360777	0.000205	0.0000134	4.4722351	2.763592	2.3482861	NRG1	neuregulin 1
A_23_P82979	0.000000639	1.21E-08	5.961992	9.437573	2.3459323	LAMC3	laminin subunit gamma 3
A_23_P401106	3.54E-10	1.55E-12	7.5774494	18.067222	2.3438031	PDE2A	phosphodiesterase 2A
A_24_P681266	0.000141	0.00000846	4.5795699	3.195406	2.3421428
A_23_P387000	0.000043	0.00000201	4.9053236	4.555165	2.340886	XKR6	XK related 6
A_23_P83857	0.000116	0.0000066	4.6369062	3.429412	2.3399448	MAOA	monoamine oxidase A
A_23_P328740	0.00000922	0.00000031	5.3078723	6.333528	2.3391216
A_23_P147711	7.99E-10	4.28E-12	7.4044925	17.086809	2.3389862	NPR1	natriuretic peptide receptor 1
A_23_P378416	0.0000125	0.000000448	5.2302095	5.982282	2.33736	GPM6B	glycoprotein M6B
A_23_P86956	0.000197	0.0000127	4.4842447	2.811499	2.3347841	ADAMTS8	ADAM metallopeptidase with thrombospondin type 1 motif 8
A_24_P141520	0.0000636	0.0000032	4.8014168	4.113525	2.3272989	RIC3	RIC3 acetylcholine receptor chaperone
A_24_P810476	0.00241	0.000284	3.6994148	-0.094276	2.3239822
A_24_P142305	0.00000518	0.000000151	5.4569897	7.018535	2.3210525	HBA2	hemoglobin subunit alpha 2
A_24_P331150	0.00344	0.000443	3.5763924	-0.506693	2.3204545	CYP4F22	cytochrome P450 family 4 subfamily F member 22
A_24_P59643	0.000354	0.000026	4.3128177	2.137517	2.3201505	KIAA1456	KIAA1456
A_23_P166848	0.0475	0.0131	2.5049571	-3.566481	2.3181964	LTF	lactotransferrin
A_32_P121326	0.0000874	0.00000472	4.7138686	3.747129	2.3161559
A_23_P367596	0.0000678	0.00000347	4.7832888	4.037226	2.315345	FTMT	ferritin mitochondrial
A_24_P296772	8.51E-09	6.83E-11	6.9214157	14.415042	2.3123253	PPP1R14A	protein phosphatase 1 regulatory inhibitor subunit 14A
A_24_P213478	0.00000345	9.26E-08	5.5574145	7.487566	2.3123075	SEMA6A	semaphorin 6A
A_23_P166400	3.8E-10	1.7E-12	7.5625112	17.982073	2.3095173
A_24_P63178	0.00000132	2.92E-08	5.7889998	8.59216	2.3055571	CHL1	cell adhesion molecule L1 like
A_23_P253602	0.00000058	1.07E-08	5.9854744	9.553634	2.3039364	BMX	BMX non-receptor tyrosine kinase
A_32_P7974	0.00241	0.000284	3.6989467	-0.095869	2.3015647	TDRD10	tudor domain containing 10
A_23_P257387	0.00991	0.00167	3.1891009	-1.724819	2.2978274	GLRA3	glycine receptor alpha 3
A_23_P366812	0.00107	0.000103	3.9674108	0.845424	2.2943403	AQP5	aquaporin 5
A_23_P168288	0.00315	0.000397	3.6071177	-0.404824	2.2942435	IL22RA2	interleukin 22 receptor subunit alpha 2
A_23_P87791	0.00000892	0.000000297	5.316931	6.374746	2.2939305	ACACB	acetyl-CoA carboxylase beta
A_23_P165598	0.0154	0.00295	3.0127328	-2.238181	2.2924108	DAPL1	death associated protein like 1
A_23_P354908	0.0000917	0.00000499	4.7009358	3.693452	2.2860838	NMNAT2	nicotinamide nucleotide adenylyltransferase 2
A_24_P376760	0.00606	0.000904	3.3726646	-1.162829	2.2814283	CA6	carbonic anhydrase 6
A_23_P126706	0.00000595	0.000000179	5.4224219	6.858513	2.2812807	ANGPTL1	angiopoietin like 1
A_23_P350617	7.67E-08	9.38E-10	6.4464292	11.892329	2.280898	KLB	klotho beta
A_24_P156501	1.41E-08	1.22E-10	6.8173784	13.853253	2.2801489	EBF1	early B-cell factor 1
A_23_P23839	0.000282	0.0000196	4.3810527	2.403239	2.2796497	LGR6	leucine rich repeat containing G protein-coupled receptor 6
A_23_P86461	0.000000292	4.79E-09	6.1399019	10.324472	2.277754
A_24_P310256	5.58E-11	1.88E-13	7.9311129	20.107996	2.2767674	LGI4	leucine rich repeat LGI family member 4
A_32_P187651	0.00002	0.000000794	5.1082815	5.438612	2.2766716	LOC100126784	uncharacterized LOC100126784
A_24_P484797	4.7E-14	3.58E-17	9.3013224	28.401425	2.271755	CIDECP	cell death-inducing DFFA-like effector c pseudogene
A_24_P300302	0.000000709	1.38E-08	5.9356117	9.307557	2.2715808	ZNF300P1	zinc finger protein 300 pseudogene 1
A_32_P62963	0.0159	0.00307	2.9990479	-2.276911	2.2714238	KRT16P2	keratin 16 pseudogene 2
A_23_P125705	0.000501	0.0000403	4.2053966	1.726121	2.2706979	NAP1L2	nucleosome assembly protein 1 like 2
A_23_P37205	0.000000913	1.86E-08	5.8777853	9.023929	2.2700396	NDRG2	NDRG family member 2
A_24_P910080	0.00000145	3.26E-08	5.7671508	8.486602	2.269177
A_23_P395054	0.00377	0.000497	3.5439281	-0.613504	2.2682118	ANXA8L1	annexin A8-like 1
A_32_P67266	0.0000505	0.00000244	4.8624011	4.371844	2.2614092
A_24_P251969	4.54E-09	3.37E-11	7.0464098	15.096551	2.2588941	FGF1	fibroblast growth factor 1
A_23_P125788	0.00000285	7.39E-08	5.6031652	7.703264	2.2570283	TCEAL7	transcription elongation factor A like 7
A_24_P910230	0.00000141	3.16E-08	5.7732816	8.516193	2.2551904
A_23_P346813	0.0000187	0.00000073	5.126294	5.518325	2.2526608	PAK3	p21 (RAC1) activated kinase 3
A_23_P96158	0.0116	0.00203	3.1287455	-1.903456	2.2520495	KRT17	keratin 17
A_24_P350173	0.00000565	0.000000168	5.4350085	6.916694	2.250466	ACSM5	acyl-CoA synthetase medium-chain family member 5
A_23_P142738	0.000000778	1.54E-08	5.9145024	9.203801	2.2491992	TMEM178A	transmembrane protein 178A
A_24_P658427	0.00000619	0.000000189	5.4113196	6.807274	2.2491386	NFIB	nuclear factor I B
A_24_P643776	0.00164	0.000176	3.827032	0.346214	2.2488495
A_23_P201940	7.68E-10	4.06E-12	7.4135485	17.137844	2.2487888	LMOD1	leiomodin 1
A_23_P164958	0.00000892	0.000000297	5.3170587	6.375327	2.2484371	CCDC8	coiled-coil domain containing 8
A_23_P95125	0.00023	0.0000153	4.4406522	2.638098	2.2421523
A_23_P337262	0.00000041	7.19E-09	6.0623523	9.935741	2.2402386	APCDD1	APC down-regulated 1
A_23_P81721	6.16E-08	7.13E-10	6.4971205	12.156291	2.2369329	SLC25A27	solute carrier family 25 member 27
A_23_P82523	5.46E-08	6.06E-10	6.526925	12.312094	2.2362295	ABCB1	ATP binding cassette subfamily B member 1
A_24_P59786	0.0000131	0.000000473	5.2190022	5.931912	2.2353892	GFAP	glial fibrillary acidic protein
A_24_P399490	0.0387	0.00983	2.6083957	-3.314236	2.2347811	KLK10	kallikrein related peptidase 10
A_23_P139912	3.28E-08	3.36E-10	6.6346864	12.8791	2.2321659	IGFBP6	insulin like growth factor binding protein 6
A_23_P392470	0.000000426	7.52E-09	6.0537568	9.892857	2.2321137	NR3C2	nuclear receptor subfamily 3 group C member 2
A_24_P144423	0.000000011	9.1E-11	6.8703463	14.138646	2.2312442	PGM5	phosphoglucomutase 5
A_24_P392991	0.0205	0.00425	2.8945323	-2.567409	2.2292387	KRT16	keratin 16
A_23_P10980	0.0002	0.0000129	4.4806406	2.797111	2.2287323	ADGRL3	adhesion G protein-coupled receptor L3
A_24_P241672	0.0000375	0.00000167	4.9459536	4.729835	2.2267033	ABCA9	ATP binding cassette subfamily A member 9
A_23_P143902	0.000000186	2.78E-09	6.2433565	10.848108	2.2228516	P2RY12	purinergic receptor P2Y12
A_24_P17031	0.00283	0.000348	3.6435602	-0.283019	2.2211024
A_23_P391396	0.00000118	2.53E-08	5.8169714	8.7277	2.2199581	EBF3	early B-cell factor 3
A_23_P250444	0.0418	0.011	2.568714	-3.412128	2.219015	GJB1	gap junction protein beta 1
A_23_P212119	0.0000749	0.00000391	4.7566843	3.925658	2.216439	GALNT15	polypeptide N-acetylgalactosaminyltransferase 15
A_23_P28295	0.0259	0.00582	2.789893	-2.848811	2.216003	LRP2	LDL receptor related protein 2
A_32_P66517	0.00133	0.000137	3.8946748	0.58486	2.2157628	FGF10	fibroblast growth factor 10
A_23_P30294	0.000224	0.0000148	4.4474476	2.665039	2.2152446	CDO1	cysteine dioxygenase type 1
A_23_P171074	0.00000804	0.000000261	5.343933	6.497913	2.2129044	ITM2A	integral membrane protein 2A
A_24_P208703	0.0000411	0.00000189	4.9193091	4.615164	2.210865	FAM107A	family with sequence similarity 107 member A
A_23_P153390	0.00000444	0.000000124	5.4973192	7.206156	2.2105831	CLEC4G	C-type lectin domain family 4 member G
A_24_P212021	0.00228	0.000265	3.7178176	-0.031548	2.2103118	GSTM5	glutathione S-transferase mu 5
A_24_P74828	0.00000116	2.48E-08	5.8208554	8.746555	2.2089002	MT1JP	metallothionein 1J, pseudogene
A_23_P32078	0.0024	0.000282	3.7005554	-0.090396	2.2051107	SLC28A3	solute carrier family 28 member 3
A_23_P412577	0.00000267	6.85E-08	5.6185472	7.776066	2.2046414	ANKRD29	ankyrin repeat domain 29
A_24_P342388	0.00000125	2.72E-08	5.8029517	8.659709	2.2013892	DMD	dystrophin
A_24_P111096	0.0111	0.00194	3.1438327	-1.859089	2.2007703	PFKFB3	6-phosphofructo-2-kinase/fructose-2,6-biphosphatase 3
A_24_P862083	0.000072	0.00000372	4.7680594	3.973301	2.1998216	LINC00968	long intergenic non-protein coding RNA 968
A_23_P144778	0.0000233	0.000000952	5.0691107	5.265994	2.1996855	CKMT2	creatine kinase, mitochondrial 2
A_23_P23669	2.92E-08	2.89E-10	6.6623643	13.025653	2.1948626	PALMD	palmdelphin
A_23_P123071	3.34E-09	2.39E-11	7.1066602	15.427555	2.1933648	CAV2	caveolin 2
A_24_P209171	0.000000249	3.96E-09	6.1761396	10.507237	2.1928108	SH3BGRL2	SH3 domain binding glutamate rich protein like 2
A_24_P100613	0.00000139	3.12E-08	5.7760886	8.529749	2.1915077	LAMA1	laminin subunit alpha 1
A_24_P942589	0.0207	0.0043	2.8900919	-2.579543	2.1904288	UGT8	UDP glycosyltransferase 8
A_23_P30567	0.00000198	4.75E-08	5.6919133	8.125237	2.186989	CRHBP	corticotropin releasing hormone binding protein
A_32_P98391	0.00000768	0.000000246	5.3559418	6.552836	2.1861366
A_23_P59375	0.000614	0.0000519	4.1420736	1.48762	2.1841876	ID4	inhibitor of DNA binding 4, HLH protein
A_32_P128656	0.000285	0.0000198	4.3779324	2.391014	2.1815199	MID1	midline 1
A_23_P107247	0.0000162	0.000000609	5.1649694	5.690189	2.1812816	CACNA1G	calcium voltage-gated channel subunit alpha1 G
A_23_P252062	3.49E-08	3.62E-10	6.6211339	12.807477	2.1794845	PPARG	peroxisome proliferator activated receptor gamma
A_23_P307844	0.00155	0.000165	3.8452792	0.410241	2.1792272	PHYHD1	phytanoyl-CoA dioxygenase domain containing 1
A_24_P247820	0.00134	0.000138	3.8922913	0.57639	2.1781749
A_32_P196837	0.000164	0.00001	4.5394388	3.032998	2.177584
A_23_P126582	0.0000361	0.0000016	4.9561681	4.773921	2.1758703	CASQ2	calsequestrin 2
A_23_P96271	1.86E-11	4.86E-14	8.1538486	21.41655	2.1747187	MYOM1	myomesin 1
A_24_P782308	0.0000223	0.0000009	5.0811531	5.318956	2.1736377	NEDD4L	neural precursor cell expressed, developmentally down-regulated 4-like, E3 ubiquitin protein ligase
A_23_P371495	0.0000319	0.00000138	4.9878652	4.911169	2.1726541	TMTC1	transmembrane and tetratricopeptide repeat containing 1
A_32_P62288	0.000539	0.0000441	4.1826158	1.639974	2.171845
A_23_P321354	0.00016	0.00000974	4.5466656	3.06216	2.1684549	TMEM71	transmembrane protein 71
A_23_P10956	0.0000102	0.000000353	5.2808685	6.210965	2.1669733	PGM5	phosphoglucomutase 5
A_23_P116173	0.00000109	0.000000023	5.8363782	8.822002	2.163532	COLCA2	colorectal cancer associated 2
A_23_P200780	0.0000943	0.00000515	4.6938906	3.66426	2.1620604	TGFBR3	transforming growth factor beta receptor 3
A_23_P316172	0.0000183	0.000000711	5.1318596	5.542998	2.1616949	PDLIM3	PDZ and LIM domain 3
A_24_P13024	0.000136	0.00000805	4.5909186	3.24154	2.1612934	SLC16A12	solute carrier family 16 member 12
A_24_P304419	0.0002	0.0000129	4.4805601	2.79679	2.1566707	IGF1	insulin like growth factor 1
A_23_P503064	5.95E-08	6.75E-10	6.5071222	12.208525	2.1564597	KL	klotho
A_24_P463973	0.00000495	0.000000143	5.4685072	7.072015	2.1559499
A_23_P501831	0.00000389	0.000000107	5.5286305	7.352505	2.1536393	FAXDC2	fatty acid hydroxylase domain containing 2
A_24_P794275	0.000000961	1.98E-08	5.8654394	8.963621	2.1498827
A_32_P15466	0.0302	0.00709	2.7225299	-3.024927	2.1455906
A_23_P317756	0.00000595	0.000000179	5.4220669	6.856873	2.1401633	ACSM3	acyl-CoA synthetase medium-chain family member 3
A_24_P943301	8.62E-08	1.08E-09	6.4204841	11.757731	2.138607	PEAR1	platelet endothelial aggregation receptor 1
A_23_P58407	0.0087	0.00142	3.2391803	-1.574278	2.1372005	UGT2B15	UDP glucuronosyltransferase family 2 member B15
A_24_P120251	0.0000142	0.00000052	5.1986241	5.840528	2.1337187	TM4SF18	transmembrane 4 L six family member 18
A_32_P231226	0.00856	0.00139	3.2449026	-1.556943	2.1332792	FUT9	fucosyltransferase 9
A_32_P141948	0.00219	0.000253	3.7306935	0.012501	2.1311555
A_23_P251412	0.0442	0.0119	2.5402984	-3.481368	2.1276991	SCGN	secretagogin, EF-hand calcium binding protein
A_23_P19733	0.0000494	0.00000238	4.8683841	4.397322	2.1248104	SLC22A3	solute carrier family 22 member 3
A_23_P252556	0.0000434	0.00000203	4.9031107	4.545683	2.1229298	ADGRB3	adhesion G protein-coupled receptor B3
A_24_P870509	5.12E-08	5.62E-10	6.540933	12.385475	2.1213834
A_24_P17011	0.0000497	0.00000239	4.8668393	4.390742	2.1200654	LOC100506699	uncharacterized LOC100506699
A_23_P139986	0.00172	0.000188	3.8103533	0.287919	2.1113751	OXGR1	oxoglutarate receptor 1
A_23_P145514	0.00599	0.00089	3.3769923	-1.149243	2.1096075	IL20RA	interleukin 20 receptor subunit alpha
A_24_P664850	0.00000237	5.91E-08	5.648303	7.917298	2.1080785	ST8SIA2	ST8 alpha-N-acetyl-neuraminide alpha-2,8-sialyltransferase 2
A_24_P85888	0.000107	0.00000598	4.6598204	3.523576	2.1076237	SCN3A	sodium voltage-gated channel alpha subunit 3
A_23_P384748	0.0000103	0.000000358	5.2778002	6.197068	2.1023549	PLEKHH2	pleckstrin homology, MyTH4 and FERM domain containing H2
A_32_P165499	0.0000751	0.00000392	4.7560584	3.923039	2.0971468
A_23_P150547	0.0000016	3.66E-08	5.7439246	8.374694	2.0938096	PGA3	pepsinogen 3, group I (pepsinogen A)
A_23_P136433	7.39E-08	8.95E-10	6.4549707	11.936716	2.0893708
A_23_P216712	0.000493	0.0000395	4.2101457	1.744128	2.0886789	TRPM6	transient receptor potential cation channel subfamily M member 6
A_32_P29551	0.0201	0.00413	2.9033236	-2.543336	2.0873661
A_23_P88626	0.000687	0.0000596	4.1076116	1.359083	2.0865171	ANPEP	alanyl aminopeptidase, membrane
A_23_P209700	0.0000692	0.00000356	4.7777182	4.013825	2.0855384	NMUR1	neuromedin U receptor 1
A_23_P9402	0.00299	0.000372	3.6250219	-0.345114	2.0847349	CNTFR	ciliary neurotrophic factor receptor
A_24_P734953	0.00000475	0.000000136	5.4790571	7.121074	2.0824401	TRNP1	TMF1-regulated nuclear protein 1
A_32_P30330	0.0116	0.00204	3.1272484	-1.907848	2.081543	LOC286191	uncharacterized LOC286191
A_32_P180336	0.00000601	0.000000182	5.4194154	6.84463	2.0812673	COLCA1	colorectal cancer associated 1
A_23_P77908	0.000373	0.0000278	4.2961055	2.072955	2.081023	SLC47A2	solute carrier family 47 member 2
A_23_P210731	3.15E-08	3.17E-10	6.6456003	12.936844	2.0795977	ADAM33	ADAM metallopeptidase domain 33
A_32_P440667	0.000207	0.0000135	4.470257	2.755711	2.0738339	SYNPO2	synaptopodin 2
A_23_P29067	0.000157	0.00000956	4.5510239	3.079765	2.0732618	TMPRSS2	transmembrane protease, serine 2
A_23_P134454	5.34E-10	2.54E-12	7.4938322	17.591737	2.0731807	CAV1	caveolin 1
A_24_P165423	0.00000911	0.000000305	5.3116148	6.35055	2.069478	RBP7	retinol binding protein 7
A_24_P940006	0.0000288	0.00000122	5.0157348	5.032394	2.0692222	EFNB3	ephrin B3
A_23_P95634	0.0000763	0.000004	4.7512157	3.902786	2.0685813	MYOZ2	myozenin 2
A_23_P346798	0.000000179	2.65E-09	6.2525483	10.894908	2.0675576
A_24_P391230	0.000000221	3.44E-09	6.2031734	10.644042	2.0675364	CYYR1	cysteine and tyrosine rich 1
A_24_P308029	2.65E-12	4.65E-15	8.534011	23.688107	2.0664578	HSPB6	heat shock protein family B (small) member 6
A_32_P197561	0.000000398	6.94E-09	6.0691333	9.969602	2.0655982	EBF1	early B-cell factor 1
A_23_P20316	0.00173	0.000189	3.8084957	0.28144	2.0624703	CA3	carbonic anhydrase 3
A_32_P136295	0.000000127	1.72E-09	6.3330844	11.306859	2.0613535	GNG7	G protein subunit gamma 7
A_23_P217704	0.00000578	0.000000173	5.4289075	6.88848	2.0599143	GYG2	glycogenin 2
A_24_P886096	0.000000332	5.56E-09	6.111489	10.181668	2.059639	TMEM246	transmembrane protein 246
A_24_P225448	1.21E-08	1.02E-10	6.8490537	14.023763	2.0595085	CSRP1	cysteine and glycine rich protein 1
A_23_P65532	2.25E-08	2.17E-10	6.7140799	13.300478	2.0564789	PELI2	pellino E3 ubiquitin protein ligase family member 2
A_24_P152398	1.94E-09	1.23E-11	7.2221139	16.066277	2.056362	TP53AIP1	tumor protein p53 regulated apoptosis inducing protein 1
A_23_P38304	0.00000851	0.000000281	5.3283132	6.426609	2.0560995	CD300LG	CD300 molecule like family member g
A_32_P96000	0.000252	0.0000172	4.4128863	2.528364	2.0546899	ETV3L	ETS variant 3 like
A_23_P151307	0.00000646	0.000000199	5.4004192	6.757041	2.0491864	RAPGEF3	Rap guanine nucleotide exchange factor 3
A_24_P176079	0.0000499	0.00000241	4.8653953	4.384592	2.0464113	WASF3	WAS protein family member 3
A_23_P60627	0.0298	0.00696	2.7287846	-3.008742	2.0448412	ALOX15B	arachidonate 15-lipoxygenase, type B
A_24_P136471	0.00127	0.000129	3.9100404	0.639565	2.041711
A_24_P350397	0.0037	0.000485	3.5507372	-0.591172	2.0402093	HSD3B1	hydroxy-delta-5-steroid dehydrogenase, 3 beta- and steroid delta-isomerase 1
A_32_P20997	0.0000892	0.00000484	4.7081394	3.723336	2.0382339	CSE1L-AS1	CSE1L antisense RNA 1
A_32_P179998	0.00308	0.000385	3.615545	-0.376751	2.0370606	DMRTC1	DMRT like family C1
A_23_P85082	0.0000231	0.000000942	5.0713221	5.275713	2.0359636	RHOXF1	Rhox homeobox family member 1
A_23_P41344	0.014	0.00261	3.0510258	-2.128959	2.0352834	EREG	epiregulin
A_32_P34	8.59E-08	1.07E-09	6.4221	11.766104	2.0350113	LOC100131581	uncharacterized LOC100131581
A_23_P96383	0.000000233	3.65E-09	6.1916043	10.585448	2.0334966	SRPX	sushi repeat containing protein, X-linked
A_32_P202798	0.0207	0.0043	2.8903906	-2.578727	2.0332259	ZNF595	zinc finger protein 595
A_32_P29149	0.0000011	2.33E-08	5.8332587	8.806829	2.0291992	LOC100507053	uncharacterized LOC100507053
A_32_P88587	0.000118	0.00000677	4.6312368	3.406171	2.0275592
A_32_P116857	0.000184	0.0000116	4.5053406	2.895903	2.026554	PDE11A	phosphodiesterase 11A
A_23_P2831	0.000000093	1.18E-09	6.4037935	11.671325	2.0261782	EDNRB	endothelin receptor type B
A_23_P106194	0.0000261	0.00000108	5.0421247	5.147656	2.0260668	FOS	Fos proto-oncogene, AP-1 transcription factor subunit
A_32_P58145	0.00114	0.000113	3.943529	0.759422	2.0254291
A_23_P349566	0.0000465	0.0000022	4.8851007	4.468639	2.0220265	CCDC85A	coiled-coil domain containing 85A
A_24_P97825	0.00000424	0.000000118	5.5080482	7.256236	2.0195904	CCDC69	coiled-coil domain containing 69
A_32_P199796	0.0000411	0.00000189	4.9196173	4.616488	2.0193327	DMD	dystrophin
A_23_P360240	0.00057	0.0000472	4.1657968	1.57662	2.0174695	MYEOV	myeloma overexpressed
A_23_P20035	2.87E-11	8.4E-14	8.0639247	20.886181	2.0156878	GPR146	G protein-coupled receptor 146
A_23_P71364	0.0133	0.00243	3.0729049	-2.065995	2.0152946	PI15	peptidase inhibitor 15
A_23_P205177	0.00000539	0.000000159	5.4466604	6.970642	2.0152549	F10	coagulation factor X
A_23_P66241	0.00000452	0.000000127	5.4931871	7.186887	2.0150416	MT1M	metallothionein 1M
A_24_P288890	0.000937	0.0000879	4.0089321	0.995988	2.0144169	FAM101A	family with sequence similarity 101 member A
A_23_P433229	0.00000595	0.000000179	5.4224136	6.858474	2.0139243	PHYHIP	phytanoyl-CoA 2-hydroxylase interacting protein
A_32_P105825	0.00128	0.00013	3.9082459	0.633166	2.0130396	MPPED2	metallophosphoesterase domain containing 2
A_24_P222176	2.99E-10	1.28E-12	7.6095835	18.250684	2.0126097	LOC283701	uncharacterized LOC283701
A_32_P525524	0.00000988	0.000000339	5.2890428	6.248018	2.0119469	ITPRIPL1	inositol 1,4,5-trisphosphate receptor interacting protein-like 1
A_24_P129052	0.00423	0.000573	3.503832	-0.74425	2.0108992	FOXI1	forkhead box I1
A_23_P113701	1.87E-09	1.18E-11	7.2295155	16.107421	2.0104825	PDGFA	platelet derived growth factor subunit A
A_24_P244706	0.000798	0.000072	4.059654	1.1817	2.0092424	SSTR1	somatostatin receptor 1
A_24_P391604	0.00284	0.000349	3.6425265	-0.286488	2.0077921	KRTAP6-3	keratin associated protein 6-3
A_23_P156087	0.000161	0.00000984	4.544199	3.052203	2.0072072	GHR	growth hormone receptor
A_23_P72770	0.0000308	0.00000132	4.997483	4.952946	2.0065112	USP44	ubiquitin specific peptidase 44
A_23_P89589	0.000000058	6.55E-10	6.5126562	12.237448	2.0058285	PER1	period circadian clock 1
A_23_P109812	0.000315	0.0000225	4.3480588	2.27433	2.005275	SYN2	synapsin II
A_24_P739900	0.0000274	0.00000114	5.0294764	5.092355	2.0042654
A_24_P920025	0.000196	0.0000126	4.4863498	2.819907	2.0005007	KIAA1456	KIAA1456
A_23_P125680	0.00000726	0.00000023	5.3705002	6.619541	2.000408	TMEM255A	transmembrane protein 255A
A_24_P362969	0.0000967	0.00000532	4.6863747	3.633156	1.9978079	HSD17B13	hydroxysteroid 17-beta dehydrogenase 13
A_24_P746314	9.31E-09	7.59E-11	6.9026964	14.31359	1.9973647
A_24_P73577	0.000269	0.0000186	4.3937663	2.453123	1.9969628	ALDH1A2	aldehyde dehydrogenase 1 family member A2
A_23_P66137	0.0184	0.00369	2.9400861	-2.441947	1.9942591	SOX8	SRY-box 8
A_24_P321709	0.000214	0.000014	4.4606049	2.717296	1.9941392	TRIM9	tripartite motif containing 9
A_23_P205900	0.00175	0.000191	3.8054436	0.2708	1.9915395	NTRK3	neurotrophic receptor tyrosine kinase 3
A_23_P360797	0.000385	0.0000289	4.286829	2.037207	1.9912153	NTF3	neurotrophin 3
A_32_P309404	0.0001	0.00000553	4.6775416	3.59665	1.9909375	SLC22A3	solute carrier family 22 member 3
A_23_P70968	0.00274	0.000334	3.6547609	-0.245368	1.9895154	HOXA7	homeobox A7
A_23_P92536	0.00326	0.000414	3.5954296	-0.443665	1.9891949	CNGA1	cyclic nucleotide gated channel alpha 1
A_24_P912136	0.00168	0.000182	3.8190721	0.318366	1.9880197
A_23_P127824	0.000306	0.0000216	4.3574721	2.311027	1.9875471	TNNT3	troponin T3, fast skeletal type
A_32_P150382	0.00000012	1.61E-09	6.3462895	11.374727	1.9864449	VWF	von Willebrand factor
A_24_P247774	0.00000139	0.000000031	5.7769537	8.533928	1.9855595
A_32_P26461	1.55E-08	1.39E-10	6.7948985	13.732527	1.984857
A_23_P205666	0.000357	0.0000263	4.3101997	2.12739	1.9847611	RGS6	regulator of G-protein signaling 6
A_23_P51105	0.000000323	5.36E-09	6.118587	10.217302	1.9844887	CRIM1	cysteine rich transmembrane BMP regulator 1
A_24_P416489	0.0000187	0.000000729	5.1266829	5.520048	1.9843584	MAP2K6	mitogen-activated protein kinase kinase 6
A_23_P167168	0.0156	0.00298	3.0086907	-2.249637	1.9828831	JCHAIN	joining chain of multimeric IgA and IgM
A_32_P60013	0.000451	0.0000353	4.2378585	1.849543	1.9804796	LINC00165	long intergenic non-protein coding RNA 165
A_32_P198179	0.00000166	3.86E-08	5.7335393	8.324758	1.980067
A_23_P216023	0.000127	0.0000074	4.6104363	3.321094	1.9790315	ANGPT1	angiopoietin 1
A_32_P202472	0.00119	0.000119	3.9314031	0.715923	1.9780735	P2RX6P	purinergic receptor P2X 6 pseudogene
A_24_P340036	0.000385	0.0000289	4.286907	2.037507	1.9770027	RNF128	ring finger protein 128, E3 ubiquitin protein ligase
A_24_P943781	0.00000305	7.99E-08	5.58735	7.628559	1.9769864	CPED1	cadherin like and PC-esterase domain containing 1
A_32_P62773	0.000124	0.00000722	4.6161313	3.344357	1.9763609
A_23_P31287	0.000519	0.0000421	4.1945557	1.685077	1.9761226	BMPER	BMP binding endothelial regulator
A_23_P31739	0.00117	0.000117	3.9347889	0.728058	1.9756199	STMN4	stathmin 4
A_32_P174905	0.0000447	0.00000211	4.8949328	4.510672	1.974913
A_23_P100386	0.00014	0.00000839	4.5815448	3.203428	1.9740837	IL34	interleukin 34
A_32_P109315	0.0000171	0.000000652	5.1506228	5.626324	1.9739814
A_24_P415090	0.000883	0.0000816	4.0279796	1.065499	1.9739499	EFCAB1	EF-hand calcium binding domain 1
A_23_P428080	0.00000013	1.78E-09	6.3270614	11.275933	1.9730409
A_24_P912799	0.0000026	6.64E-08	5.6247516	7.805471	1.968645	SEMA5A	semaphorin 5A
A_32_P43664	0.016	0.0031	2.9966753	-2.283609	1.9679316
A_23_P33773	0.000311	0.0000221	4.3516646	2.288379	1.9679185
A_23_P214300	0.00405	0.000543	3.5189657	-0.695055	1.9664573	GSTA2	glutathione S-transferase alpha 2
A_24_P330633	0.0166	0.00323	2.983174	-2.321635	1.9658675	TAT	tyrosine aminotransferase
A_23_P111402	0.000749	0.0000664	4.0802802	1.257778	1.9655157	RSPO3	R-spondin 3
A_24_P319923	0.000000466	8.38E-09	6.0327639	9.788291	1.9617649	MYLK	myosin light chain kinase
A_24_P273756	0.00014	0.00000838	4.5817042	3.204076	1.9610403	TP63	tumor protein p63
A_24_P105933	0.000474	0.0000376	4.2225747	1.791335	1.9578737	VIPR1	vasoactive intestinal peptide receptor 1
A_32_P146764	0.000000806	1.61E-08	5.9066326	9.165184	1.9575583
A_23_P112289	0.000101	0.00000562	4.6740674	3.582307	1.9555003	TMOD1	tropomodulin 1
A_32_P177897	0.00059	0.0000493	4.1549879	1.536017	1.9548416	GRIA3	glutamate ionotropic receptor AMPA type subunit 3
A_24_P941831	1.13E-08	9.53E-11	6.8619701	14.093428	1.9541199	TMEM237	transmembrane protein 237
A_24_P295791	0.000341	0.0000248	4.3240059	2.180853	1.9536508	DGAT2	diacylglycerol O-acyltransferase 2
A_32_P226907	9.16E-12	2.16E-14	8.2863025	22.202712	1.951479	MIR497HG	mir-497-195 cluster host gene
A_24_P95070	0.0126	0.00228	3.092755	-2.008518	1.9501004
A_23_P13232	0.00923	0.00153	3.216281	-1.643374	1.9494102
A_24_P794447	0.0000167	0.000000632	5.1573335	5.656181	1.9476337	MIR100HG	mir-100-let-7a-2 cluster host gene
A_23_P154855	0.000536	0.0000438	4.1848617	1.64845	1.9474222	KCNE1	potassium voltage-gated channel subfamily E regulatory subunit 1
A_23_P149121	0.00234	0.000273	3.710049	-0.058061	1.9464397	DIRAS3	DIRAS family GTPase 3
A_24_P93948	0.0018	0.000198	3.7958717	0.237479	1.9450536	KIF5A	kinesin family member 5A
A_23_P128698	1.31E-09	7.85E-12	7.3003403	16.502299	1.944943	SPRY2	sprouty RTK signaling antagonist 2
A_32_P54274	0.00034	0.0000248	4.3245541	2.182979	1.9443935	DRD5	dopamine receptor D5
A_23_P103765	0.00889	0.00146	3.2310916	-1.598735	1.9439703	FCER1A	Fc fragment of IgE receptor Ia
A_23_P321846	0.0234	0.00506	2.8363226	-2.725122	1.942482	KCNS1	potassium voltage-gated channel modifier subfamily S member 1
A_24_P910660	0.00612	0.000913	3.3695676	-1.172542	1.9390046	SLC6A2	solute carrier family 6 member 2
A_23_P50928	0.01	0.0017	3.1839693	-1.740127	1.9382868	C1QL2	complement C1q like 2
A_32_P105549	0.0316	0.00751	2.7026042	-3.076261	1.937435
A_23_P53137	0.0011	0.000107	3.956944	0.807678	1.9349898	HBG1	hemoglobin subunit gamma 1
A_24_P923612	0.00372	0.000489	3.548445	-0.598694	1.934051	PTHLH	parathyroid hormone like hormone
A_23_P88033	0.000353	0.0000259	4.3133862	2.139717	1.9336693	FGF14	fibroblast growth factor 14
A_32_P509677	0.0000664	0.00000337	4.7899173	4.065099	1.9312243	C20orf203	chromosome 20 open reading frame 203
A_24_P119665	0.000000694	1.35E-08	5.9407887	9.333041	1.9309027	SYNPO2	synaptopodin 2
A_32_P148745	0.00984	0.00166	3.1921522	-1.715707	1.9283756	VWDE	von Willebrand factor D and EGF domains
A_32_P72541	0.00000177	4.15E-08	5.7189281	8.254608	1.9275413
A_32_P74477	0.00000149	3.36E-08	5.7610195	8.45703	1.9261055	RBMS3	RNA binding motif single stranded interacting protein 3
A_32_P228037	0.0004	0.0000304	4.2746094	1.990213	1.9258352	PDE11A	phosphodiesterase 11A
A_24_P17691	0.0132	0.00241	3.0755582	-2.058332	1.924721	UGT2B17	UDP glucuronosyltransferase family 2 member B17
A_24_P116700	0.000000397	6.9E-09	6.070268	9.97527	1.9239243	TMEM220	transmembrane protein 220
A_23_P377299	0.00529	0.000759	3.4234123	-1.002551	1.9230509	ECE2	endothelin converting enzyme 2
A_23_P422212	0.0151	0.00287	3.0212897	-2.213883	1.9221866	SLC35F3	solute carrier family 35 member F3
A_23_P85140	0.00135	0.00014	3.8889289	0.56445	1.9187222	TCEAL2	transcription elongation factor A like 2
A_32_P310335	0.00000533	0.000000157	5.4500542	6.98637	1.9180398	JAM2	junctional adhesion molecule 2
A_32_P139551	0.000000949	1.95E-08	5.8689436	8.98073	1.9164977
A_23_P150053	0.00000207	0.00000005	5.6818758	8.077278	1.9164835	ACTA2	actin, alpha 2, smooth muscle, aorta
A_24_P199774	0.0000368	0.00000164	4.9507941	4.750718	1.9140819	TINAGL1	tubulointerstitial nephritis antigen like 1
A_23_P112452	0.0000409	0.00000187	4.9210414	4.622605	1.9133842	GGTA1P	glycoprotein, alpha-galactosyltransferase 1 pseudogene
A_32_P54037	0.000408	0.0000312	4.2681614	1.96546	1.9116546	CCDC38	coiled-coil domain containing 38
A_24_P350589	0.000144	0.00000867	4.5738155	3.172049	1.9116237	RNF150	ring finger protein 150
A_23_P302404	0.000746	0.000066	4.0817969	1.263385	1.9113691	RASSF6	Ras association domain family member 6
A_32_P102224	0.000247	0.0000168	4.4181406	2.549087	1.9109248
A_32_P118942	0.00000386	0.000000105	5.5311615	7.364361	1.9109214
A_23_P358345	0.0197	0.00405	2.9099555	-2.525131	1.9097117	SLC6A2	solute carrier family 6 member 2
A_32_P64966	0.00238	0.000279	3.7038208	-0.079282	1.9094501	TPTE	transmembrane phosphatase with tensin homology
A_32_P137391	0.00051	0.0000412	4.2000188	1.705749	1.9084677	FAM181B	family with sequence similarity 181 member B
A_24_P152968	0.000566	0.0000469	4.1677815	1.584085	1.9061802	AKR1C1	aldo-keto reductase family 1 member C1
A_24_P914282	0.000202	0.0000131	4.4772179	2.783456	1.9053072
A_23_P140675	0.0000799	0.00000423	4.7384887	3.849634	1.905232	EPB42	erythrocyte membrane protein band 4.2
A_32_P47166	0.0000277	0.00000116	5.0263846	5.078854	1.9044351	HBB	hemoglobin subunit beta
A_24_P194688	0.0000206	0.000000819	5.1016631	5.409376	1.9039003	MICU3	mitochondrial calcium uptake family member 3
A_32_P200025	0.00000017	2.49E-09	6.2641821	10.954206	1.9038778
A_32_P91005	0.000123	0.00000714	4.6186975	3.354847	1.9037628
A_23_P342751	0.012	0.00213	3.1143598	-1.945582	1.9037289	LOC102723968	uncharacterized LOC102723968
A_24_P206328	0.000935	0.0000875	4.0100572	1.000087	1.9028052	PDE1C	phosphodiesterase 1C
A_32_P174025	0.00188	0.000209	3.7813454	0.187049	1.9027575	SELV	selenoprotein V
A_32_P58705	0.0000154	0.000000572	5.1786732	5.751318	1.9021295
A_23_P44919	0.0000474	0.00000226	4.8797521	4.4458	1.9017676	ACSM5	acyl-CoA synthetase medium-chain family member 5
A_24_P3005	0.00000271	6.99E-08	5.6144831	7.756817	1.9013957	SCN9A	sodium voltage-gated channel alpha subunit 9
A_23_P73632	0.00731	0.00114	3.3044048	-1.375075	1.8986272	NR0B1	nuclear receptor subfamily 0 group B member 1
A_24_P409182	0.0138	0.00257	3.0564312	-2.113441	1.8985284
A_23_P64539	0.00677	0.00104	3.3322665	-1.288907	1.8948176	HBG1	hemoglobin subunit gamma 1
A_23_P377291	0.00173	0.000188	3.8097322	0.285752	1.8933456	TGFA	transforming growth factor alpha
A_23_P500400	0.0000703	0.00000362	4.7737751	3.997274	1.8918484	ABCA6	ATP binding cassette subfamily A member 6
A_23_P316447	0.000845	0.0000774	4.04128	1.1142	1.8916523	FGFR1	fibroblast growth factor receptor 1
A_23_P133474	0.0000383	0.00000173	4.938903	4.699445	1.8883523	GPX3	glutathione peroxidase 3
A_24_P315885	0.000464	0.0000365	4.2299274	1.819316	1.8882901
A_23_P108062	0.0496	0.0139	2.4820517	-3.621049	1.8881159	LGALS7B	galectin 7B
A_23_P86599	0.0378	0.00952	2.61951	-3.286568	1.8871758	DMBT1	deleted in malignant brain tumors 1
A_32_P2452	0.0000748	0.00000389	4.7574376	3.928811	1.8871583	TMTC1	transmembrane and tetratricopeptide repeat containing 1
A_23_P10172	0.00631	0.00095	3.3581001	-1.208438	1.8860342	PRSS50	protease, serine 50
A_23_P209464	0.00023	0.0000152	4.4409444	2.639255	1.8855373	CSRNP3	cysteine and serine rich nuclear protein 3
A_23_P120281	0.00295	0.000366	3.6290788	-0.331548	1.8804707	EDAR	ectodysplasin A receptor
A_23_P140858	0.0115	0.00201	3.1324691	-1.892524	1.8789695	RBFOX1	RNA binding protein, fox-1 homolog 1
A_23_P399897	0.000261	0.0000179	4.402179	2.486196	1.8787097	KY	kyphoscoliosis peptidase
A_24_P915692	0.000000631	1.19E-08	5.9648332	9.451599	1.8785454	PHLDA1	pleckstrin homology like domain family A member 1
A_23_P387031	0.00000727	0.000000231	5.3698631	6.616619	1.8780811	COL23A1	collagen type XXIII alpha 1 chain
A_23_P214208	0.0049	0.000691	3.4503161	-0.916725	1.876514	CNR1	cannabinoid receptor 1
A_23_P201747	0.0047	0.000654	3.4662832	-0.865509	1.8760209	PADI2	peptidyl arginine deiminase 2
A_23_P207850	0.00672	0.00103	3.3347679	-1.281139	1.875237	TNS4	tensin 4
A_24_P265051	0.000964	0.000091	3.9999859	0.963436	1.8733517	PLXNA4	plexin A4
A_23_P85585	0.00000225	5.56E-08	5.660704	7.976313	1.872927	TINAGL1	tubulointerstitial nephritis antigen like 1
A_23_P47546	0.0069	0.00106	3.325169	-1.310919	1.8726039
A_32_P40596	0.00111	0.000109	3.953432	0.795031	1.8722183	KCNA2	potassium voltage-gated channel subfamily A member 2
A_24_P943922	9.01E-08	1.14E-09	6.4102061	11.704506	1.8712488	CACHD1	cache domain containing 1
A_23_P59869	0.00568	0.00083	3.3974145	-1.084925	1.8706307	GJC3	gap junction protein gamma 3
A_24_P187218	0.00123	0.000123	3.9210008	0.678697	1.8704813	PCDH9	protocadherin 9
A_24_P418250	0.00000412	0.000000114	5.5149563	7.288519	1.8704236	SMIM10L2A	small integral membrane protein 10 like 2A
A_24_P182929	0.000406	0.000031	4.2696426	1.971144	1.869986	KCNAB1	potassium voltage-gated channel subfamily A member regulatory beta subunit 1
A_23_P83184	0.000097	0.00000534	4.6855163	3.629606	1.8690972	LCN6	lipocalin 6
A_23_P103877	0.0000213	0.000000855	5.0922327	5.367767	1.8687554	LRRC38	leucine rich repeat containing 38
A_32_P202502	0.0000508	0.00000246	4.860561	4.364012	1.8671702	MICU3	mitochondrial calcium uptake family member 3
A_24_P348594	0.000457	0.0000358	4.2345443	1.836906	1.8668284	UPK3A	uroplakin 3A
A_23_P326474	0.00279	0.000341	3.6485082	-0.266399	1.8658727	L3MBTL4	l(3)mbt-like 4 (Drosophila)
A_23_P20328	0.000234	0.0000156	4.4353516	2.617106	1.8646875
A_24_P453497	0.0354	0.00872	2.6506032	-3.208586	1.8613769	RBM20	RNA binding motif protein 20
A_23_P400449	0.0048	0.000672	3.458331	-0.891042	1.8605313	VAT1L	vesicle amine transport 1 like
A_23_P360542	0.00942	0.00157	3.2085238	-1.666682	1.8601383	LINC00470	long intergenic non-protein coding RNA 470
A_23_P407565	0.0016	0.000172	3.834399	0.372033	1.859537	CX3CR1	C-X3-C motif chemokine receptor 1
A_23_P13740	0.00228	0.000264	3.7190484	-0.027343	1.859203	NAV3	neuron navigator 3
A_24_P373475	0.0000422	0.00000196	4.910969	4.579368	1.8564525	ASPA	aspartoacylase
A_23_P43649	0.000484	0.0000386	4.2159517	1.766166	1.8545293
A_23_P392529	0.0282	0.0065	2.7521058	-2.948091	1.8538353	ANKRD20A11P	ankyrin repeat domain 20 family member A11, pseudogene
A_23_P14083	0.000399	0.0000303	4.2755092	1.99367	1.8524117	AMIGO2	adhesion molecule with Ig like domain 2
A_23_P365412	0.00105	0.000101	3.9728108	0.864931	1.8509326	MFSD4A	major facilitator superfamily domain containing 4A
A_32_P138032	0.00281	0.000344	3.6462686	-0.273924	1.8489504	C1orf61	chromosome 1 open reading frame 61
A_23_P40184	0.0251	0.00557	2.8042921	-2.810652	1.8469899	CDH22	cadherin 22
A_23_P86012	0.00243	0.000287	3.6961875	-0.105249	1.8449621	LAMB3	laminin subunit beta 3
A_23_P124946	0.000177	0.0000111	4.5163253	2.939978	1.8446813	CMYA5	cardiomyopathy associated 5
A_23_P215283	0.00495	0.000701	3.4463953	-0.929269	1.8444658	TAC1	tachykinin precursor 1
A_23_P19894	0.000000989	2.06E-08	5.8581806	8.928203	1.8440703	AQP1	aquaporin 1 (Colton blood group)
A_24_P842016	0.0002	0.0000129	4.4800583	2.794787	1.8438472
A_23_P13907	0.00124	0.000125	3.9173865	0.665783	1.8435731	IGF1	insulin like growth factor 1
A_23_P161135	0.000109	0.00000615	4.6531957	3.496315	1.8433087	LEPR	leptin receptor
A_23_P91250	0.000931	0.0000869	4.0118172	1.006499	1.8425951
A_23_P85015	0.0358	0.00886	2.6448193	-3.223156	1.8408937	MAOB	monoamine oxidase B
A_24_P325992	0.0000239	0.000000978	5.0632896	5.240427	1.8405937	LIFR	leukemia inhibitory factor receptor alpha
A_23_P148345	0.0013	0.000133	3.9018552	0.610401	1.840314	RNF128	ring finger protein 128, E3 ubiquitin protein ligase
A_32_P152767	0.0103	0.00174	3.1761745	-1.763336	1.8393659	SKIDA1	SKI/DACH domain containing 1
A_24_P304423	0.00153	0.000162	3.8494662	0.424968	1.8387001	IGF1	insulin like growth factor 1
A_32_P76137	0.0445	0.012	2.5371722	-3.488942	1.8370207
A_24_P320124	0.0368	0.00921	2.6315206	-3.256547	1.8368127	NPY5R	neuropeptide Y receptor Y5
A_23_P216596	0.0000433	0.00000203	4.9036239	4.547882	1.8358113	SVEP1	sushi, von Willebrand factor type A, EGF and pentraxin domain containing 1
A_24_P231104	0.000034	0.00000149	4.9717585	4.841344	1.8346276	LEPR	leptin receptor
A_23_P163195	0.000146	0.0000088	4.5702423	3.157556	1.8327391	LRFN5	leucine rich repeat and fibronectin type III domain containing 5
A_24_P318160	0.0047	0.000653	3.4663935	-0.865154	1.8312312	NAV3	neuron navigator 3
A_24_P151356	0.0000792	0.00000418	4.7412081	3.860981	1.8309279	SGK2	SGK2, serine/threonine kinase 2
A_24_P281514	0.00218	0.00025	3.7335716	0.022364	1.8297133
A_32_P180385	0.000123	0.00000713	4.6192086	3.356937	1.8296203	LINC01596	long intergenic non-protein coding RNA 1596
A_32_P213543	0.0000586	0.00000291	4.823296	4.205911	1.8292542
A_23_P82775	0.000000246	3.91E-09	6.1788573	10.520973	1.8274654	SOX17	SRY-box 17
A_23_P23829	0.000000065	7.6E-10	6.4853693	12.094985	1.8248155	CD34	CD34 molecule
A_24_P372913	0.00572	0.00084	3.3941283	-1.095297	1.8223476	HNF1A	HNF1 homeobox A
A_32_P45202	0.00522	0.000746	3.4283728	-0.986771	1.8222799
A_23_P143331	0.000386	0.0000291	4.2855398	2.032244	1.8217324	BMP2	bone morphogenetic protein 2
A_23_P359870	0.000239	0.000016	4.4289154	2.591645	1.8215081
A_24_P365679	6.65E-08	7.8E-10	6.4804887	12.069543	1.8206075
A_32_P30649	0.000000384	6.61E-09	6.0784673	10.016251	1.8204957	ETV5	ETS variant 5
A_23_P160968	0.00596	0.000884	3.3790529	-1.142769	1.8200258	LAMC2	laminin subunit gamma 2
A_24_P383492	0.0000753	0.00000393	4.755214	3.919507	1.8197939
A_32_P188860	0.0000997	0.00000551	4.6785016	3.600616	1.8193472	IL17RD	interleukin 17 receptor D
A_32_P394951	0.000103	0.00000571	4.6701698	3.566226	1.8191198	NTN5	netrin 5
A_24_P915376	0.000185	0.0000117	4.5027714	2.885606	1.8184494	TNNT3	troponin T3, fast skeletal type
A_32_P187349	0.00477	0.000666	3.4609595	-0.882608	1.816541
A_32_P206872	0.000000186	2.76E-09	6.2443698	10.853265	1.8156726	ZNF135	zinc finger protein 135
A_24_P132624	0.0000011	2.34E-08	5.8327449	8.80433	1.8140171	NIPSNAP3B	nipsnap homolog 3B
A_23_P324605	0.00122	0.000122	3.9234425	0.687428	1.8128806	DNAH6	dynein axonemal heavy chain 6
A_23_P52761	0.0414	0.0108	2.5746043	-3.397685	1.8128393	MMP7	matrix metallopeptidase 7
A_24_P376070	0.000000231	3.63E-09	6.1928575	10.591792	1.811518	TNAP	TRAFs and NIK-associated protein
A_23_P111724	0.0000428	0.000002	4.9070255	4.562459	1.810066	RUNDC3B	RUN domain containing 3B
A_24_P49106	0.0000132	0.000000478	5.2167002	5.921575	1.8100039	TCEAL7	transcription elongation factor A like 7
A_32_P147865	0.00259	0.000312	3.6737208	-0.181409	1.8099856
A_24_P247205	0.00474	0.000662	3.4626835	-0.877073	1.8095407
A_23_P364437	0.0000117	0.000000416	5.2460016	6.053396	1.8088828	CDH23	cadherin-related 23
A_32_P178513	0.000165	0.0000101	4.5373981	3.02477	1.8085473	FOLH1	folate hydrolase (prostate-specific membrane antigen) 1
A_23_P32684	0.000178	0.0000112	4.5149327	2.934385	1.807404
A_24_P829209	0.000698	0.0000608	4.102433	1.339845	1.8072142	HOXA-AS3	HOXA cluster antisense RNA 3
A_32_P203878	0.000748	0.0000662	4.0808526	1.259894	1.8070183
A_23_P131935	0.0243	0.00532	2.820097	-2.76856	1.8068543	FERMT1	fermitin family member 1
A_24_P887092	0.0000632	0.00000318	4.8028778	4.119684	1.8044224
A_23_P22350	2.66E-10	1.11E-12	7.6340195	18.390466	1.8038694	GRAMD3	GRAM domain containing 3
A_23_P47340	0.00499	0.000706	3.4440783	-0.936677	1.802337	DSCAML1	DS cell adhesion molecule like 1
A_23_P78108	0.000168	0.0000104	4.5324012	3.004635	1.8023087	ALDOC	aldolase, fructose-bisphosphate C
A_32_P78491	0.0000391	0.00000177	4.9337666	4.677327	1.8007023	ETV1	ETS variant 1
A_23_P372308	0.00511	0.000727	3.4358486	-0.962951	1.8000177	RGMA	repulsive guidance molecule family member a
A_24_P248185	0.00346	0.000447	3.5738372	-0.515131	1.7995634	PIANP	PILR alpha associated neural protein
A_24_P51115	0.000875	0.0000806	4.0310282	1.07665	1.7989255	MFSD4A	major facilitator superfamily domain containing 4A
A_23_P145024	0.0000192	0.000000752	5.1199788	5.490354	1.7988927	ADRB2	adrenoceptor beta 2
A_24_P195272	0.00352	0.000457	3.5677936	-0.535067	1.7982208
A_23_P161727	0.00000495	0.000000143	5.4681268	7.070248	1.7967385	HSPB2	heat shock protein family B (small) member 2
A_32_P465742	0.00278	0.000341	3.6490186	-0.264683	1.7957072	PIP5K1B	phosphatidylinositol-4-phosphate 5-kinase type 1 beta
A_32_P104432	0.00000326	8.64E-08	5.5716242	7.554425	1.7954504	SMIM10L2B	small integral membrane protein 10 like 2B
A_32_P425998	0.00439	0.000599	3.4911986	-0.785176	1.7950054	IGFN1	immunoglobulin-like and fibronectin type III domain containing 1
A_32_P121772	0.00162	0.000174	3.8308142	0.359464	1.7930667
A_23_P10995	0.000002	4.81E-08	5.6894542	8.113482	1.7927802	RBMS3	RNA binding motif single stranded interacting protein 3
A_23_P125253	0.000000345	5.79E-09	6.1038225	10.143211	1.7920811	LDB2	LIM domain binding 2
A_32_P117636	0.00000669	0.000000207	5.39207	6.718614	1.7918849	LOC105371352	uncharacterized LOC105371352
A_32_P55871	0.0141	0.00263	3.0483848	-2.136532	1.7913034	MAATS1	MYCBP associated and testis expressed 1
A_24_P334726	0.0000169	0.000000641	5.1542891	5.642632	1.7911587	DENND2A	DENN domain containing 2A
A_24_P317907	0.00000256	6.51E-08	5.6286581	7.823997	1.790257	SORBS1	sorbin and SH3 domain containing 1
A_32_P68942	0.0287	0.00664	2.7449433	-2.966769	1.7864119	ANKRD20A5P	ankyrin repeat domain 20 family member A5, pseudogene
A_23_P28815	0.0288	0.00667	2.7435663	-2.970355	1.7850269	CYP24A1	cytochrome P450 family 24 subfamily A member 1
A_23_P381645	0.0000061	0.000000185	5.4158908	6.828361	1.7849938	EBF3	early B-cell factor 3
A_32_P29118	0.000944	0.0000886	4.0068471	0.988396	1.7842475	SEMA3D	semaphorin 3D
A_23_P121813	0.00393	0.000525	3.5287537	-0.663138	1.7837068	ENPP6	ectonucleotide pyrophosphatase/phosphodiesterase 6
A_24_P381901	0.0000676	0.00000345	4.7848101	4.043621	1.7836853	CX3CL1	C-X3-C motif chemokine ligand 1
A_24_P369232	0.000000815	1.63E-08	5.9037603	9.151098	1.7808104	CCDC3	coiled-coil domain containing 3
A_32_P218812	0.00112	0.00011	3.9520387	0.790017	1.77967
A_23_P256504	0.0412	0.0107	2.5772842	-3.391104	1.7777171	AMBP	alpha-1-microglobulin/bikunin precursor
A_32_P47019	0.000000596	1.11E-08	5.9789396	9.521305	1.7774452
A_24_P3249	0.0000364	0.00000162	4.9536894	4.763217	1.7769751	RARB	retinoic acid receptor beta
A_24_P666215	0.0132	0.0024	3.0772794	-2.053357	1.7762716
A_23_P394246	0.0134	0.00245	3.070665	-2.07246	1.7753881	HCAR1	hydroxycarboxylic acid receptor 1
A_24_P269006	2.41E-11	6.76E-14	8.0996986	21.096843	1.7738924	ALDH7A1	aldehyde dehydrogenase 7 family member A1
A_32_P13392	5.27E-09	3.97E-11	7.0174592	14.938075	1.7736758
A_24_P76675	0.000519	0.0000421	4.1946502	1.685434	1.7735759	MFAP3L	microfibrillar associated protein 3 like
A_32_P78681	0.00000492	0.000000142	5.4697536	7.077808	1.773108	GLP2R	glucagon like peptide 2 receptor
A_32_P29618	0.00554	0.000805	3.4062038	-1.057138	1.7722201
A_23_P423108	0.000143	0.0000086	4.57577	3.17998	1.7718252	TDRD10	tudor domain containing 10
A_32_P480177	0.0118	0.00209	3.1205948	-1.927345	1.7708485	TNN	tenascin N
A_23_P102331	0.00695	0.00107	3.3224931	-1.319206	1.7698088	SCN7A	sodium voltage-gated channel alpha subunit 7
A_23_P59410	0.00443	0.000607	3.4872581	-0.797914	1.7693343	KIF25	kinesin family member 25
A_32_P74579	0.00678	0.00104	3.331889	-1.290079	1.7691568	GAS2L2	growth arrest specific 2 like 2
A_24_P527274	0.00119	0.000119	3.9316026	0.716638	1.766744
A_23_P72001	0.00689	0.00106	3.3258128	-1.308924	1.7665878	PHYHD1	phytanoyl-CoA dioxygenase domain containing 1
A_23_P52888	0.00162	0.000174	3.830582	0.35865	1.7664199	MPPED2	metallophosphoesterase domain containing 2
A_32_P157391	0.000479	0.000038	4.2198332	1.780913	1.7664063	FOLH1B	folate hydrolase 1B
A_24_P250922	0.00116	0.000116	3.9373723	0.737323	1.7663562	PTGS2	prostaglandin-endoperoxide synthase 2
A_23_P155755	0.00965	0.00162	3.1992047	-1.694615	1.7659897	CXCL6	C-X-C motif chemokine ligand 6
A_23_P308552	0.000654	0.0000561	4.1229079	1.416025	1.7648925	DLX3	distal-less homeobox 3
A_23_P18123	0.00692	0.00107	3.324306	-1.313592	1.7647875	NLGN1	neuroligin 1
A_23_P70814	0.000304	0.0000215	4.3591345	2.317515	1.7645413	LINC01558	long intergenic non-protein coding RNA 1558
A_32_P105397	0.0000078	0.000000251	5.3519552	6.534593	1.7641068
A_23_P121064	0.0244	0.00534	2.8184369	-2.772991	1.7636995	PTX3	pentraxin 3
A_24_P216456	0.00111	0.000109	3.9533724	0.794817	1.7635626	MAP1LC3C	microtubule associated protein 1 light chain 3 gamma
A_24_P871940	0.000189	0.000012	4.4970438	2.86267	1.7628679
A_32_P168701	0.0357	0.00882	2.6466708	-3.218495	1.7618378
A_23_P323178	0.0000568	0.0000028	4.83152	4.240721	1.7616983
A_24_P397255	0.000889	0.0000822	4.0260994	1.058625	1.7614774	ENPP6	ectonucleotide pyrophosphatase/phosphodiesterase 6
A_24_P580248	0.0215	0.00452	2.873659	-2.6243	1.7611669
A_23_P24784	0.00544	0.000786	3.4133778	-1.034411	1.7603854	TNNI2	troponin I2, fast skeletal type
A_24_P131173	0.000641	0.0000548	4.1288668	1.438255	1.7576883	C1orf115	chromosome 1 open reading frame 115
A_23_P432573	0.0000081	0.000000264	5.3416326	6.487402	1.7569268	MRGPRF	MAS related GPR family member F
A_32_P75264	0.0152	0.00289	3.0189677	-2.220483	1.7562115	TMEM26	transmembrane protein 26
A_24_P256380	0.000989	0.0000941	3.9914113	0.932294	1.7555533	WLS	wntless Wnt ligand secretion mediator
A_23_P86079	0.000178	0.0000112	4.5140666	2.930908	1.752418	ANKRD65	ankyrin repeat domain 65
A_32_P509964	0.00000207	5.01E-08	5.6814194	8.075098	1.7522319	TRAF3IP2-AS1	TRAF3IP2 antisense RNA 1
A_32_P77421	0.00000875	0.00000029	5.3218468	6.397135	1.7520167
A_24_P259083	0.00000237	5.92E-08	5.6480618	7.916152	1.7518903	SIRPA	signal regulatory protein alpha
A_23_P329261	0.000000153	2.19E-09	6.2885931	11.078861	1.750881	KCNJ2	potassium voltage-gated channel subfamily J member 2
A_23_P74359	6.55E-10	3.24E-12	7.4520502	17.355192	1.7502499	CSRP1	cysteine and glycine rich protein 1
A_23_P413693	0.00833	0.00134	3.2556664	-1.524262	1.7497769	LINC00479	long intergenic non-protein coding RNA 479
A_23_P215744	0.0038	0.000503	3.5409659	-0.623208	1.7484263	CTTNBP2	cortactin binding protein 2
A_23_P170901	3.34E-09	2.38E-11	7.1076698	15.433115	1.7479828	PACRG	PARK2 coregulated
A_24_P279749	0.000000654	1.24E-08	5.9565536	9.410738	1.7477049	GNG7	G protein subunit gamma 7
A_23_P200741	0.000785	0.0000704	4.0653549	1.202695	1.7459823	DPT	dermatopontin
A_23_P143817	0.000000334	5.6E-09	6.1101573	10.174986	1.7445347	MYLK	myosin light chain kinase
A_23_P73135	9.78E-08	1.25E-09	6.392674	11.61384	1.7444698	USHBP1	USH1 protein network component harmonin binding protein 1
A_23_P310094	0.00017	0.0000106	4.5274196	2.98458	1.7443071	SYNPO2	synaptopodin 2
A_23_P408323	0.00348	0.00045	3.5718066	-0.521833	1.7431468	LINC01554	long intergenic non-protein coding RNA 1554
A_32_P206839	0.0000249	0.00000102	5.0531033	5.195741	1.7431336	LOC100288911	uncharacterized LOC100288911
A_32_P22654	0.00475	0.000663	3.4621916	-0.878653	1.7425463	ALAS2	5'-aminolevulinate synthase 2
A_23_P363313	0.0000021	0.000000051	5.6776907	8.057299	1.7405649	SLC16A11	solute carrier family 16 member 11
A_32_P186731	0.000968	0.0000915	3.9984984	0.95803	1.7391184	ISM1	isthmin 1, angiogenesis inhibitor
A_23_P5092	0.0177	0.00353	2.9548715	-2.400842	1.7374257	FUT6	fucosyltransferase 6
A_23_P311895	0.000128	0.0000075	4.6073391	3.308452	1.7364088	CLIC5	chloride intracellular channel 5
A_23_P43763	0.0000921	0.00000502	4.6998984	3.689152	1.7363372	PLLP	plasmolipin
A_32_P215676	0.00867	0.00141	3.2405901	-1.57001	1.7354009
A_32_P2844	0.0022	0.000253	3.7299137	0.009829	1.7341259	LINC01354	long intergenic non-protein coding RNA 1354
A_23_P257583	0.00000494	0.000000143	5.4687542	7.073163	1.733873	DENND2A	DENN domain containing 2A
A_32_P177934	0.0000952	0.00000522	4.6907828	3.651394	1.7317829
A_24_P179569	0.000546	0.0000449	4.1785384	1.624596	1.7297677	LAMA3	laminin subunit alpha 3
A_32_P56489	0.0000575	0.00000284	4.8284999	4.227932	1.7286784
A_24_P213827	0.00461	0.000639	3.4727935	-0.844567	1.7286425	LOC101928303	uncharacterized LOC101928303
A_24_P489649	0.00118	0.000118	3.9319017	0.71771	1.7285182
A_32_P393316	0.00000548	0.000000163	5.4419879	6.948998	1.7278385	RAPGEF3	Rap guanine nucleotide exchange factor 3
A_23_P57337	0.0000171	0.000000651	5.1509343	5.627709	1.7277668
A_23_P251293	0.00384	0.000509	3.5373371	-0.635085	1.7253151	SNCG	synuclein gamma
A_32_P133090	0.00176	0.000192	3.8038835	0.265364	1.7253024
A_24_P371399	0.000205	0.0000133	4.4736765	2.769336	1.7247283	C3orf58	chromosome 3 open reading frame 58
A_24_P367776	0.000252	0.0000172	4.4125247	2.526938	1.7245384	ACSM5	acyl-CoA synthetase medium-chain family member 5
A_32_P871061	0.0039	0.000519	3.5320089	-0.652506	1.7243186	LINC00842	long intergenic non-protein coding RNA 842
A_32_P150748	0.00000105	0.000000022	5.8449839	8.863889	1.7240557	MAGI2-AS3	MAGI2 antisense RNA 3
A_23_P400716	0.00000609	0.000000184	5.4161058	6.829353	1.7240476	SHE	Src homology 2 domain containing E
A_23_P430839	0.0000737	0.00000383	4.761358	3.945223	1.7232523	HAPLN4	hyaluronan and proteoglycan link protein 4
A_23_P429383	0.00000362	9.75E-08	5.5470175	7.438723	1.7224066	HOXD9	homeobox D9
A_23_P108534	0.00324	0.00041	3.597687	-0.436172	1.7220438
A_23_P136721	0.0000109	0.00000038	5.2653317	6.140656	1.7219564	ERVH-4	endogenous retrovirus group H member 4
A_24_P921446	0.00000326	8.63E-08	5.5717793	7.555155	1.7202015	EMP1	epithelial membrane protein 1
A_23_P96590	1.07E-08	8.81E-11	6.8760028	14.169201	1.7196742	GPRASP1	G protein-coupled receptor associated sorting protein 1
A_23_P407601	0.00159	0.000169	3.8378285	0.384066	1.7196518
A_23_P209449	0.0000879	0.00000476	4.7121007	3.739785	1.7188162	FZD7	frizzled class receptor 7
A_24_P942493	0.000337	0.0000245	4.3273777	2.193932	1.7175357	WSCD1	WSC domain containing 1
A_32_P23272	0.00129	0.000132	3.9043041	0.619121	1.7164613	CLDN11	claudin 11
A_23_P257763	0.000824	0.000075	4.049315	1.143686	1.7159969	BOC	BOC cell adhesion associated, oncogene regulated
A_23_P365738	0.0283	0.00652	2.7508875	-2.951272	1.7149012	ARC	activity regulated cytoskeleton associated protein
A_23_P88602	0.0000105	0.000000365	5.2738936	6.179383	1.7145243	MEIS2	Meis homeobox 2
A_23_P251364	0.00218	0.00025	3.7330894	0.020711	1.7138352	STOX2	storkhead box 2
A_23_P4069	0.00000017	2.49E-09	6.2637619	10.952063	1.7134877	TMEM220	transmembrane protein 220
A_23_P370651	4.39E-08	4.67E-10	6.5748101	12.563342	1.7129777	FAM13A	family with sequence similarity 13 member A
A_23_P210060	0.00199	0.000225	3.7625759	0.122133	1.7126147	C2orf88	chromosome 2 open reading frame 88
A_23_P124078	0.0000251	0.00000103	5.0514811	5.188631	1.7123986
A_24_P943597	0.000165	0.0000102	4.5364819	3.021077	1.7119046	PHLDA1	pleckstrin homology like domain family A member 1
A_23_P131990	0.0000189	0.000000738	5.123984	5.508091	1.711387	VSX1	visual system homeobox 1
A_24_P73738	0.000000153	2.19E-09	6.2884804	11.078284	1.7110463	RPL13	ribosomal protein L13
A_24_P297302	0.00138	0.000144	3.88131	0.537427	1.7086007
A_23_P167030	0.000376	0.0000281	4.2942249	2.065703	1.7076192	PTH1R	parathyroid hormone 1 receptor
A_32_P846696	0.000205	0.0000133	4.4736427	2.769202	1.7071462	LINC00965	long intergenic non-protein coding RNA 965
A_23_P13083	0.00732	0.00114	3.3041507	-1.375858	1.7044212	BARX2	BARX homeobox 2
A_23_P215720	0.0226	0.00485	2.8503837	-2.687293	1.7015492	CFTR	cystic fibrosis transmembrane conductance regulator
A_24_P800698	0.000000473	8.52E-09	6.0296103	9.772604	1.7005419
A_24_P359389	0.0000188	0.000000735	5.1247019	5.511271	1.6994502	DKFZP434C153	DKFZP434C153 protein
A_23_P164436	0.00126	0.000127	3.9132162	0.650894	1.6993426	ASPA	aspartoacylase
A_23_P35597	0.00000953	0.000000324	5.2984419	6.290674	1.698042	C10orf10	chromosome 10 open reading frame 10
A_23_P256205	0.00698	0.00108	3.3209118	-1.324101	1.6971664	ABLIM3	actin binding LIM protein family member 3
A_23_P419714	0.000783	0.0000702	4.0660487	1.205251	1.6969279	BTBD11	BTB domain containing 11
A_23_P69179	0.0000222	0.000000896	5.0820664	5.322977	1.6966714	P3H2	prolyl 3-hydroxylase 2
A_32_P200120	2.01E-09	1.29E-11	7.2147726	16.025491	1.6959285
A_23_P202448	0.000214	0.000014	4.4608826	2.718401	1.6957992	CXCL12	C-X-C motif chemokine ligand 12
A_23_P305977	0.0126	0.00227	3.0942971	-2.004039	1.6948895	GRAMD2	GRAM domain containing 2
A_23_P44494	0.000695	0.0000604	4.1043423	1.346935	1.6915339	KCNAB1	potassium voltage-gated channel subfamily A member regulatory beta subunit 1
A_23_P430948	0.0317	0.00755	2.7008586	-3.080742	1.6914168	ATP13A4	ATPase 13A4
A_32_P4038	0.000317	0.0000227	4.3457341	2.265277	1.6908871
A_24_P6903	0.000404	0.0000308	4.2710157	1.976414	1.6907387	ACTBL2	actin, beta like 2
A_23_P29975	0.0149	0.00281	3.0282334	-2.19412	1.6903759	C4orf19	chromosome 4 open reading frame 19
A_32_P116957	0.00425	0.000577	3.5017443	-0.751022	1.6903699
A_24_P31275	0.00000466	0.000000133	5.4837822	7.143068	1.6898939	ATP1B2	ATPase Na+/K+ transporting subunit beta 2
A_23_P312932	0.0148	0.00279	3.0296734	-2.190016	1.6897398	KRTAP8-1	keratin associated protein 8-1
A_23_P54968	0.026	0.00582	2.7894363	-2.850018	1.6896076	ST6GALNAC1	ST6 N-acetylgalactosaminide alpha-2,6-sialyltransferase 1
A_32_P61708	0.0000696	0.00000359	4.7761034	4.007046	1.6893502
A_32_P74752	0.0214	0.0045	2.8753529	-2.619697	1.6891914	LOC100131289	uncharacterized LOC100131289
A_23_P131089	2.86E-08	2.82E-10	6.666721	13.048755	1.6855233	KANK3	KN motif and ankyrin repeat domains 3
A_23_P397208	0.000626	0.0000531	4.1364159	1.466457	1.6850656	GSTM2	glutathione S-transferase mu 2 (muscle)
A_23_P255331	0.00000706	0.000000222	5.3774746	6.651544	1.6843256	MGARP	mitochondria localized glutamic acid rich protein
A_24_P827738	2.01E-08	1.87E-10	6.7406566	13.442212	1.6840324
A_24_P290751	0.000188	0.0000119	4.4989361	2.870245	1.6828263	DTX1	deltex E3 ubiquitin ligase 1
A_23_P150064	0.00000104	2.18E-08	5.8464384	8.870972	1.6819692	MMRN2	multimerin 2
A_24_P367247	0.00505	0.000718	3.4395569	-0.951119	1.6802064	KRTAP19-1	keratin associated protein 19-1
A_23_P65100	0.00278	0.00034	3.6496646	-0.262512	1.6797679	GALNT8	polypeptide N-acetylgalactosaminyltransferase 8
A_23_P20743	0.0000398	0.00000181	4.9282197	4.653461	1.6795891	TMEM246	transmembrane protein 246
A_23_P217297	0.0042	0.000567	3.5066797	-0.735007	1.6794678	ZNF711	zinc finger protein 711
A_23_P19624	0.000847	0.0000777	4.0403565	1.110814	1.6793054	BMP6	bone morphogenetic protein 6
A_32_P1841	0.000878	0.0000809	4.0299915	1.072857	1.6787327
A_32_P43914	0.0148	0.0028	3.0284969	-2.193369	1.675886
A_23_P100539	0.0226	0.00485	2.8507522	-2.6863	1.6755524	ABCC6	ATP binding cassette subfamily C member 6
A_23_P21495	0.0131	0.00239	3.0789324	-2.048577	1.6748938	FCGBP	Fc fragment of IgG binding protein
A_32_P170397	0.00868	0.00141	3.2403985	-1.57059	1.6732496	LOC105370792	uncharacterized LOC105370792
A_32_P207903	0.0000417	0.00000193	4.9142173	4.593305	1.673113
A_23_P144911	0.000000182	2.69E-09	6.2493997	10.878872	1.6728903	EGFLAM	EGF like, fibronectin type III and laminin G domains
A_23_P108280	0.0233	0.00503	2.8385223	-2.719215	1.6721224	CYP4F12	cytochrome P450 family 4 subfamily F member 12
A_24_P737660	0.000463	0.0000364	4.2303903	1.821079	1.6721144	MEG3	maternally expressed 3 (non-protein coding)
A_23_P24688	0.0316	0.00752	2.7022723	-3.077113	1.6714395
A_23_P82370	0.00162	0.000174	3.8300946	0.356942	1.6701868	HOXA6	homeobox A6
A_23_P319232	0.00493	0.000695	3.4485928	-0.92224	1.6699074	PHF24	PHD finger protein 24
A_23_P116642	0.00000996	0.000000343	5.2865409	6.236672	1.6697809	SLC26A10	solute carrier family 26 member 10
A_32_P83270	0.00143	0.000149	3.8709975	0.500921	1.6687905	LINC01249	long intergenic non-protein coding RNA 1249
A_23_P139841	0.041	0.0107	2.5789247	-3.387072	1.6674083	KCNC2	potassium voltage-gated channel subfamily C member 2
A_24_P945059	0.00000575	0.000000172	5.4301581	6.894261	1.6667303	MYCT1	myc target 1
A_32_P60561	0.0105	0.0018	3.1673703	-1.789489	1.6663232
A_23_P356581	0.000000065	7.59E-10	6.4856164	12.096273	1.6653313	ROBO3	roundabout guidance receptor 3
A_24_P87036	0.000201	0.000013	4.4796178	2.79303	1.6647661	ANO1	anoctamin 1
A_24_P272993	0.000314	0.0000224	4.3489778	2.277909	1.6640618	MEG3	maternally expressed 3 (non-protein coding)
A_32_P179370	0.0204	0.00422	2.8968125	-2.561171	1.6629369	SLC14A2-AS1	SLC14A2 antisense RNA 1
A_23_P64721	0.000494	0.0000396	4.2096731	1.742335	1.66123	HCAR3	hydroxycarboxylic acid receptor 3
A_23_P30163	0.00029	0.0000203	4.372492	2.369716	1.6605469	KLF3-AS1	KLF3 antisense RNA 1
A_32_P141969	0.0122	0.00218	3.1071874	-1.966519	1.6604496	NTRK3	neurotrophic receptor tyrosine kinase 3
A_24_P254949	0.000108	0.00000603	4.6578859	3.515612	1.6596924	PGM5	phosphoglucomutase 5
A_24_P497464	0.0232	0.00501	2.8398006	-2.715781	1.6587161	SOX9-AS1	SOX9 antisense RNA 1
A_32_P150836	0.0371	0.0093	2.6280177	-3.265316	1.656948
A_23_P131074	0.00248	0.000294	3.6895169	-0.127904	1.6561999	THEG	theg spermatid protein
A_23_P114947	0.000881	0.0000812	4.0289426	1.06902	1.6558986	RGS2	regulator of G-protein signaling 2
A_23_P136026	0.0417	0.0109	2.570218	-3.408443	1.6543851
A_23_P364613	0.00989	0.00167	3.1901787	-1.721601	1.6539253	HOGA1	4-hydroxy-2-oxoglutarate aldolase 1
A_32_P183598	0.0123	0.0022	3.1038488	-1.97625	1.6537781
A_24_P68183	0.00141	0.000148	3.8742499	0.512426	1.6536522	EGFEM1P	EGF like and EMI domain containing 1, pseudogene
A_32_P170621	0.000107	0.00000596	4.6603436	3.52573	1.6532571	CASC2	cancer susceptibility candidate 2 (non-protein coding)
A_24_P40626	0.026	0.00583	2.7887792	-2.851755	1.6532326	GREM2	gremlin 2, DAN family BMP antagonist
A_23_P349966	0.00445	0.000611	3.4857942	-0.802644	1.6532206	TMEM130	transmembrane protein 130
A_32_P171043	0.000246	0.0000167	4.4194007	2.554059	1.6531395	CCBE1	collagen and calcium binding EGF domains 1
A_24_P929558	0.00000126	2.74E-08	5.8015573	8.652953	1.6530295
A_23_P43630	0.000439	0.000034	4.2468367	1.883816	1.653007
A_32_P107219	0.0000746	0.00000388	4.7581344	3.931727	1.6507348
A_24_P67096	0.00000572	0.000000171	5.4312548	6.899333	1.6504432	ABCA5	ATP binding cassette subfamily A member 5
A_23_P35995	0.000000285	4.63E-09	6.1465228	10.357812	1.6496191	CLMP	CXADR like membrane protein
A_23_P131801	0.00173	0.000189	3.8087876	0.282458	1.6489945	SGK2	SGK2, serine/threonine kinase 2
A_24_P915591	0.00234	0.000273	3.7102268	-0.057455	1.6482927	COL4A6	collagen type IV alpha 6 chain
A_24_P481530	0.00000915	0.000000307	5.3100176	6.343285	1.6452457
A_23_P87082	1.76E-08	1.61E-10	6.7677496	13.587045	1.6447735	ROBO3	roundabout guidance receptor 3
A_24_P23482	0.000626	0.0000531	4.1365325	1.466892	1.6445456	CLYBL	citrate lyase beta like
A_24_P82200	0.0000678	0.00000347	4.7835859	4.038475	1.6440159	MEIS2	Meis homeobox 2
A_24_P208909	0.00148	0.000156	3.8589144	0.458253	1.6437068	TRIM2	tripartite motif containing 2
A_24_P66969	0.0211	0.0044	2.8827775	-2.599493	1.6417976	SMCO3	single-pass membrane protein with coiled-coil domains 3
A_24_P169873	0.0186	0.00374	2.9361995	-2.452721	1.6394847
A_23_P71867	1.88E-09	1.19E-11	7.2280328	16.099177	1.6389374
A_23_P2414	0.0251	0.00556	2.8052928	-2.807993	1.6388407	SPX	spexin hormone
A_23_P98369	0.000496	0.0000398	4.2085034	1.737899	1.6382999	GRIA4	glutamate ionotropic receptor AMPA type subunit 4
A_24_P903460	0.00227	0.000263	3.7197364	-0.024992	1.6373675
A_23_P203807	0.00000615	0.000000187	5.4132539	6.816195	1.6373095
A_24_P234554	0.00471	0.000656	3.4653039	-0.868656	1.6345712
A_32_P114675	0.00911	0.0015	3.2211728	-1.628651	1.6336734
A_24_P920534	0.00732	0.00114	3.3040555	-1.376151	1.6336351	GSTM3	glutathione S-transferase mu 3
A_23_P257562	0.00402	0.000539	3.5212836	-0.687504	1.6335612	SORBS2	sorbin and SH3 domain containing 2
A_32_P43349	0.0000408	0.00000186	4.9220692	4.627021	1.6321669	LINC01197	long intergenic non-protein coding RNA 1197
A_32_P139708	0.00587	0.000868	3.3845063	-1.125618	1.6316389
A_23_P257803	0.000182	0.0000115	4.5081723	2.907257	1.629738	DMGDH	dimethylglycine dehydrogenase
A_23_P97181	0.023	0.00494	2.8443096	-2.703655	1.6287811	GREM2	gremlin 2, DAN family BMP antagonist
A_23_P67198	0.009	0.00148	3.2262464	-1.613359	1.6283573	CPAMD8	C3 and PZP like, alpha-2-macroglobulin domain containing 8
A_23_P133712	0.00763	0.0012	3.2879626	-1.425624	1.6268813	CYP39A1	cytochrome P450 family 39 subfamily A member 1
A_23_P83098	0.00109	0.000106	3.9611625	0.822881	1.6265561	ALDH1A1	aldehyde dehydrogenase 1 family member A1
A_32_P88946	0.0000885	0.00000479	4.7103562	3.73254	1.6260242
A_23_P216448	0.00285	0.000352	3.6403001	-0.293959	1.6253807	NFIB	nuclear factor I B
A_24_P354496	0.0000209	0.000000835	5.0974227	5.390659	1.6248979	WWC2-AS2	WWC2 antisense RNA 2
A_32_P179083	0.0000113	0.0000004	5.2545942	6.092155	1.6239673	GLIDR	glioblastoma down-regulated RNA
A_23_P142125	0.000046	0.00000218	4.887703	4.479758	1.623916	HRC	histidine rich calcium binding protein
A_24_P366859	0.0000417	0.00000193	4.9140836	4.592731	1.6229736	USHBP1	USH1 protein network component harmonin binding protein 1
A_24_P201381	0.0000163	0.000000613	5.1635521	5.683874	1.6219464	FGFBP3	fibroblast growth factor binding protein 3
A_32_P108396	0.000433	0.0000335	4.2505563	1.898033	1.6218619
A_23_P215790	0.015	0.00284	3.0242026	-2.205597	1.6213957	EGFR	epidermal growth factor receptor
A_24_P759584	0.0036	0.000469	3.5603369	-0.559623	1.6209291	DIO3OS	DIO3 opposite strand/antisense RNA (head to head)
A_24_P376516	0.000425	0.0000328	4.2561297	1.919354	1.6208219	PLEKHH2	pleckstrin homology, MyTH4 and FERM domain containing H2
A_24_P112032	0.00321	0.000405	3.6011828	-0.42456	1.6204962	KCNK17	potassium two pore domain channel subfamily K member 17
A_23_P203957	0.00143	0.000149	3.8711734	0.501543	1.6202488	TMTC1	transmembrane and tetratricopeptide repeat containing 1
A_23_P394395	0.00381	0.000504	3.5398946	-0.626715	1.6199704	JPH2	junctophilin 2
A_23_P202388	0.0000749	0.00000391	4.7567763	3.926043	1.619375	SORBS1	sorbin and SH3 domain containing 1
A_24_P88850	0.0000966	0.00000531	4.68677	3.634791	1.6187989	MRAS	muscle RAS oncogene homolog
A_24_P42001	0.0000544	0.00000267	4.8422751	4.286314	1.6184279
A_32_P15544	0.000315	0.0000224	4.3483363	2.27541	1.6178941	PRIMA1	proline rich membrane anchor 1
A_24_P140475	0.0072	0.00112	3.309858	-1.358261	1.6177185	SORBS2	sorbin and SH3 domain containing 2
A_23_P142796	0.000000669	1.28E-08	5.9514818	9.385726	1.6169456	LIMS2	LIM zinc finger domain containing 2
A_23_P124905	0.0115	0.00203	3.129755	-1.900494	1.6163481	NPTX1	neuronal pentraxin 1
A_23_P139500	0.0000244	0.000000999	5.0585566	5.219656	1.616334	BHLHE41	basic helix-loop-helix family member e41
A_32_P40463	0.0000288	0.00000122	5.0155769	5.031706	1.6162759	NUDT9P1	nudix hydrolase 9 pseudogene 1
A_32_P31963	0.00254	0.000303	3.6811606	-0.156233	1.6153595
A_24_P842172	0.0000044	0.000000123	5.4998241	7.217842	1.6141693	LINC00965	long intergenic non-protein coding RNA 965
A_32_P452382	0.00000197	4.71E-08	5.6937248	8.133899	1.6140593
A_23_P2942	0.0000549	0.0000027	4.8398889	4.276192	1.6137084	NPAS3	neuronal PAS domain protein 3
A_24_P203442	0.0305	0.00717	2.7185786	-3.035135	1.6136232
A_23_P13713	0.00458	0.000634	3.4752257	-0.836734	1.6129329	PRPH	peripherin
A_32_P313405	0.000825	0.0000751	4.0491569	1.143105	1.6127752	LAMA1	laminin subunit alpha 1
A_23_P400603	0.0000106	0.00000037	5.2706213	6.164576	1.6124233	GLIDR	glioblastoma down-regulated RNA
A_32_P171488	0.000158	0.00000961	4.549746	3.074602	1.6119
A_23_P142830	0.00000848	0.000000279	5.3300623	6.434586	1.6116022	PLA2R1	phospholipase A2 receptor 1
A_32_P5057	0.00648	0.000983	3.3480609	-1.239775	1.611316	LOC284244	uncharacterized LOC284244
A_32_P50846	0.0402	0.0104	2.5881186	-3.364433	1.6109318
A_23_P51019	0.00417	0.000562	3.509139	-0.72702	1.6109061	SCN2A	sodium voltage-gated channel alpha subunit 2
A_23_P78782	0.00071	0.0000621	4.0973482	1.320975	1.6094801	CA11	carbonic anhydrase 11
A_24_P454931	0.000123	0.00000713	4.6190615	3.356335	1.6086762
A_32_P194742	0.000382	0.0000287	4.2889585	2.045407	1.6085496
A_32_P102966	0.000119	0.00000687	4.6276734	3.391575	1.6066228	KCNJ2-AS1	KCNJ2 antisense RNA 1 (head to head)
A_24_P857669	0.00464	0.000644	3.4707439	-0.851164	1.6057353	SEMA6A	semaphorin 6A
A_24_P359942	0.00000682	0.000000212	5.3871893	6.696171	1.6056413	RBMS3	RNA binding motif single stranded interacting protein 3
A_32_P109876	0.00454	0.000627	3.4784289	-0.826411	1.6056268	PCLO	piccolo presynaptic cytomatrix protein
A_24_P228875	0.0000188	0.000000736	5.1245976	5.510809	1.6056262	ARHGEF6	Rac/Cdc42 guanine nucleotide exchange factor 6
A_24_P145333	0.00000147	3.33E-08	5.7630802	8.466966	1.6037459
A_23_P210756	0.0199	0.00408	2.9078967	-2.530787	1.6027074	SNAP25	synaptosome associated protein 25
A_32_P228804	0.000000147	2.07E-09	6.2990361	11.132283	1.600691	COBLL1	cordon-bleu WH2 repeat protein like 1
A_32_P213330	3.28E-08	3.37E-10	6.6343126	12.877123	1.6004097	ARHGEF28	Rho guanine nucleotide exchange factor 28
A_24_P237936	0.00248	0.000295	3.6884653	-0.131472	1.5991869	TCF23	transcription factor 23
A_24_P940411	0.000297	0.0000208	4.3663761	2.345799	1.5985357	CXorf36	chromosome X open reading frame 36
A_23_P80551	0.019	0.00384	2.9271308	-2.477809	1.5985284	KRBOX1	KRAB box domain containing 1
A_32_P69802	0.00669	0.00102	3.3364918	-1.275783	1.5957928	SLCO1A2	solute carrier organic anion transporter family member 1A2
A_32_P213521	0.000526	0.0000429	4.1899593	1.667701	1.5951336	EMCN	endomucin
A_24_P404840	0.0461	0.0126	2.5199069	-3.530613	1.5949151	GJB1	gap junction protein beta 1
A_23_P113453	0.00254	0.000304	3.6805694	-0.158235	1.5945783
A_23_P14124	0.000541	0.0000443	4.181608	1.636172	1.5913577	RASL11A	RAS like family 11 member A
A_24_P383199	0.00506	0.000719	3.4389973	-0.952905	1.5910943
A_32_P13151	0.0096	0.00161	3.2011638	-1.688749	1.5900276
A_32_P308595	0.0019	0.000212	3.7781128	0.175849	1.5898534
A_24_P942600	0.00483	0.000678	3.4558452	-0.899013	1.5896475	WNK2	WNK lysine deficient protein kinase 2
A_23_P156445	0.0429	0.0114	2.5562622	-3.442557	1.5895681	DDX43	DEAD-box helicase 43
A_24_P817236	0.0475	0.0131	2.5048483	-3.566741	1.5891401	CHRM3	cholinergic receptor muscarinic 3
A_23_P212042	0.00114	0.000112	3.9451844	0.765369	1.5885472	MELTF	melanotransferrin
A_24_P845631	0.000394	0.0000298	4.2795036	2.009022	1.5875018
A_24_P587993	0.000968	0.0000916	3.9981338	0.956705	1.5873539
A_23_P315131	0.00715	0.00111	3.312299	-1.350726	1.586814	FGFR1	fibroblast growth factor receptor 1
A_23_P68978	0.0171	0.00338	2.9689008	-2.361665	1.5855385	EFCAB6	EF-hand calcium binding domain 6
A_24_P623814	0.00000166	3.84E-08	5.7345949	8.329831	1.58458
A_24_P76288	0.00129	0.000131	3.9049381	0.621379	1.583664
A_23_P73348	0.0163	0.00318	2.9881567	-2.30762	1.5815931	IRX6	iroquois homeobox 6
A_23_P166248	0.000823	0.0000748	4.0500224	1.146284	1.5812384	RCAN1	regulator of calcineurin 1
A_23_P427122	0.00099	0.0000942	3.9909683	0.930686	1.5805977	ART5	ADP-ribosyltransferase 5
A_23_P29394	0.0222	0.00473	2.8591357	-2.663662	1.5796326	ATP13A4	ATPase 13A4
A_24_P376599	0.0000738	0.00000383	4.7609694	3.943595	1.5787369	PRO1804	uncharacterized LOC100133319
A_24_P933580	0.00301	0.000375	3.622427	-0.353784	1.5785915	NAV2	neuron navigator 2
A_23_P209227	0.00645	0.000978	3.3496009	-1.234973	1.5781698	CACNB4	calcium voltage-gated channel auxiliary subunit beta 4
A_32_P207481	0.000598	0.0000502	4.1503604	1.518661	1.5775425	KALRN	kalirin, RhoGEF kinase
A_32_P55427	0.000371	0.0000276	4.2980167	2.080328	1.5766361
A_32_P193952	0.0000349	0.00000154	4.9645896	4.810321	1.5765396
A_23_P37994	0.000426	0.0000328	4.2557981	1.918085	1.5762793	TP53TG3	TP53 target 3
A_24_P924739	0.000943	0.0000884	4.0072585	0.989894	1.5761181
A_32_P191735	0.000000596	1.11E-08	5.9776799	9.515076	1.5751542
A_32_P55144	0.000642	0.0000549	4.1281013	1.435398	1.5739147
A_24_P736006	0.0178	0.00354	2.954153	-2.402844	1.573543
A_32_P100439	0.0000163	0.000000612	5.1639288	5.685553	1.5733829	MTURN	maturin, neural progenitor differentiation regulator homolog (Xenopus)
A_23_P136623	0.0458	0.0125	2.5226575	-3.523992	1.5732879	ADCY5	adenylate cyclase 5
A_24_P817128	0.000403	0.0000307	4.2722923	1.981315	1.5711526
A_23_P134484	0.000805	0.0000728	4.0570868	1.172253	1.5704842	CALCR	calcitonin receptor
A_32_P34003	0.00757	0.00119	3.2911538	-1.415831	1.5700432
A_24_P804992	0.00253	0.000303	3.6817464	-0.154249	1.5693089	NFIB	nuclear factor I B
A_32_P8653	0.000698	0.0000608	4.1026596	1.340686	1.5687923	TPRG1-AS1	TPRG1 antisense RNA 1
A_23_P30634	0.000178	0.0000112	4.5138456	2.93002	1.5677723	BACH2	BTB domain and CNC homolog 2
A_24_P90774	0.000000697	1.36E-08	5.9396106	9.32724	1.5665928	UACA	uveal autoantigen with coiled-coil domains and ankyrin repeats
A_23_P316012	0.00000382	0.000000104	5.5339144	7.377261	1.5663549	RHOJ	ras homolog family member J
A_23_P72127	0.00171	0.000187	3.8122159	0.294418	1.5660713	BEGAIN	brain enriched guanylate kinase associated
A_32_P11947	0.000617	0.0000522	4.1408817	1.483159	1.5657927
A_23_P78867	0.00362	0.000473	3.5581874	-0.566694	1.5642507	RYR1	ryanodine receptor 1
A_32_P441492	0.00373	0.00049	3.5480555	-0.599972	1.5633539	LOC401433///NUB1	uncharacterized LOC401433///negative regulator of ubiquitin like proteins 1
A_23_P42128	0.00801	0.00128	3.2700492	-1.480442	1.5627303	KCNK17	potassium two pore domain channel subfamily K member 17
A_24_P124349	0.00131	0.000133	3.9007942	0.606624	1.5623672	PDGFD	platelet derived growth factor D
A_24_P113926	0.00485	0.000681	3.4543663	-0.903753	1.5613901	DPT	dermatopontin
A_32_P199263	0.0162	0.00315	2.9915163	-2.298158	1.560089	LOC102724951///LOC102724843///LOC102724219///LOC102723360///LOC389831	uncharacterized LOC102724951///uncharacterized LOC102724843///uncharacterized LOC102724219///uncharacterized LOC102723360///uncharacterized LOC389831
A_23_P348146	0.0239	0.0052	2.827754	-2.748089	1.5594846	SLAIN1	SLAIN motif family member 1
A_23_P211363	0.000236	0.0000158	4.43285	2.607206	1.5594642	GNAZ	G protein subunit alpha z
A_24_P93309	0.0000113	0.000000398	5.2553721	6.095667	1.5580744	CDNF	cerebral dopamine neurotrophic factor
A_24_P246841	0.000142	0.00000854	4.5774193	3.186674	1.55722	SLC25A27	solute carrier family 25 member 27
A_32_P192692	0.00839	0.00135	3.2530072	-1.532345	1.5569097	KCNMA1	potassium calcium-activated channel subfamily M alpha 1
A_23_P83277	1.21E-10	4.39E-13	7.7899276	19.287688	1.5565918
A_23_P312851	0.000439	0.000034	4.2469745	1.884343	1.5549429	PMEL	premelanosome protein
A_23_P216307	0.000816	0.0000741	4.0525589	1.155604	1.5549088	RUNX1T1	RUNX1 translocation partner 1
A_32_P128209	0.0123	0.0022	3.104726	-1.973695	1.5543988	LINC01554	long intergenic non-protein coding RNA 1554
A_32_P34516	0.000976	0.0000925	3.9957472	0.948034	1.5538194	XKR6	XK related 6
A_24_P43723	0.0012	0.000121	3.9263504	0.697831	1.5534968	GJC3	gap junction protein gamma 3
A_32_P113066	0.0153	0.00292	3.0160268	-2.228835	1.5528679	LRAT	lecithin retinol acyltransferase (phosphatidylcholine--retinol O-acyltransferase)
A_24_P254789	0.0308	0.00727	2.7138584	-3.04731	1.5524864	COL14A1	collagen type XIV alpha 1 chain
A_24_P292542	0.0401	0.0103	2.5901364	-3.359454	1.551813	SLCO1A2	solute carrier organic anion transporter family member 1A2
A_32_P6253	0.000102	0.00000568	4.6716642	3.57239	1.5513079
A_23_P167818	0.000558	0.0000461	4.1719187	1.599656	1.5512047	FAM184A	family with sequence similarity 184 member A
A_32_P463538	0.0000973	0.00000536	4.6846039	3.625833	1.5511154	GRIP2	glutamate receptor interacting protein 2
A_23_P122976	0.000479	0.0000381	4.2194196	1.779341	1.5510885	GNAI1	G protein subunit alpha i1
A_23_P104881	0.00000234	5.82E-08	5.6512762	7.931439	1.5499892	ROBO4	roundabout guidance receptor 4
A_24_P75183	0.000772	0.0000689	4.0707854	1.222717	1.5498288	TEPP	testis, prostate and placenta expressed
A_24_P842872	0.000222	0.0000147	4.4504692	2.677029	1.5478854
A_32_P427222	0.032	0.00767	2.6953567	-3.094846	1.5478725	MROH2A	maestro heat like repeat family member 2A
A_23_P325690	0.00251	0.000299	3.684613	-0.144536	1.547488	ANKRD35	ankyrin repeat domain 35
A_24_P822869	0.00058	0.0000483	4.1600284	1.554941	1.5471001	RCSD1	RCSD domain containing 1
A_24_P615462	0.0000468	0.00000222	4.8834409	4.461549	1.5459295
A_24_P312578	0.00341	0.000438	3.5793329	-0.496977	1.5459253	AKR1C1	aldo-keto reductase family 1 member C1
A_23_P91910	0.0000472	0.00000224	4.8810585	4.451376	1.5457102	PLSCR4	phospholipid scramblase 4
A_32_P221717	0.0095	0.00159	3.2051348	-1.676849	1.5456605
A_32_P48156	0.00144	0.000151	3.8677721	0.489521	1.5454307
A_23_P32177	0.00016	0.00000978	4.5457496	3.058462	1.5453531	LHX6	LIM homeobox 6
A_32_P228618	0.000164	0.00001	4.5393543	3.032658	1.5448964	RBMS3	RNA binding motif single stranded interacting protein 3
A_32_P82383	0.00211	0.000241	3.7439673	0.058047	1.5448421
A_32_P160492	0.0111	0.00194	3.1437681	-1.85928	1.5448298
A_23_P207445	0.0000362	0.0000016	4.9558045	4.772351	1.5443182	MAP2K6	mitogen-activated protein kinase kinase 6
A_32_P201754	0.0044	0.000601	3.4904308	-0.787659	1.5440438
A_23_P30983	0.0299	0.007	2.7267763	-3.013943	1.5439728	GJB7	gap junction protein beta 7
A_32_P191285	0.000353	0.0000259	4.3136439	2.140714	1.5425961
A_32_P225816	0.0019	0.000211	3.7789772	0.178843	1.5423129	PRDM16	PR/SET domain 16
A_23_P73114	0.000292	0.0000204	4.3707621	2.362948	1.5410693	PROS1	protein S (alpha)
A_32_P232214	0.00961	0.00161	3.2007432	-1.690009	1.5405746	TRABD2B	TraB domain containing 2B
A_23_P345460	0.000491	0.0000392	4.2118878	1.750738	1.5405337
A_32_P41153	0.00586	0.000866	3.3850421	-1.123932	1.5395175
A_24_P187774	0.00109	0.000106	3.9600275	0.818789	1.5392469	SVEP1	sushi, von Willebrand factor type A, EGF and pentraxin domain containing 1
A_23_P29800	0.00000189	4.47E-08	5.7042721	8.184369	1.5388987	CLDN11	claudin 11
A_23_P357207	0.0468	0.0128	2.5121583	-3.549228	1.5375508	MRAP2	melanocortin 2 receptor accessory protein 2
A_24_P234242	0.0291	0.00676	2.7388733	-2.982563	1.537294	ACADL	acyl-CoA dehydrogenase, long chain
A_24_P913828	0.000143	0.00000856	4.5767822	3.184088	1.5369775	MUC3A	mucin 3A, cell surface associated
A_23_P253012	0.0000664	0.00000337	4.789785	4.064542	1.5368055	GRAMD1C	GRAM domain containing 1C
A_23_P145761	0.0000144	0.000000529	5.1953328	5.825793	1.5363838	ARL4A	ADP ribosylation factor like GTPase 4A
A_24_P1949	0.00666	0.00102	3.3380593	-1.270911	1.5361933	NPTX1	neuronal pentraxin 1
A_23_P374250	0.000247	0.0000168	4.4181083	2.548959	1.5359917	DPY19L2	dpy-19 like 2
A_23_P897	0.0365	0.00909	2.636048	-3.245197	1.534387	C1orf116	chromosome 1 open reading frame 116
A_23_P381505	0.0283	0.00651	2.7515111	-2.949644	1.5343548	VWDE	von Willebrand factor D and EGF domains
A_23_P120863	0.00657	0.000999	3.34315	-1.255073	1.5341877	GAL3ST1	galactose-3-O-sulfotransferase 1
A_24_P174503	2.25E-08	2.16E-10	6.7146836	13.303694	1.5337407	AMT	aminomethyltransferase
A_23_P133000	0.00109	0.000107	3.959027	0.815183	1.5324079	HAND2-AS1	HAND2 antisense RNA 1 (head to head)
A_32_P41254	0.0118	0.00207	3.1227947	-1.920903	1.5312705	MRAP2	melanocortin 2 receptor accessory protein 2
A_32_P49867	0.00598	0.000888	3.3778357	-1.146594	1.5310262	LRCOL1	leucine rich colipase like 1
A_24_P363408	0.00646	0.000979	3.3492856	-1.235956	1.5301488	HEY2	hes related family bHLH transcription factor with YRPW motif 2
A_23_P76291	0.00207	0.000236	3.7496201	0.077486	1.5300058	PRR4	proline rich 4 (lacrimal)
A_32_P109604	0.00826	0.00133	3.2586852	-1.515078	1.5299213	ANKRD20A12P	ankyrin repeat domain 20 family member A12, pseudogene
A_23_P417646	0.00765	0.00121	3.286873	-1.428967	1.5287786	SV2C	synaptic vesicle glycoprotein 2C
A_23_P387656	0.0113	0.00198	3.1379685	-1.876357	1.5283602	EPB41L4B	erythrocyte membrane protein band 4.1 like 4B
A_32_P84454	0.00101	0.0000962	3.9856931	0.911557	1.528337	SLC25A21-AS1	SLC25A21 antisense RNA 1
A_23_P117694	0.00000868	0.000000288	5.3237418	6.40577	1.5279299	CORO2B	coronin 2B
A_23_P100022	0.0031	0.000388	3.6131025	-0.384893	1.5277321	SV2B	synaptic vesicle glycoprotein 2B
A_23_P431505	0.00145	0.000152	3.865797	0.482543	1.5274066	XKR6	XK related 6
A_23_P211267	0.00137	0.000142	3.8848235	0.549883	1.5269163	RIPK4	receptor interacting serine/threonine kinase 4
A_24_P10214	0.0181	0.00361	2.947045	-2.422624	1.5261858	STXBP6	syntaxin binding protein 6
A_23_P149281	0.00000848	0.000000279	5.3304456	6.436334	1.5258606	EPHA2	EPH receptor A2
A_24_P105733	0.00000444	0.000000125	5.4969954	7.204645	1.5254275	TNS1	tensin 1
A_23_P137697	0.0105	0.00181	3.1649822	-1.796572	1.5250081	SELP	selectin P
A_23_P47616	0.00204	0.000231	3.755063	0.096227	1.5247172	FOLH1	folate hydrolase (prostate-specific membrane antigen) 1
A_23_P63209	0.00337	0.000431	3.5839847	-0.481592	1.5245945	HSD11B1	hydroxysteroid 11-beta dehydrogenase 1
A_24_P42308	0.000955	0.0000899	4.002933	0.974153	1.5230602	MYOZ3	myozenin 3
A_24_P932220	0.000343	0.000025	4.3222153	2.173911	1.5224553
A_23_P119143	0.0018	0.000199	3.7954333	0.235955	1.5216086	ICAM5	intercellular adhesion molecule 5
A_32_P128980	0.043	0.0114	2.5543774	-3.447151	1.5211348
A_24_P330263	0.00247	0.000293	3.6905648	-0.124347	1.5196155	EDNRB	endothelin receptor type B
A_23_P256473	0.00692	0.00107	3.3239377	-1.314733	1.5190422	SEMA3C	semaphorin 3C
A_24_P33895	0.00125	0.000127	3.9138807	0.653265	1.5188494	ATF3	activating transcription factor 3
A_32_P141338	0.00031	0.000022	4.352897	2.293183	1.5188312
A_23_P59691	0.0014	0.000146	3.8778202	0.525064	1.5187139	PAX4	paired box 4
A_23_P10902	0.00112	0.000111	3.9497494	0.781781	1.5185788	FRZB	frizzled-related protein
A_24_P150580	0.0000199	0.000000784	5.111098	5.451062	1.5184405	RASL12	RAS like family 12
A_24_P892472	0.00481	0.000674	3.4573687	-0.894128	1.5184289	EMX2OS	EMX2 opposite strand/antisense RNA
A_23_P340171	0.00336	0.00043	3.5844705	-0.479984	1.5175289	TP53AIP1	tumor protein p53 regulated apoptosis inducing protein 1
A_32_P149060	0.0000193	0.000000759	5.1179991	5.48159	1.5168637	LINC00515	long intergenic non-protein coding RNA 515
A_24_P80500	0.00000265	6.78E-08	5.6207327	7.786422	1.5159483	BDH2	3-hydroxybutyrate dehydrogenase, type 2
A_24_P403561	0.00359	0.000467	3.5616548	-0.555287	1.5133505	LRP4	LDL receptor related protein 4
A_23_P39550	0.000806	0.000073	4.0563321	1.169477	1.5128824	TMEM163	transmembrane protein 163
A_24_P677712	0.00441	0.000603	3.4892242	-0.79156	1.5123732	LOC101929680	uncharacterized LOC101929680
A_23_P364592	0.0101	0.00171	3.1824436	-1.744673	1.5122597	NLGN4X	neuroligin 4, X-linked
A_24_P206121	7.44E-09	5.88E-11	6.9479201	14.558961	1.5121139	KCNMB1	potassium calcium-activated channel subfamily M regulatory beta subunit 1
A_23_P333498	4.04E-08	4.25E-10	6.5919025	12.653299	1.511975	EEPD1	endonuclease/exonuclease/phosphatase family domain containing 1
A_32_P177725	0.0000152	0.000000565	5.1810293	5.76184	1.5117391
A_24_P658584	0.000178	0.0000112	4.5140982	2.931035	1.5111693	SASH1	SAM and SH3 domain containing 1
A_23_P138541	0.00334	0.000426	3.5869858	-0.471656	1.5107028	AKR1C3	aldo-keto reductase family 1, member C3
A_32_P112223	0.000358	0.0000264	4.3087771	2.121889	1.5100171
A_32_P194887	0.000618	0.0000523	4.1402419	1.480765	1.5091966
A_32_P140742	0.0000792	0.00000418	4.7412732	3.861253	1.5090705	FAM228A	family with sequence similarity 228 member A
A_32_P173357	0.00000294	7.68E-08	5.5953968	7.666551	1.5087157	LOC439938	uncharacterized LOC439938
A_23_P350698	0.00902	0.00148	3.225326	-1.616134	1.5086477	ANKFN1	ankyrin repeat and fibronectin type III domain containing 1
A_23_P8981	0.0281	0.00647	2.753525	-2.944385	1.5082286	STAR	steroidogenic acute regulatory protein
A_24_P236235	0.00138	0.000142	3.8835997	0.545543	1.5070895	FLRT2	fibronectin leucine rich transmembrane protein 2
A_24_P230675	0.0123	0.0022	3.1046012	-1.974058	1.5067477	SOCS2	suppressor of cytokine signaling 2
A_24_P56363	0.00197	0.000221	3.7669872	0.137365	1.5065909	CAB39L	calcium binding protein 39 like
A_32_P171530	0.0000755	0.00000396	4.7538997	3.914009	1.5060131	LIFR-AS1	LIFR antisense RNA 1
A_32_P14762	0.0298	0.00697	2.7282387	-3.010156	1.5050609	OOEP	oocyte expressed protein
A_32_P117232	0.00563	0.000821	3.4005523	-1.075012	1.5045127
A_24_P937546	0.000162	0.0000099	4.5428233	3.046651	1.5009973	CMTM7	CKLF like MARVEL transmembrane domain containing 7
A_32_P54128	0.0101	0.00172	3.1806029	-1.750156	1.5001629
A_23_P116902	0.00948	0.00158	3.2059511	-1.674401	1.4991451	ART4	ADP-ribosyltransferase 4 (Dombrock blood group)
A_23_P141785	0.00654	0.000996	3.3442748	-1.251571	1.4990629
A_24_P402855	0.0477	0.0132	2.50187	-3.573863	1.4982592	OPRPN	opiorphin prepropeptide
A_24_P241996	0.00431	0.000585	3.4977301	-0.764033	1.4978072
A_24_P532232	0.000777	0.0000694	4.0689215	1.215842	1.4975679	CREB5	cAMP responsive element binding protein 5
A_23_P97947	0.00325	0.000411	3.5972689	-0.43756	1.4972063	PRLHR	prolactin releasing hormone receptor
A_23_P50710	0.0319	0.00762	2.6976725	-3.088912	1.4959042	CYP4F2	cytochrome P450 family 4 subfamily F member 2
A_32_P187704	0.0244	0.00537	2.8169632	-2.776923	1.4951001
A_23_P302060	0.0105	0.00179	3.1683142	-1.786689	1.4948928	IFNE	interferon epsilon
A_23_P156907	0.0000381	0.00000171	4.9408083	4.707654	1.4948199	SOBP	sine oculis binding protein homolog
A_32_P93517	0.00639	0.000966	3.3531259	-1.223975	1.493701
A_24_P49199	0.0152	0.00289	3.0189442	-2.22055	1.4931567	GLDN	gliomedin
A_32_P229618	0.00256	0.000307	3.6781632	-0.166382	1.4930094	DLG2	discs large MAGUK scaffold protein 2
A_24_P169092	0.0000304	0.0000013	5.0018162	4.971788	1.492205	MAML2	mastermind like transcriptional coactivator 2
A_32_P84707	0.00314	0.000394	3.6088876	-0.398933	1.4909443
A_32_P116538	0.00989	0.00167	3.1903304	-1.721149	1.4902973
A_32_P54628	0.00895	0.00147	3.2282596	-1.607285	1.4900881
A_23_P67799	0.0000197	0.000000775	5.1135341	5.461835	1.4869565	TMEM37	transmembrane protein 37
A_32_P119726	0.0158	0.00304	3.0023148	-2.26768	1.4859344	DST	dystonin
A_23_P77304	0.0418	0.011	2.5691842	-3.410976	1.4852881	AP3B2	adaptor related protein complex 3 beta 2 subunit
A_23_P138957	0.000000037	3.85E-10	6.6100896	12.749176	1.4849727	SIK2	salt inducible kinase 2
A_23_P202334	0.0166	0.00323	2.9829668	-2.322217	1.4846273	FGFR2	fibroblast growth factor receptor 2
A_24_P167668	0.000547	0.0000451	4.1775638	1.620922	1.4843682	LTBP2	latent transforming growth factor beta binding protein 2
A_24_P778906	0.0041	0.000552	3.5145497	-0.709429	1.4836697
A_32_P220798	0.000558	0.0000461	4.1717393	1.59898	1.4836327	CD34	CD34 molecule
A_23_P201963	0.00000151	3.44E-08	5.7564577	8.435042	1.4832061	PARD3	par-3 family cell polarity regulator
A_23_P340131	0.0286	0.00662	2.7457351	-2.964707	1.4823319	PRSS16	protease, serine 16
A_32_P174285	0.00012	0.00000694	4.6252523	3.381662	1.4816762
A_23_P4773	0.00248	0.000294	3.6894345	-0.128183	1.4815643	LILRB5	leukocyte immunoglobulin like receptor B5
A_32_P61522	0.0000167	0.000000631	5.1575041	5.65694	1.4811505
A_24_P924351	0.00712	0.0011	3.3137688	-1.346186	1.4809148
A_32_P145769	0.0211	0.00441	2.8820126	-2.601577	1.4804287	GS1-24F4.2	uncharacterized LOC100652791
A_23_P91414	0.00000974	0.000000333	5.2931214	6.266521	1.4802354	CCM2L	CCM2 like scaffolding protein
A_24_P671115	0.00204	0.000231	3.7551228	0.096433	1.480125
A_24_P944049	0.000000206	3.15E-09	6.2195455	10.727082	1.479664	CEP68	centrosomal protein 68
A_24_P918317	0.00045	0.0000352	4.238927	1.853618	1.4795774	DKK3	dickkopf WNT signaling pathway inhibitor 3
A_23_P98304	0.00129	0.000131	3.9061943	0.625854	1.4791959	ANO1	anoctamin 1
A_23_P251836	0.0461	0.0126	2.5195635	-3.531439	1.4789871	NPY5R	neuropeptide Y receptor Y5
A_23_P326760	0.0498	0.014	2.4798745	-3.626212	1.4789511	MYRIP	myosin VIIA and Rab interacting protein
A_24_P854643	0.000254	0.0000174	4.4098934	2.516568	1.4787962
A_24_P524588	0.00834	0.00134	3.254987	-1.526327	1.4777064
A_24_P915908	0.00362	0.000472	3.5588544	-0.5645	1.4772548	TUSC3	tumor suppressor candidate 3
A_32_P91180	0.0000181	0.000000701	5.1350429	5.557119	1.4770163
A_32_P100683	4.04E-08	4.24E-10	6.5922315	12.655032	1.4763896	TTC28	tetratricopeptide repeat domain 28
A_23_P205435	0.0186	0.00375	2.9354189	-2.454883	1.4761581	NOVA1	NOVA alternative splicing regulator 1
A_24_P384823	0.00862	0.0014	3.2426657	-1.563722	1.4741983	LOC100129312	uncharacterized LOC100129312
A_23_P340148	0.00942	0.00157	3.2084116	-1.667019	1.4738851	ZNF711	zinc finger protein 711
A_24_P262127	0.00423	0.000573	3.504031	-0.743605	1.4731488	RRAD	RRAD, Ras related glycolysis inhibitor and calcium channel regulator
A_24_P683553	0.000392	0.0000297	4.2806429	2.013403	1.4731197
A_23_P21485	0.00108	0.000104	3.9649497	0.836541	1.4728965	PID1	phosphotyrosine interaction domain containing 1
A_23_P216361	0.0198	0.00406	2.909524	-2.526317	1.4724926	COL14A1	collagen type XIV alpha 1 chain
A_24_P576445	0.000478	0.0000379	4.2202049	1.782326	1.4718531	TBC1D8	TBC1 domain family member 8
A_32_P90113	0.032	0.00765	2.6961142	-3.092906	1.4704182
A_23_P154818	0.0349	0.00855	2.6573073	-3.191659	1.4700314
A_23_P215549	0.0404	0.0105	2.5859702	-3.36973	1.4700198	PON3	paraoxonase 3
A_24_P919958	0.000393	0.0000297	4.2800926	2.011287	1.4696288
A_32_P27763	0.0000015	0.000000034	5.7590354	8.447465	1.4694534	GTF2H5	general transcription factor IIH subunit 5
A_23_P34452	0.0166	0.00325	2.9810001	-2.327743	1.4694436	LOR	loricrin
A_23_P205959	0.00254	0.000304	3.6803981	-0.158815	1.4684357	ALDH1A3	aldehyde dehydrogenase 1 family member A3
A_23_P110712	0.0000349	0.00000154	4.9645913	4.810328	1.4680604	DUSP1	dual specificity phosphatase 1
A_24_P195821	0.00759	0.0012	3.2900758	-1.41914	1.4668211	ARMCX4	armadillo repeat containing, X-linked 4
A_24_P188231	0.00055	0.0000453	4.176388	1.616491	1.4666303	PALMD	palmdelphin
A_23_P94501	0.000208	0.0000136	4.4689074	2.750336	1.4658129	ANXA1	annexin A1
A_23_P66593	0.00959	0.00161	3.2013417	-1.688217	1.4649534	GFAP	glial fibrillary acidic protein
A_23_P254741	0.000191	0.0000121	4.4948417	2.853858	1.4641938	SOD3	superoxide dismutase 3, extracellular
A_24_P914466	0.00114	0.000113	3.9432916	0.75857	1.4641202
A_32_P516818	0.0347	0.00849	2.6599035	-3.185094	1.4633948	PQLC2L	PQ loop repeat containing 2 like
A_24_P76604	0.0015	0.000158	3.8556335	0.446687	1.4632347	LOC100129648	uncharacterized LOC100129648
A_23_P417261	0.00428	0.000581	3.5000297	-0.756581	1.4631135	EFHB	EF-hand domain family member B
A_24_P934704	0.000116	0.00000661	4.6366581	3.428395	1.4627478
A_32_P62026	0.0221	0.00472	2.8598949	-2.661608	1.462713
A_23_P3651	0.0000961	0.00000528	4.6882609	3.640958	1.4623868	HBZ	hemoglobin subunit zeta
A_23_P4953	0.04	0.0103	2.5911355	-3.356987	1.4619907	PNMAL1	paraneoplastic Ma antigen family like 1
A_24_P892612	0.01	0.00169	3.1849426	-1.737225	1.4612721	LOC100128164	four and a half LIM domains 1 pseudogene
A_32_P30238	0.00281	0.000345	3.6458494	-0.275332	1.461216
A_32_P196021	0.0000913	0.00000496	4.7023804	3.699442	1.46118	FGF7	fibroblast growth factor 7
A_32_P101570	0.0000683	0.00000351	4.7808054	4.026791	1.4600872	TPTE2P5	transmembrane phosphoinositide 3-phosphatase and tensin homolog 2 pseudogene 5
A_24_P483145	0.0000362	0.0000016	4.955492	4.771001	1.4600373	LOC286272	uncharacterized LOC286272
A_24_P143127	0.00146	0.000153	3.8645603	0.478176	1.4598897	GRIA3	glutamate ionotropic receptor AMPA type subunit 3
A_32_P102627	0.0011	0.000108	3.9553977	0.802108	1.4590035
A_32_P124728	0.0227	0.00489	2.8481685	-2.693264	1.4574709
A_23_P430728	0.0134	0.00246	3.0699426	-2.074544	1.4570725	ATP4A	ATPase H+/K+ transporting alpha subunit
A_32_P140009	0.00649	0.000984	3.3475939	-1.24123	1.4563632	NAV2	neuron navigator 2
A_24_P101282	0.0037	0.000485	3.5511828	-0.589709	1.455766	HOTAIRM1	HOXA transcript antisense RNA, myeloid-specific 1
A_32_P130641	0.000000421	7.41E-09	6.0565407	9.906742	1.4557508	STARD9	StAR related lipid transfer domain containing 9
A_32_P405902	0.0441	0.0118	2.5416326	-3.478133	1.4557384	CYP4F29P	cytochrome P450 family 4 subfamily F member 29, pseudogene
A_24_P610945	0.00183	0.000203	3.789968	0.216964	1.4551142
A_32_P113322	0.00498	0.000706	3.4442266	-0.936202	1.4548454
A_24_P350771	0.00487	0.000685	3.4527972	-0.90878	1.453939
A_24_P140569	0.0000262	0.00000109	5.0403245	5.139778	1.4534804	LRRTM2	leucine rich repeat transmembrane neuronal 2
A_23_P120667	0.0000111	0.00000039	5.2594759	6.114197	1.4526151	JAM2	junctional adhesion molecule 2
A_32_P133780	0.000152	0.00000916	4.5609916	3.12008	1.452592
A_23_P211584	0.000000202	3.07E-09	6.2247677	10.7536	1.4524957	SMDT1	single-pass membrane protein with aspartate rich tail 1
A_24_P86993	0.000152	0.00000917	4.5607467	3.119088	1.4518142	JAM3	junctional adhesion molecule 3
A_23_P366376	0.00924	0.00153	3.2155404	-1.645602	1.4516385	TDGF1	teratocarcinoma-derived growth factor 1
A_24_P602348	0.00000663	0.000000205	5.3943015	6.72888	1.4513259
A_23_P336859	0.000236	0.0000158	4.4332163	2.608656	1.4495844	TRABD2B	TraB domain containing 2B
A_24_P929083	0.000141	0.00000846	4.5793953	3.194697	1.4487703	MAGI2-AS3	MAGI2 antisense RNA 3
A_23_P58676	0.0174	0.00345	2.9625128	-2.379525	1.4481474	NPR3	natriuretic peptide receptor 3
A_23_P134162	0.0425	0.0112	2.5611023	-3.430745	1.4476418	DCDC2	doublecortin domain containing 2
A_23_P7752	0.00833	0.00134	3.2554004	-1.52507	1.4472094	SEMA6A	semaphorin 6A
A_23_P121441	0.00855	0.00139	3.2454854	-1.555176	1.446815	NLGN4Y	neuroligin 4, Y-linked
A_24_P100301	0.00363	0.000474	3.5573759	-0.569362	1.4456593	GIPC2	GIPC PDZ domain containing family member 2
A_32_P52785	0.00000827	0.000000271	5.336381	6.463419	1.444002	DAAM2	dishevelled associated activator of morphogenesis 2
A_32_P192865	0.000479	0.0000381	4.2193546	1.779094	1.4434628
A_23_P128868	0.00902	0.00148	3.2256055	-1.615292	1.4433865	OR11H12	olfactory receptor family 11 subfamily H member 12
A_23_P51213	0.000579	0.0000482	4.1606257	1.557184	1.4430968	MYOM3	myomesin 3
A_24_P383762	0.0069	0.00106	3.3255213	-1.309827	1.4429115	RASGEF1C	RasGEF domain family member 1C
A_23_P32233	0.000111	0.00000629	4.6480905	3.475327	1.4424057	KLF4	Kruppel like factor 4
A_32_P82462	0.00425	0.000577	3.5019194	-0.750454	1.4419016	MIR31HG	MIR31 host gene
A_24_P677608	0.00000162	3.74E-08	5.739963	8.355638	1.4415648
A_23_P405129	0.00194	0.000217	3.7714409	0.152759	1.4401004	LTBP2	latent transforming growth factor beta binding protein 2
A_24_P941353	0.0153	0.00291	3.0169764	-2.226139	1.4396086	PCYT1B	phosphate cytidylyltransferase 1, choline, beta
A_23_P69329	0.00107	0.000103	3.9667949	0.843201	1.4392897	HYAL1	hyaluronoglucosaminidase 1
A_24_P29401	0.0000413	0.0000019	4.9176952	4.608234	1.4386792	PIK3R1	phosphoinositide-3-kinase regulatory subunit 1
A_24_P6933	0.000774	0.0000691	4.0701816	1.22049	1.4383689	TPCN2	two pore segment channel 2
A_24_P196419	0.000358	0.0000264	4.308936	2.122503	1.4381575	GGT7	gamma-glutamyltransferase 7
A_32_P64570	0.0000348	0.00000153	4.9656043	4.81471	1.4374665	KANK1	KN motif and ankyrin repeat domains 1
A_23_P106080	0.00237	0.000277	3.7053118	-0.074205	1.4371716	RNASE7	ribonuclease A family member 7
A_24_P364807	0.00000308	8.11E-08	5.5844842	7.615038	1.4368084	LPCAT2	lysophosphatidylcholine acyltransferase 2
A_32_P18630	0.0012	0.000121	3.9264098	0.698044	1.4365921
A_23_P26890	0.00116	0.000115	3.9398338	0.746155	1.4363962	MMP28	matrix metallopeptidase 28
A_23_P101084	0.0305	0.00719	2.7175669	-3.037746	1.436305	SPATA22	spermatogenesis associated 22
A_24_P867207	0.00392	0.000521	3.5307256	-0.656698	1.4361986	LOC101927948	uncharacterized LOC101927948
A_23_P217428	0.0044	0.000603	3.489574	-0.790429	1.4356685	ARHGAP6	Rho GTPase activating protein 6
A_24_P748377	0.0000213	0.000000854	5.0925487	5.369161	1.4354704	MAGI2-AS3	MAGI2 antisense RNA 3
A_32_P190367	0.00483	0.000679	3.4555253	-0.900039	1.4350865
A_23_P111267	0.000645	0.0000551	4.1270873	1.431614	1.4338344	SH3BGRL2	SH3 domain binding glutamate rich protein like 2
A_23_P53891	0.0187	0.00377	2.9337167	-2.459597	1.4336482	KLF5	Kruppel like factor 5
A_24_P396889	0.0000122	0.000000436	5.2359665	6.008188	1.4334157	NDUFA10	NADH:ubiquinone oxidoreductase subunit A10
A_24_P106542	0.00623	0.000933	3.3633133	-1.192133	1.4332864	RSPO3	R-spondin 3
A_24_P490746	0.000278	0.0000193	4.3851227	2.419196	1.4331507
A_23_P160886	0.00456	0.00063	3.4768367	-0.831543	1.4301457	TAS1R1	taste 1 receptor member 1
A_23_P133517	0.000195	0.0000125	4.4877944	2.825679	1.4283903	LIFR	leukemia inhibitory factor receptor alpha
A_23_P426636	0.0000149	0.000000548	5.1874505	5.790534	1.4282289	AHNAK	AHNAK nucleoprotein
A_24_P943792	0.00000192	4.59E-08	5.6987363	8.157871	1.4278167	CD47	CD47 molecule
A_23_P52597	0.000325	0.0000233	4.3388031	2.238309	1.4277765	C1QTNF4	C1q and tumor necrosis factor related protein 4
A_23_P67661	0.00107	0.000103	3.9672781	0.844945	1.4269153	COX7A1	cytochrome c oxidase subunit 7A1
A_24_P270044	0.000117	0.00000669	4.6338948	3.417065	1.4261196	CLMP	CXADR like membrane protein
A_24_P143171	0.00302	0.000376	3.6215708	-0.356643	1.4258393	TMEM47	transmembrane protein 47
A_32_P113190	0.023	0.00495	2.8435688	-2.705649	1.4255976
A_24_P895836	0.0319	0.00761	2.6981104	-3.08779	1.4250466	LOC105379426	ankyrin repeat domain-containing protein 20A2
A_24_P10226	0.00664	0.00101	3.3392148	-1.267318	1.4249079	SEMA6D	semaphorin 6D
A_23_P213415	0.00139	0.000145	3.8795854	0.531316	1.4242145	SEMA5A	semaphorin 5A
A_23_P392384	0.00907	0.00149	3.2231399	-1.622724	1.4227602	AIF1L	allograft inflammatory factor 1 like
A_23_P111311	0.000325	0.0000234	4.3381391	2.235728	1.4223186	AKAP12	A-kinase anchoring protein 12
A_32_P34372	0.00775	0.00123	3.2820829	-1.443646	1.4218132
A_32_P232198	0.00112	0.00011	3.9514855	0.788026	1.4215576
A_23_P204630	0.0374	0.0094	2.6242024	-3.274854	1.4212237	NTN4	netrin 4
A_32_P136776	0.000466	0.0000366	4.2287404	1.814796	1.4204954	NR2F2-AS1	NR2F2 antisense RNA 1
A_24_P659980	0.00105	0.000101	3.9740379	0.869367	1.4192128
A_23_P326987	0.0000582	0.00000288	4.8256174	4.215732	1.4186835	TPT1-AS1	TPT1 antisense RNA 1
A_23_P339095	0.000000179	2.63E-09	6.2534491	10.899497	1.4185277	SPTBN1	spectrin beta, non-erythrocytic 1
A_24_P565496	0.00871	0.00142	3.2384992	-1.576339	1.4167805
A_24_P112061	0.00334	0.000425	3.5876876	-0.469332	1.4165513	KIAA0408	KIAA0408
A_23_P132763	0.00138	0.000144	3.8814436	0.5379	1.4162558	VGLL3	vestigial like family member 3
A_23_P138706	0.0209	0.00434	2.8871077	-2.587688	1.4161644	ADRA2A	adrenoceptor alpha 2A
A_24_P367576	7.38E-08	8.92E-10	6.4556033	11.940005	1.4150369
A_23_P132237	0.0229	0.00493	2.8451985	-2.701263	1.414688	C22orf31	chromosome 22 open reading frame 31
A_23_P381368	0.00373	0.000491	3.5472682	-0.602554	1.4145831	HOXD10	homeobox D10
A_23_P69863	0.019	0.00384	2.9273796	-2.477122	1.4141849	PCDHB5	protocadherin beta 5
A_32_P152437	0.000346	0.0000252	4.3199194	2.165014	1.4141829	AKAP12	A-kinase anchoring protein 12
A_23_P130974	0.00717	0.00111	3.311057	-1.35456	1.4140595	KIAA1683	KIAA1683
A_32_P174805	0.0104	0.00177	3.1708917	-1.779037	1.4136985
A_23_P332399	0.00254	0.000304	3.6801565	-0.159634	1.4132306	GULP1	GULP, engulfment adaptor PTB domain containing 1
A_23_P20303	0.0118	0.0021	3.1196065	-1.930238	1.4131649	DPYS	dihydropyrimidinase
A_32_P164393	0.0409	0.0106	2.580905	-3.382202	1.4128524
A_23_P351757	0.00235	0.000274	3.7086971	-0.06267	1.4126139	PLCD3	phospholipase C delta 3
A_23_P209232	0.00645	0.000978	3.3495773	-1.235047	1.4123557	CLIP4	CAP-Gly domain containing linker protein family member 4
A_24_P205604	0.0281	0.00647	2.7535959	-2.9442	1.4115356	PADI2	peptidyl arginine deiminase 2
A_24_P177653	0.00334	0.000425	3.5876745	-0.469376	1.4095991
A_23_P904	0.00132	0.000135	3.8970646	0.593356	1.4093363	BEND5	BEN domain containing 5
A_23_P46131	0.0000767	0.00000403	4.7495748	3.895926	1.4092122	FAM110D	family with sequence similarity 110 member D
A_24_P629883	0.0000203	0.000000807	5.1046152	5.422413	1.4090297
A_23_P205531	0.00337	0.00043	3.5843157	-0.480496	1.4078938	RNASE4	ribonuclease A family member 4
A_23_P431776	0.0377	0.0095	2.6205636	-3.28394	1.4065266	ETV4	ETS variant 4
A_23_P88069	0.0000172	0.000000655	5.1495068	5.621361	1.406075	LHFP	lipoma HMGIC fusion partner
A_32_P108889	0.0236	0.00513	2.8316783	-2.737578	1.4047361	DCLK1	doublecortin like kinase 1
A_32_P149246	0.00000221	5.41E-08	5.6660397	8.001733	1.4033686	DNAJC18	DnaJ heat shock protein family (Hsp40) member C18
A_24_P923028	0.0489	0.0137	2.489538	-3.603266	1.4029093	TAT	tyrosine aminotransferase
A_23_P358714	0.0396	0.0101	2.5973484	-3.341629	1.4028602	KIAA1324	KIAA1324
A_23_P57323	0.000201	0.000013	4.4785251	2.78867	1.4007706	ERG	ERG, ETS transcription factor
A_32_P213861	0.0002	0.0000129	4.4809321	2.798275	1.4006467	WDFY3-AS2	WDFY3 antisense RNA 2
A_32_P217797	0.00831	0.00134	3.2564811	-1.521784	1.3994474	LOC286382	uncharacterized LOC286382
A_32_P11381	0.00064	0.0000546	4.1296151	1.441049	1.3992692
A_24_P233995	0.000977	0.0000926	3.9954194	0.946844	1.3992313	44256	mitochondrial amidoxime reducing component 1
A_32_P59516	0.0365	0.00911	2.635286	-3.247108	1.3991904	GABRB1	gamma-aminobutyric acid type A receptor beta1 subunit
A_24_P274615	0.0000225	0.00000091	5.0787309	5.308296	1.3986344	ARRDC3	arrestin domain containing 3
A_32_P193583	0.00381	0.000504	3.5403228	-0.625313	1.3982337	FAM218A	family with sequence similarity 218 member A
A_32_P145039	0.0204	0.00422	2.8963074	-2.562554	1.3980753	ALDH1A3	aldehyde dehydrogenase 1 family member A3
A_24_P390583	0.000000279	4.51E-09	6.1516264	10.383528	1.3974505	USP31	ubiquitin specific peptidase 31
A_23_P11685	0.00459	0.000635	3.4744534	-0.839222	1.3962339	PLA2G4A	phospholipase A2 group IVA
A_32_P138396	0.00219	0.000252	3.7313479	0.014743	1.3958844	WDR86-AS1	WDR86 antisense RNA 1
A_23_P127891	0.0333	0.00806	2.6779709	-3.139241	1.3954807	BDNF	brain derived neurotrophic factor
A_24_P123408	0.0254	0.00565	2.7997528	-2.822701	1.3949854	ABLIM3	actin binding LIM protein family member 3
A_32_P189592	0.00488	0.000687	3.4519964	-0.911345	1.3949623	USHBP1	USH1 protein network component harmonin binding protein 1
A_23_P170037	0.0165	0.00321	2.9850314	-2.316413	1.3935942	MID1	midline 1
A_24_P93931	0.00373	0.00049	3.5478443	-0.600664	1.393539
A_23_P156928	0.00122	0.000123	3.9213512	0.67995	1.3932422	GPLD1	glycosylphosphatidylinositol specific phospholipase D1
A_24_P125236	0.0108	0.00187	3.154074	-1.828863	1.3927674	TUSC5	tumor suppressor candidate 5
A_23_P31376	0.00158	0.000168	3.8395589	0.390141	1.3927548	LRRN3	leucine rich repeat neuronal 3
A_32_P34444	0.00299	0.000372	3.6247585	-0.345994	1.3924843	FHOD3	formin homology 2 domain containing 3
A_23_P47885	0.0000372	0.00000166	4.9477411	4.737545	1.3922498	LRIG3	leucine rich repeats and immunoglobulin like domains 3
A_23_P106405	0.00024	0.0000162	4.4267182	2.582959	1.3911096	NDN	necdin, MAGE family member
A_23_P103672	0.00157	0.000167	3.8416373	0.397441	1.3905895	NES	nestin
A_24_P522976	0.000403	0.0000307	4.2719147	1.979865	1.3902013
A_32_P361884	0.000914	0.000085	4.0175227	1.027304	1.3897575	CYP1B1-AS1	CYP1B1 antisense RNA 1
A_23_P52727	0.00161	0.000173	3.832768	0.366313	1.3893745	NAV2	neuron navigator 2
A_32_P209582	0.000444	0.0000346	4.2430695	1.869428	1.389337
A_24_P941643	0.00343	0.00044	3.5779066	-0.501691	1.3885805	PLCB1	phospholipase C beta 1
A_23_P75529	0.0383	0.00968	2.6136906	-3.301069	1.3885583	PKNOX2	PBX/knotted 1 homeobox 2
A_24_P348006	0.0258	0.00576	2.7928488	-2.840992	1.3876615	RASD1	ras related dexamethasone induced 1
A_32_P212406	0.0000282	0.00000118	5.021629	5.058098	1.3873763
A_23_P89422	0.00799	0.00127	3.271226	-1.476848	1.3872896	ABCA10	ATP binding cassette subfamily A member 10
A_24_P341761	0.000178	0.0000112	4.5140816	2.930968	1.386071	MUC2	mucin 2, oligomeric mucus/gel-forming
A_23_P382065	0.00127	0.000129	3.9102681	0.640377	1.3860248	EMCN	endomucin
A_23_P156025	0.0419	0.011	2.567924	-3.414062	1.3855256	IRX2	iroquois homeobox 2
A_23_P399834	0.0455	0.0124	2.5254894	-3.517168	1.3846855	NLRP13	NLR family pyrin domain containing 13
A_24_P312325	0.0264	0.00597	2.7810794	-2.872079	1.3842471
A_24_P82032	0.0000188	0.000000735	5.1249268	5.512267	1.3841785	RHOJ	ras homolog family member J
A_23_P164057	0.033	0.00797	2.6818287	-3.129413	1.3832068	MFAP4	microfibrillar associated protein 4
A_24_P944788	0.0031	0.000389	3.6124024	-0.387226	1.382795	HGF	hepatocyte growth factor
A_32_P196029	0.000166	0.0000102	4.5357017	3.017932	1.3826559	FGF7	fibroblast growth factor 7
A_23_P209978	0.0389	0.00988	2.606326	-3.319377	1.38251	VSNL1	visinin like 1
A_23_P76633	0.0156	0.00298	3.0092037	-2.248184	1.3824145	NALCN	sodium leak channel, non-selective
A_32_P306678	0.01	0.00169	3.1855285	-1.735478	1.3817231	CCSER1	coiled-coil serine rich protein 1
A_24_P347310	0.0137	0.00252	3.0617656	-2.098103	1.3814417	ENDOU	endonuclease, poly(U) specific
A_32_P150632	0.0000378	0.0000017	4.9429711	4.716975	1.3810357
A_32_P80901	0.000038	0.0000017	4.9420183	4.712869	1.3808891	RPS15A	ribosomal protein S15a
A_24_P25794	0.00581	0.000855	3.3888247	-1.11202	1.3800048	LRRC38	leucine rich repeat containing 38
A_24_P123833	0.0342	0.00836	2.6655177	-3.170876	1.3799048	SEMA3E	semaphorin 3E
A_24_P173088	0.0007	0.000061	4.1015331	1.336504	1.3779546	STAT5A	signal transducer and activator of transcription 5A
A_23_P31124	0.00846	0.00137	3.2496451	-1.542555	1.3776208	COL21A1	collagen type XXI alpha 1 chain
A_24_P38290	0.0132	0.00241	3.0756936	-2.05794	1.3764326	TAC1	tachykinin precursor 1
A_23_P417684	0.00462	0.00064	3.4722131	-0.846435	1.3759469	ZNF471	zinc finger protein 471
A_23_P62607	0.00781	0.00124	3.279117	-1.452726	1.3757825	IL22RA1	interleukin 22 receptor subunit alpha 1
A_23_P78018	0.000111	0.00000626	4.6491748	3.479783	1.3753991	ABCA5	ATP binding cassette subfamily A member 5
A_23_P254768	0.0158	0.00305	3.0015963	-2.269711	1.3747274	HCG4	HLA complex group 4 (non-protein coding)
A_32_P212685	0.00488	0.000688	3.4517873	-0.912014	1.3747249
A_24_P99005	0.0129	0.00235	3.0844626	-2.03257	1.3741883
A_23_P411825	0.00104	0.0000996	3.9765278	0.878371	1.3740189	CCDC148	coiled-coil domain containing 148
A_23_P5300	0.0206	0.00426	2.8933929	-2.570524	1.3738624	CPS1	carbamoyl-phosphate synthase 1
A_23_P383118	0.0149	0.00282	3.0270289	-2.197551	1.3731571	ZSWIM5	zinc finger SWIM-type containing 5
A_23_P425925	0.0493	0.0138	2.4852399	-3.613482	1.3730676	KRT222	keratin 222
A_32_P61298	0.00991	0.00167	3.1895959	-1.723341	1.3729601
A_24_P163237	0.00643	0.000974	3.3508138	-1.23119	1.3728984	STOX2	storkhead box 2
A_24_P938101	0.00022	0.0000145	4.4532028	2.687881	1.3727068	MYOM1	myomesin 1
A_23_P380901	0.043	0.0114	2.5548195	-3.446074	1.3721868	PTH2R	parathyroid hormone 2 receptor
A_23_P129169	0.00017	0.0000106	4.5277	2.985708	1.3719548	CYP11A1	cytochrome P450 family 11 subfamily A member 1
A_23_P372834	0.000299	0.000021	4.3639926	2.336485	1.3709502	AQP1	aquaporin 1 (Colton blood group)
A_24_P925422	0.0000336	0.00000147	4.9745244	4.853322	1.3707507
A_23_P217178	0.00939	0.00156	3.2097023	-1.663144	1.370689	MAGEC1	MAGE family member C1
A_23_P113161	0.0187	0.00376	2.9340475	-2.458681	1.3692237	C1orf21	chromosome 1 open reading frame 21
A_24_P379649	0.000013	0.000000468	5.2213514	5.942463	1.3688923	RPL23AP32	ribosomal protein L23a pseudogene 32
A_24_P3627	0.00369	0.000482	3.552469	-0.585486	1.3685909
A_24_P940172	0.0435	0.0116	2.5485589	-3.461313	1.3685885
A_24_P115932	0.0014	0.000146	3.8772065	0.522891	1.3682034	PTGDR2	prostaglandin D2 receptor 2
A_23_P211039	0.00182	0.000201	3.7926907	0.226422	1.366443	ADAMTS1	ADAM metallopeptidase with thrombospondin type 1 motif 1
A_23_P48951	0.016	0.00308	2.9981387	-2.279478	1.3662649	MFGE8	milk fat globule-EGF factor 8 protein
A_23_P170679	0.0299	0.00699	2.7271053	-3.013091	1.3662112	COL4A3	collagen type IV alpha 3 chain
A_24_P935682	0.000959	0.0000904	4.0015906	0.969271	1.3653765
A_23_P70813	0.00618	0.000925	3.3658582	-1.184165	1.3650671	LINC01558	long intergenic non-protein coding RNA 1558
A_24_P367249	0.00228	0.000264	3.7183385	-0.029768	1.3650626
A_23_P377996	0.00111	0.000109	3.9541365	0.797568	1.3643401	RNF180	ring finger protein 180
A_24_P101314	0.0000852	0.00000459	4.7203781	3.774191	1.3621618	SHF	Src homology 2 domain containing F
A_24_P315256	0.000284	0.0000197	4.3792564	2.3962	1.3602662
A_23_P138910	0.0124	0.00224	3.0990258	-1.990292	1.3600909	DDX25	DEAD-box helicase 25
A_24_P596406	0.00376	0.000494	3.5454885	-0.60839	1.3599977
A_23_P84281	0.00519	0.000742	3.4298242	-0.98215	1.3599359	RAB7B	RAB7B, member RAS oncogene family
A_24_P874508	0.0383	0.00966	2.6144731	-3.299121	1.3587189
A_23_P157569	0.000379	0.0000283	4.2918729	2.056636	1.3585179	ADHFE1	alcohol dehydrogenase, iron containing 1
A_32_P200833	0.00964	0.00162	3.1994594	-1.693853	1.3581996
A_32_P73991	0.000334	0.0000242	4.3298979	2.203712	1.3572234
A_23_P18649	0.00187	0.000207	3.7844199	0.197709	1.3571354	FAT4	FAT atypical cadherin 4
A_23_P344421	0.0000636	0.00000321	4.8012258	4.11272	1.3567859	ROBO4	roundabout guidance receptor 4
A_23_P256413	0.00339	0.000435	3.5811161	-0.491081	1.3566955	CMTM7	CKLF like MARVEL transmembrane domain containing 7
A_23_P84246	0.00225	0.000261	3.7223607	-0.016021	1.3564676
A_23_P354791	0.00298	0.000371	3.6257417	-0.342708	1.3557767	NAV2	neuron navigator 2
A_32_P193378	0.00383	0.000507	3.5382607	-0.632063	1.3550872	PYGO1	pygopus family PHD finger 1
A_24_P102865	0.0143	0.00268	3.0425865	-2.153138	1.3545278	TMEM61	transmembrane protein 61
A_23_P322854	0.000367	0.0000272	4.3016741	2.094445	1.3542198
A_32_P232496	0.0299	0.007	2.7268769	-3.013682	1.3539281
A_24_P385585	9.35E-08	1.19E-09	6.4025147	11.664711	1.3539182	TMEM18	transmembrane protein 18
A_32_P181297	0.000000589	1.09E-08	5.9817302	9.535108	1.3536685	ST7-AS1	ST7 antisense RNA 1
A_23_P156408	0.0124	0.00224	3.099108	-1.990052	1.3536334	LINC00472	long intergenic non-protein coding RNA 472
A_23_P216889	0.00431	0.000587	3.4969601	-0.766528	1.3535647	ANKRD20A2	ankyrin repeat domain 20 family member A2
A_32_P158311	0.00249	0.000297	3.6871707	-0.135863	1.3531416
A_23_P142187	0.0000149	0.000000552	5.1861688	5.784804	1.3518526	HIF3A	hypoxia inducible factor 3 alpha subunit
A_24_P229726	0.00548	0.000793	3.4105296	-1.043439	1.3516749
A_32_P37875	0.0324	0.0078	2.6893186	-3.110294	1.3514169
A_24_P103893	0.0265	0.00599	2.7798328	-2.875364	1.3510486	HPSE2	heparanase 2 (inactive)
A_23_P7402	0.00169	0.000183	3.8167938	0.310404	1.3506277	PDZD2	PDZ domain containing 2
A_32_P150876	0.000243	0.0000164	4.4231403	2.568824	1.3504528	LINC00667	long intergenic non-protein coding RNA 667
A_23_P18539	0.0117	0.00207	3.123198	-1.919722	1.3500097	MMRN1	multimerin 1
A_32_P64832	0.0076	0.0012	3.2896963	-1.420305	1.3492443
A_32_P42354	0.0121	0.00215	3.1113361	-1.954414	1.3489934
A_23_P17620	0.00233	0.000271	3.7114692	-0.053218	1.3488586	CYYR1	cysteine and tyrosine rich 1
A_23_P213620	0.00188	0.000209	3.7822697	0.190253	1.3485818	PPP2R2B	protein phosphatase 2 regulatory subunit Bbeta
A_23_P42358	0.00152	0.000161	3.8505962	0.428946	1.34824	FHL5	four and a half LIM domains 5
A_23_P46045	0.0136	0.0025	3.065183	-2.088264	1.3481146	RGS5	regulator of G-protein signaling 5
A_24_P50368	0.00515	0.000734	3.4329885	-0.972069	1.3479145	BLID	BH3-like motif containing, cell death inducer
A_24_P921683	0.00547	0.000793	3.4107556	-1.042723	1.347321	FOXP2	forkhead box P2
A_24_P51909	0.026	0.00583	2.7888632	-2.851533	1.3472555	CPLX1	complexin 1
A_24_P920525	0.000373	0.0000278	4.2964215	2.074174	1.3466499	SORBS1	sorbin and SH3 domain containing 1
A_32_P41295	0.00303	0.000378	3.6204215	-0.36048	1.3465016	FZD10-AS1	FZD10 antisense RNA 1 (head to head)
A_23_P303810	0.000332	0.000024	4.3316766	2.210618	1.3464385	CRYBG3	crystallin beta-gamma domain containing 3
A_32_P194312	0.0181	0.00361	2.947048	-2.422615	1.3460347	SDK2	sidekick cell adhesion molecule 2
A_23_P170719	0.0349	0.00855	2.6573384	-3.191581	1.3460204
A_32_P429876	0.00127	0.000129	3.9097574	0.638555	1.3459424	PPM1L	protein phosphatase, Mg2+/Mn2+ dependent 1L
A_23_P163216	0.000505	0.0000407	4.2029625	1.716897	1.3458879	ATP8B4	ATPase phospholipid transporting 8B4 (putative)
A_23_P380990	0.0386	0.0098	2.6094596	-3.311593	1.344519	CLEC4F	C-type lectin domain family 4 member F
A_23_P106906	0.00041	0.0000314	4.2669005	1.960624	1.344115	PPL	periplakin
A_23_P310552	0.0155	0.00296	3.0112921	-2.242266	1.3439575	FAM95B1	family with sequence similarity 95 member B1
A_24_P914062	0.0429	0.0114	2.5552208	-3.445096	1.3439067
A_24_P256219	0.000516	0.0000418	4.1960582	1.69076	1.3429501	MAF	MAF bZIP transcription factor
A_23_P92042	0.00103	0.0000986	3.9793356	0.888531	1.3420121	ITPR1	inositol 1,4,5-trisphosphate receptor type 1
A_24_P926580	0.0404	0.0105	2.5858334	-3.370067	1.3412212
A_23_P330070	0.0133	0.00243	3.0733639	-2.06467	1.3408993	TFPI	tissue factor pathway inhibitor
A_23_P144796	0.00148	0.000156	3.859975	0.461994	1.3408776	PDLIM4	PDZ and LIM domain 4
A_24_P37939	0.0000447	0.00000211	4.8950673	4.511248	1.3408752
A_23_P257164	0.000000373	6.36E-09	6.0856864	10.052363	1.3404441	AMT	aminomethyltransferase
A_24_P375322	0.00383	0.000506	3.538768	-0.630403	1.3403523	GGT8P	gamma-glutamyltransferase 8 pseudogene
A_23_P151046	0.0416	0.0109	2.5725213	-3.402796	1.3393901	KLRC1	killer cell lectin like receptor C1
A_23_P44794	0.0212	0.00445	2.8790074	-2.609758	1.3391103	RAB3C	RAB3C, member RAS oncogene family
A_24_P767222	0.0000228	0.000000923	5.0756692	5.294826	1.3389269
A_24_P252996	0.0226	0.00484	2.8515877	-2.684046	1.3388685	FOLR3	folate receptor 3
A_24_P188037	0.00486	0.000684	3.4533565	-0.906988	1.3381363
A_24_P781615	0.00255	0.000306	3.6785648	-0.165022	1.3369741	AOC4P	amine oxidase, copper containing 4, pseudogene
A_23_P121716	0.0432	0.0115	2.5516347	-3.453831	1.3369124	ANXA3	annexin A3
A_23_P428129	0.000107	0.000006	4.6587236	3.51906	1.3369007	CDKN1C	cyclin dependent kinase inhibitor 1C
A_32_P200697	0.0295	0.00687	2.7332996	-2.997037	1.3367013	FAM101A	family with sequence similarity 101 member A
A_23_P204286	0.0421	0.0111	2.5656485	-3.419632	1.3356218	MGP	matrix Gla protein
A_23_P211957	0.00000466	0.000000133	5.4837011	7.142691	1.3345054	TGFBR2	transforming growth factor beta receptor 2
A_24_P203882	0.0000381	0.00000171	4.9411136	4.70897	1.3342025
A_23_P3602	0.00044	0.0000342	4.2458993	1.880235	1.3339084	NUDT7	nudix hydrolase 7
A_24_P225679	0.0193	0.00393	2.9198475	-2.497908	1.3336145	IRS1	insulin receptor substrate 1
A_24_P119141	0.000977	0.0000926	3.9953878	0.946729	1.3335284	PROS1	protein S (alpha)
A_23_P113184	0.0000094	0.000000318	5.3025114	6.30916	1.3333441	FTO	fat mass and obesity associated
A_24_P552450	0.000169	0.0000105	4.5299654	2.994827	1.3327091
A_24_P221414	0.0201	0.00415	2.9020546	-2.546815	1.3323931	DYNC1I1	dynein cytoplasmic 1 intermediate chain 1
A_24_P83848	0.00749	0.00117	3.2956959	-1.401877	1.3318605	GGT2	gamma-glutamyltransferase 2
A_32_P43878	0.00188	0.000208	3.7825541	0.191239	1.3313416
A_32_P199952	0.0148	0.00278	3.0305238	-2.187592	1.3305249
A_23_P380010	0.0000335	0.00000146	4.9756658	4.858267	1.3297594	STARD9	StAR related lipid transfer domain containing 9
A_23_P410473	0.0225	0.00482	2.8529243	-2.68044	1.3296246	WNK2	WNK lysine deficient protein kinase 2
A_24_P655849	0.00477	0.000667	3.4606603	-0.883568	1.329493	SMAD9	SMAD family member 9
A_24_P475349	0.0144	0.0027	3.0406635	-2.158639	1.3293253	RAB6B	RAB6B, member RAS oncogene family
A_23_P101623	0.0229	0.00494	2.8443736	-2.703483	1.3287249	ZNF667	zinc finger protein 667
A_24_P110926	0.00811	0.0013	3.2655018	-1.494315	1.3281148	PLB1	phospholipase B1
A_24_P12998	0.00946	0.00158	3.2066808	-1.672212	1.3275948	KCNIP2	potassium voltage-gated channel interacting protein 2
A_24_P217489	0.035	0.0086	2.6555604	-3.196074	1.3275812	GLRB	glycine receptor beta
A_23_P8653	0.0107	0.00185	3.1574997	-1.818733	1.326459	CFAP69	cilia and flagella associated protein 69
A_24_P5750	0.00246	0.000291	3.6921327	-0.119024	1.3256476	KLK2	kallikrein related peptidase 2
A_23_P324327	0.00153	0.000162	3.8501879	0.427508	1.3254539	GPRC5B	G protein-coupled receptor class C group 5 member B
A_24_P169386	0.000474	0.0000375	4.2230655	1.793202	1.3249372	FAM228A	family with sequence similarity 228 member A
A_24_P802145	0.0245	0.00541	2.8142468	-2.784166	1.3248913	IRS1	insulin receptor substrate 1
A_24_P261417	0.00176	0.000193	3.8035075	0.264055	1.324729	DKK3	dickkopf WNT signaling pathway inhibitor 3
A_24_P288848	0.00188	0.000208	3.7827033	0.191756	1.3245466	CXorf36	chromosome X open reading frame 36
A_23_P321496	0.0216	0.00456	2.8712839	-2.630749	1.3241345	ANKRD30BP2	ankyrin repeat domain 30B pseudogene 2
A_24_P896205	0.00388	0.000515	3.5338224	-0.646579	1.3238275
A_24_P76300	0.000571	0.0000474	4.1646873	1.572448	1.3236776	ZNF154	zinc finger protein 154
A_23_P117896	0.00775	0.00123	3.2824039	-1.442663	1.3227521	TGM7	transglutaminase 7
A_32_P46456	0.0392	0.01	2.6021391	-3.329764	1.3227404
A_32_P100947	0.00909	0.0015	3.2219885	-1.626194	1.3216178
A_32_P186865	0.00757	0.00119	3.2916331	-1.414359	1.3211084
A_23_P144476	0.00000848	0.00000028	5.3294278	6.431692	1.3208553	SPRY1	sprouty RTK signaling antagonist 1
A_24_P555170	0.00115	0.000114	3.9409198	0.750053	1.3207253	UBE2Q2L	ubiquitin conjugating enzyme E2 Q2 like
A_24_P280933	0.00895	0.00147	3.228384	-1.606909	1.3206043
A_23_P67529	0.0333	0.00805	2.6784959	-3.137904	1.3205249	KCNN4	potassium calcium-activated channel subfamily N member 4
A_23_P94275	0.0398	0.0102	2.5935933	-3.350916	1.3202388	DKK4	dickkopf WNT signaling pathway inhibitor 4
A_23_P31046	0.00021	0.0000137	4.4667243	2.741643	1.3198246	MYCT1	myc target 1
A_24_P210406	0.0447	0.0121	2.5341106	-3.49635	1.319668	KLF5	Kruppel like factor 5
A_23_P216679	0.0000904	0.00000491	4.7048278	3.709594	1.3196158	CDC14B	cell division cycle 14B
A_24_P375761	0.000764	0.0000681	4.0739415	1.234364	1.317582
A_24_P160773	0.0488	0.0136	2.4900038	-3.602158	1.3175556	ANKRD18B	ankyrin repeat domain 18B
A_32_P17743	0.0119	0.0021	3.1193018	-1.93113	1.3175178
A_23_P150609	0.0396	0.0102	2.5964984	-3.343733	1.3170999	IGF2	insulin like growth factor 2
A_24_P392280	0.00000235	5.86E-08	5.6500938	7.925815	1.3166244	MCTS1	MCTS1, re-initiation and release factor
A_32_P35506	0.00184	0.000203	3.7896746	0.215945	1.3165967	RBPMS-AS1	RBPMS antisense RNA 1
A_23_P90542	0.000744	0.0000658	4.0826381	1.266495	1.3162836	ZNF540	zinc finger protein 540
A_24_P937240	0.000926	0.0000863	4.0135525	1.012824	1.3160495
A_23_P67360	0.000886	0.0000819	4.02691	1.061588	1.3157018	PLEKHA4	pleckstrin homology domain containing A4
A_24_P376902	0.0168	0.00328	2.9781056	-2.33587	1.3150335	ICA1L	islet cell autoantigen 1 like
A_24_P90216	0.00355	0.000461	3.5650235	-0.544195	1.3148439	LGR4	leucine rich repeat containing G protein-coupled receptor 4
A_24_P380284	0.000614	0.0000519	4.1422913	1.488435	1.3146073	PCDHB9	protocadherin beta 9
A_23_P76658	0.0000128	0.000000462	5.2240297	5.954497	1.3143815	N4BP2L1	NEDD4 binding protein 2 like 1
A_24_P133584	0.00779	0.00124	3.279876	-1.450403	1.3139241	MFGE8	milk fat globule-EGF factor 8 protein
A_32_P230736	0.0338	0.00823	2.6709994	-3.156968	1.3139015	LOC389033	placenta specific 9 pseudogene
A_32_P14222	0.0274	0.00626	2.7650962	-2.914102	1.3127928
A_23_P501007	0.00623	0.000935	3.3626588	-1.194181	1.3126788	EFEMP1	EGF containing fibulin like extracellular matrix protein 1
A_23_P215048	0.00167	0.00018	3.8217252	0.327642	1.312458	KIAA0408	KIAA0408
A_23_P95453	0.0263	0.00592	2.7839757	-2.86444	1.3123159	NRXN1	neurexin 1
A_24_P358244	0.00164	0.000176	3.8272353	0.346926	1.3120797	MON1B	MON1 homolog B, secretory trafficking associated
A_23_P10647	0.00559	0.000813	3.4034173	-1.065954	1.3114755	CYTL1	cytokine like 1
A_23_P151529	0.048	0.0133	2.4987142	-3.5814	1.3112803
A_23_P39590	0.0395	0.0101	2.5981522	-3.33964	1.3111991	XDH	xanthine dehydrogenase
A_32_P213615	0.000849	0.0000779	4.0396349	1.108169	1.3106666
A_24_P220495	0.0205	0.00424	2.8948015	-2.566673	1.3105869
A_24_P922300	0.000756	0.0000672	4.0773591	1.246984	1.3105184	TEF	TEF, PAR bZIP transcription factor
A_24_P341386	1.51E-08	1.32E-10	6.8031996	13.77708	1.3101247
A_23_P137634	0.0216	0.00456	2.8707323	-2.632247	1.3097477	PROX1	prospero homeobox 1
A_32_P149011	0.002	0.000225	3.7617726	0.119361	1.3096152
A_23_P119850	0.000506	0.0000408	4.2024082	1.714798	1.3088705
A_23_P300220	0.0000414	0.00000191	4.9169756	4.605144	1.3086908	YPEL4	yippee like 4
A_32_P89352	0.0155	0.00297	3.0095456	-2.247216	1.3074751	MACROD2	MACRO domain containing 2
A_23_P303718	0.0000016	3.68E-08	5.743052	8.370496	1.3073184	DST	dystonin
A_23_P108932	0.000347	0.0000253	4.318967	2.161324	1.3071976	RPL23AP32	ribosomal protein L23a pseudogene 32
A_24_P375358	0.0208	0.00432	2.8886647	-2.583439	1.3069476
A_23_P139682	0.00433	0.000591	3.4951526	-0.772381	1.3062958	PZP	PZP, alpha-2-macroglobulin like
A_24_P277367	0.0203	0.00419	2.8985143	-2.556513	1.3060969	CXCL5	C-X-C motif chemokine ligand 5
A_32_P118978	0.000225	0.0000149	4.4466705	2.661956	1.3059146	TP53BP1	tumor protein p53 binding protein 1
A_24_P269779	0.00358	0.000466	3.5623453	-0.553014	1.3059134	CHST3	carbohydrate sulfotransferase 3
A_32_P205329	0.0257	0.00575	2.7937249	-2.838674	1.3039366	PRKCQ-AS1	PRKCQ antisense RNA 1
A_32_P27135	0.0319	0.00763	2.6971662	-3.09021	1.303664
A_24_P238040	0.0155	0.00296	3.0112133	-2.242489	1.3028865	USP6	ubiquitin specific peptidase 6
A_32_P130999	0.019	0.00386	2.9252988	-2.482869	1.3021266	ASB4	ankyrin repeat and SOCS box containing 4
A_23_P144980	0.00321	0.000405	3.6011487	-0.424673	1.3020221	PIK3R1	phosphoinositide-3-kinase regulatory subunit 1
A_32_P79041	0.000115	0.00000651	4.6402503	3.443132	1.301698	AVPR1A	arginine vasopressin receptor 1A
A_23_P117059	0.00138	0.000143	3.882878	0.542985	1.3015647	SLC16A7	solute carrier family 16 member 7
A_24_P132383	0.000468	0.0000369	4.2270184	1.808241	1.3012068	GIMAP8	GTPase, IMAP family member 8
A_24_P379616	0.000244	0.0000165	4.421793	2.563503	1.301104	PLB1	phospholipase B1
A_23_P136116	0.0133	0.00243	3.0730092	-2.065694	1.3003953	AGMO	alkylglycerol monooxygenase
A_24_P110503	0.0145	0.00271	3.0386965	-2.164262	1.3003616	DBX2	developing brain homeobox 2
A_23_P201636	0.0481	0.0134	2.4978793	-3.583393	1.3001327	LAMC2	laminin subunit gamma 2
A_23_P46936	0.0013	0.000132	3.9036421	0.616763	1.299859	EGR2	early growth response 2
A_24_P868583	0.0278	0.00638	2.758487	-2.931413	1.2992986	ANKRD20A2	ankyrin repeat domain 20 family member A2
A_32_P229358	0.00014	0.00000832	4.583307	3.210588	1.2988282
A_24_P153803	0.0000686	0.00000353	4.7797055	4.022171	1.2986296	RHOJ	ras homolog family member J
A_24_P178693	0.0112	0.00196	3.1400426	-1.870253	1.2985954
A_32_P142459	0.0000422	0.00000196	4.9107549	4.57845	1.298349
A_24_P409402	0.00178	0.000195	3.8004823	0.25352	1.2981699
A_23_P202501	0.000882	0.0000813	4.0286827	1.06807	1.2967362	RNLS	renalase, FAD dependent amine oxidase
A_24_P215653	0.000797	0.0000719	4.0602225	1.183792	1.2962909	CLEC14A	C-type lectin domain family 14 member A
A_24_P510081	0.00049	0.0000391	4.2126129	1.75349	1.2960282	LINC00933	long intergenic non-protein coding RNA 933
A_32_P177539	0.028	0.00643	2.7558168	-2.938396	1.2956706	IRX6	iroquois homeobox 6
A_24_P121846	0.00174	0.00019	3.807637	0.278446	1.2954703	ZNF132	zinc finger protein 132
A_24_P231829	0.00843	0.00136	3.2510636	-1.538248	1.2951485	BHMT2	betaine--homocysteine S-methyltransferase 2
A_23_P160433	0.0119	0.00211	3.1178296	-1.935437	1.2949364	C1orf115	chromosome 1 open reading frame 115
A_23_P333150	0.0000309	0.00000133	4.9968132	4.950034	1.2947381	LRRC28	leucine rich repeat containing 28
A_24_P383480	0.00193	0.000216	3.7729299	0.157909	1.2943915	PROS1	protein S (alpha)
A_23_P407112	0.0211	0.0044	2.8827768	-2.599495	1.294235	SPATA18	spermatogenesis associated 18
A_23_P142849	0.000378	0.0000283	4.2922653	2.058148	1.2940817	RND3	Rho family GTPase 3
A_32_P160896	0.00285	0.000351	3.6409966	-0.291622	1.2927396	FTMT	ferritin mitochondrial
A_23_P158933	0.00158	0.000168	3.8400001	0.39169	1.2927058	ADGRA3	adhesion G protein-coupled receptor A3
A_32_P172453	0.0000181	0.000000702	5.1347054	5.555621	1.2926322
A_23_P132499	0.00793	0.00126	3.2733383	-1.470397	1.291697	IL17RD	interleukin 17 receptor D
A_23_P383590	0.00123	0.000124	3.9187628	0.670699	1.2914575	LINC01140	long intergenic non-protein coding RNA 1140
A_24_P570454	0.0000383	0.00000173	4.9389834	4.699791	1.2909444
A_24_P367543	0.0395	0.0101	2.5984317	-3.338948	1.2908355
A_23_P335661	0.0000438	0.00000206	4.9001651	4.533067	1.2903126	SAMD4A	sterile alpha motif domain containing 4A
A_24_P923300	0.00323	0.000408	3.5989839	-0.431865	1.2901439
A_24_P538567	0.00119	0.000119	3.9297168	0.709883	1.2892316	RPL15	ribosomal protein L15
A_23_P65717	0.0102	0.00174	3.1764507	-1.762514	1.2888245
A_23_P128215	0.0244	0.00536	2.817378	-2.775817	1.2883823	SOCS2	suppressor of cytokine signaling 2
A_23_P127840	0.034	0.00828	2.6688183	-3.162505	1.2873516	ZNF214	zinc finger protein 214
A_23_P55616	0.0284	0.00657	2.7483582	-2.95787	1.2872801	SLC14A1	solute carrier family 14 member 1 (Kidd blood group)
A_24_P933458	0.00954	0.0016	3.2034203	-1.681989	1.2871347	NAV2	neuron navigator 2
A_23_P303978	0.00829	0.00133	3.2576154	-1.518334	1.2867591
A_24_P318400	0.00236	0.000276	3.7067771	-0.069213	1.2862389	OTUD7A	OTU deubiquitinase 7A
A_23_P21363	0.00264	0.00032	3.6667594	-0.204926	1.286046	AHNAK	AHNAK nucleoprotein
A_23_P312358	0.0167	0.00328	2.9785124	-2.334728	1.2852757	BEND7	BEN domain containing 7
A_24_P229066	0.0191	0.00387	2.9247562	-2.484367	1.2851451
A_23_P326931	0.022	0.00467	2.8633583	-2.652236	1.2851296	CFAP70	cilia and flagella associated protein 70
A_32_P385587	0.000788	0.0000708	4.0638224	1.197048	1.2848855	ALAS2	5'-aminolevulinate synthase 2
A_24_P870463	0.0169	0.0033	2.9758965	-2.342067	1.2840205
A_23_P5018	0.0112	0.00196	3.140363	-1.86931	1.2839747	CEBPA-AS1	CEBPA antisense RNA 1 (head to head)
A_24_P366656	0.00000539	0.000000159	5.4467733	6.971165	1.2838376	SH3D19	SH3 domain containing 19
A_24_P869138	0.00132	0.000136	3.8963955	0.590977	1.2833594
A_24_P744297	0.000661	0.0000569	4.1190816	1.401765	1.2833284
A_23_P218190	0.0000201	0.000000796	5.1076957	5.436023	1.2830462	CAPN3	calpain 3
A_23_P163306	0.0013	0.000133	3.9023359	0.612112	1.2819227	CGNL1	cingulin like 1
A_23_P20443	0.000166	0.0000103	4.5346259	3.013597	1.2819089	LZTS1	leucine zipper tumor suppressor 1
A_32_P130915	0.00208	0.000237	3.7481185	0.07232	1.281396	FAM149A	family with sequence similarity 149 member A
A_23_P321052	0.000729	0.0000641	4.089171	1.29067	1.2811632	MROH8	maestro heat like repeat family member 8
A_24_P62505	0.0129	0.00234	3.0853651	-2.029955	1.280973	COLGALT2	collagen beta(1-O)galactosyltransferase 2
A_24_P932939	0.00525	0.000751	3.4262307	-0.993588	1.2802213	LOC401052	uncharacterized LOC401052
A_23_P378926	0.0189	0.00381	2.9296723	-2.470785	1.2798479	ADRA2B	adrenoceptor alpha 2B
A_23_P137806	0.000007	0.00000022	5.3799259	6.662799	1.2796099	MPL	MPL proto-oncogene, thrombopoietin receptor
A_32_P332320	0.0145	0.00272	3.0378661	-2.166635	1.2789644	NOS1	nitric oxide synthase 1
A_24_P261470	0.00644	0.000976	3.3500657	-1.233524	1.2785692	NRXN2	neurexin 2
A_23_P130961	0.00264	0.00032	3.6665538	-0.20562	1.2781194	ELANE	elastase, neutrophil expressed
A_23_P134041	0.00196	0.000219	3.7686817	0.14322	1.2777196	TBX18	T-box 18
A_23_P34045	0.0003	0.0000211	4.3631989	2.333385	1.2777069	EDA	ectodysplasin A
A_23_P127805	0.0303	0.00713	2.7203752	-3.030495	1.2774548
A_24_P693986	0.00124	0.000125	3.9184041	0.669418	1.2773318	TRNP1	TMF1-regulated nuclear protein 1
A_24_P302172	0.0342	0.00834	2.6661156	-3.169361	1.2767102	PTGFR	prostaglandin F receptor
A_24_P38316	0.0136	0.00252	3.0625884	-2.095735	1.2766504	FOXP2	forkhead box P2
A_32_P226614	0.000308	0.0000218	4.3549885	2.301338	1.2765183
A_23_P133854	0.0165	0.00323	2.9835067	-2.3207	1.2763005	NKAPL	NFKB activating protein like
A_23_P303815	0.0000879	0.00000475	4.7121211	3.73987	1.275723	CRYBG3	crystallin beta-gamma domain containing 3
A_32_P162537	0.000205	0.0000134	4.4723607	2.764092	1.2745747
A_32_P157465	0.00116	0.000116	3.9378656	0.739092	1.2743855	ZBTB20	zinc finger and BTB domain containing 20
A_23_P2524	0.015	0.00284	3.0240589	-2.206006	1.2740108
A_23_P93737	0.0415	0.0109	2.573	-3.401622	1.273785	DYNC1I1	dynein cytoplasmic 1 intermediate chain 1
A_23_P332536	0.0109	0.00188	3.1535064	-1.830541	1.2731037	PDGFRA	platelet derived growth factor receptor alpha
A_24_P498652	0.0196	0.004	2.9137541	-2.514687	1.2722287	KCNA1	potassium voltage-gated channel subfamily A member 1
A_24_P395814	0.00292	0.000362	3.6322745	-0.320853	1.2721772	CGB3	chorionic gonadotropin beta subunit 3
A_23_P11160	0.000134	0.00000792	4.594815	3.2574	1.2721539	MAP7D3	MAP7 domain containing 3
A_23_P165295	0.0279	0.0064	2.7573267	-2.934448	1.2718543	NFIX	nuclear factor I X
A_23_P169978	0.00671	0.00103	3.3354639	-1.278977	1.2715851	ZNF608	zinc finger protein 608
A_23_P48229	0.0135	0.00248	3.0666049	-2.084167	1.2715487	KCNA1	potassium voltage-gated channel subfamily A member 1
A_23_P17095	0.00377	0.000497	3.5438769	-0.613672	1.2714353	TFPI	tissue factor pathway inhibitor
A_23_P200955	0.0139	0.00258	3.0541101	-2.120108	1.2699006
A_23_P91334	0.000493	0.0000395	4.2103597	1.74494	1.269849	HSPA12B	heat shock protein family A (Hsp70) member 12B
A_32_P204795	0.0409	0.0106	2.5802033	-3.383928	1.2690065	ZNF667-AS1	ZNF667 antisense RNA 1 (head to head)
A_24_P789425	0.032	0.00764	2.6964667	-3.092003	1.2688023	AK4	adenylate kinase 4
A_24_P238266	0.00741	0.00116	3.2994132	-1.390445	1.2687072
A_24_P912730	0.00489	0.000689	3.4514021	-0.913248	1.2682301
A_23_P387537	0.00689	0.00106	3.3258529	-1.308799	1.2682244	PRRG3	proline rich and Gla domain 3
A_24_P403150	0.0463	0.0127	2.5169688	-3.537678	1.2681207	FLJ34503	uncharacterized FLJ34503
A_24_P273074	0.00057	0.0000473	4.1652906	1.574717	1.2680371
A_23_P47125	0.008	0.00128	3.270749	-1.478305	1.2676797	OR5P2	olfactory receptor family 5 subfamily P member 2
A_32_P200901	0.0298	0.00697	2.7280725	-3.010586	1.2676065
A_23_P42588	0.00909	0.0015	3.2220646	-1.625964	1.2669377	GIMAP5	GTPase, IMAP family member 5
A_24_P289954	0.00116	0.000116	3.9381337	0.740054	1.2656267	RGAG4	retrotransposon gag domain containing 4
A_32_P535371	0.00707	0.0011	3.3161185	-1.338926	1.2650096	LINC00506	long intergenic non-protein coding RNA 506
A_23_P155404	0.0417	0.0109	2.5705925	-3.407525	1.2647361	CNTN6	contactin 6
A_32_P232883	0.00549	0.000795	3.4099079	-1.045408	1.2645474
A_32_P209770	0.00072	0.0000632	4.0928707	1.304375	1.2634129
A_23_P359043	0.000155	0.00000942	4.5545421	3.093987	1.2632732	AKAP2	A-kinase anchoring protein 2
A_32_P352358	0.00464	0.000644	3.4705652	-0.851738	1.262137	LOC650293	seven transmembrane helix receptor
A_23_P110699	0.00908	0.0015	3.2228022	-1.623742	1.2609521	ZNF300	zinc finger protein 300
A_23_P109655	0.000103	0.00000575	4.6687589	3.560407	1.2609038	SLC35G2	solute carrier family 35 member G2
A_23_P58993	0.000268	0.0000185	4.3946992	2.456788	1.2604133	MOCS1	molybdenum cofactor synthesis 1
A_23_P97339	0.000912	0.0000847	4.018253	1.029969	1.260309	SLC16A4	solute carrier family 16 member 4
A_32_P50216	0.0348	0.00852	2.6587542	-3.188001	1.259638	LOC286297	methylenetetrahydrofolate dehydrogenase (NADP+ dependent) 1-like pseudogene
A_32_P189034	0.00678	0.00104	3.3317268	-1.290582	1.2595826
A_32_P100610	0.00148	0.000156	3.8590315	0.458666	1.2594272
A_23_P45999	0.0398	0.0102	2.5935705	-3.350972	1.2588897	FBXO2	F-box protein 2
A_23_P51518	0.0146	0.00275	3.0348391	-2.17528	1.2585522	RGS5	regulator of G-protein signaling 5
A_23_P7473	0.0207	0.00429	2.8912232	-2.576453	1.2572915	SH3TC2	SH3 domain and tetratricopeptide repeats 2
A_23_P142322	0.0000933	0.00000509	4.696548	3.675267	1.2571151	CIRBP	cold inducible RNA binding protein
A_32_P125177	0.0000274	0.00000114	5.0295004	5.09246	1.2570708
A_32_P128857	0.00014	0.00000838	4.5816243	3.203751	1.2570377	LOC286272	uncharacterized LOC286272
A_24_P278747	0.0016	0.000171	3.8358245	0.377033	1.2568367	CCND2	cyclin D2
A_23_P13102	0.0166	0.00323	2.9831793	-2.32162	1.2566546	CASP12	caspase 12 (gene/pseudogene)
A_23_P207213	0.0167	0.00327	2.9790814	-2.333131	1.2560867	ALDH3A1	aldehyde dehydrogenase 3 family member A1
A_32_P13578	0.0011	0.000108	3.9562926	0.805332	1.2555129
A_24_P194881	0.00000922	0.000000311	5.3075089	6.331876	1.2554674
A_24_P880000	0.00833	0.00134	3.255862	-1.523667	1.2548603
A_23_P145935	0.0268	0.00607	2.7753113	-2.88727	1.2542677	EPHB6	EPH receptor B6
A_23_P129496	0.00083	0.0000758	4.0466618	1.133944	1.2535934	CDH5	cadherin 5
A_23_P218002	0.00425	0.000577	3.5020149	-0.750145	1.2524054	PRG2	proteoglycan 2, pro eosinophil major basic protein
A_23_P429959	0.0000505	0.00000244	4.8623811	4.371758	1.2523121	PRX	periaxin
A_23_P334173	0.0147	0.00276	3.0339312	-2.177872	1.2519063	LY75	lymphocyte antigen 75
A_32_P3527	0.0213	0.00447	2.877621	-2.61353	1.2514673
A_23_P110403	0.0109	0.00189	3.1518442	-1.835452	1.2512908	PDLIM3	PDZ and LIM domain 3
A_24_P218970	0.00000043	7.6E-09	6.0517047	9.882625	1.2501874	EIF4B	eukaryotic translation initiation factor 4B
A_23_P40433	0.00548	0.000794	3.4103533	-1.043997	1.2500205	EVA1C	eva-1 homolog C
A_32_P134968	0.0184	0.00369	2.9407009	-2.440241	1.2496852	SPTB	spectrin beta, erythrocytic
A_23_P255884	0.000000113	1.48E-09	6.3611303	11.451111	1.2494293	GSN	gelsolin
A_24_P357936	0.00243	0.000287	3.6962431	-0.10506	1.2489396
A_24_P30141	0.0000136	0.000000495	5.2093343	5.888523	1.2472112	FRA10AC1	fragile site, folic acid type, rare, fra(10)(q23.3) or fra(10)(q24.2) candidate 1
A_23_P418083	0.0000725	0.00000375	4.7658265	3.963942	1.2471366	LCA5	LCA5, lebercilin
A_24_P938508	0.00279	0.000342	3.64778	-0.268846	1.2464788	ZBTB20	zinc finger and BTB domain containing 20
A_24_P915734	0.00539	0.000777	3.4164909	-1.024535	1.2454694	C2orf82	chromosome 2 open reading frame 82
A_23_P20532	0.000586	0.0000489	4.1569383	1.543337	1.2449759
A_24_P58565	0.00325	0.000411	3.5974367	-0.437003	1.2435227	RBPMS-AS1	RBPMS antisense RNA 1
A_32_P155026	0.0196	0.00401	2.9133177	-2.515888	1.2430477	NFIA	nuclear factor I A
A_23_P116259	0.000523	0.0000425	4.1922795	1.67647	1.2428611	SCN3B	sodium voltage-gated channel beta subunit 3
A_23_P14612	0.0143	0.00267	3.0438196	-2.149609	1.2422696	FGF7	fibroblast growth factor 7
A_24_P148503	0.000845	0.0000774	4.0411651	1.113778	1.24173	FZD5	frizzled class receptor 5
A_23_P43455	0.0025	0.000297	3.6867478	-0.137298	1.2415152	PNPLA7	patatin like phospholipase domain containing 7
A_24_P649388	0.00079	0.0000711	4.0628059	1.193304	1.2407052	EVA1C	eva-1 homolog C
A_23_P376188	0.0282	0.0065	2.7519572	-2.948479	1.2402809	BEND7	BEN domain containing 7
A_23_P326009	0.0025	0.000298	3.6858323	-0.140402	1.2396579	ZNF471	zinc finger protein 471
A_32_P186364	0.0117	0.00206	3.1252096	-1.913827	1.2394469	C14orf37	chromosome 14 open reading frame 37
A_23_P53390	0.000884	0.0000816	4.0278464	1.065012	1.2393584	PTPRB	protein tyrosine phosphatase, receptor type B
A_24_P403799	0.00416	0.00056	3.5103006	-0.723245	1.2390361	NRIP2	nuclear receptor interacting protein 2
A_24_P904845	0.00456	0.000629	3.4772565	-0.83019	1.2375091
A_32_P176594	0.000178	0.0000111	4.5150166	2.934722	1.2369922	KIAA1614	KIAA1614
A_32_P80231	0.00142	0.000149	3.8716548	0.503246	1.2367004
A_32_P83000	0.0000676	0.00000345	4.7846684	4.043025	1.2360313	LINC00671	long intergenic non-protein coding RNA 671
A_32_P201579	0.00276	0.000337	3.6523235	-0.25357	1.2359852
A_32_P214395	0.00369	0.000483	3.5521349	-0.586583	1.235901
A_23_P110151	0.0000302	0.00000129	5.0037865	4.980359	1.2358725	ARHGAP24	Rho GTPase activating protein 24
A_23_P306987	0.000555	0.0000457	4.1739053	1.607137	1.2357812	SOX7	SRY-box 7
A_23_P44264	0.0138	0.00255	3.0585868	-2.107246	1.2351859	EMX2	empty spiracles homeobox 2
A_24_P367242	0.0107	0.00185	3.158598	-1.815483	1.2349042	KRTAP19-1	keratin associated protein 19-1
A_32_P167212	0.000651	0.0000558	4.1240641	1.420336	1.2344751
A_23_P141376	0.000718	0.0000629	4.0938103	1.307858	1.234462	PTRF	polymerase I and transcript release factor
A_23_P207221	0.000791	0.0000713	4.0623368	1.191576	1.2344613	SLC47A1	solute carrier family 47 member 1
A_23_P389371	0.031	0.00734	2.71025	-3.056605	1.2344407	MRGPRX3	MAS related GPR family member X3
A_23_P416289	0.000101	0.00000557	4.6761269	3.590809	1.2341235	DIXDC1	DIX domain containing 1
A_23_P330929	0.0133	0.00244	3.0718583	-2.069016	1.2323399	ZNF835	zinc finger protein 835
A_23_P64617	0.000708	0.0000618	4.0983515	1.324697	1.2322521	FZD4	frizzled class receptor 4
A_24_P212389	0.00257	0.000309	3.6762923	-0.172712	1.2319157	MSRB3	methionine sulfoxide reductase B3
A_23_P254626	0.0059	0.000873	3.3826067	-1.131595	1.2310902	SGCE	sarcoglycan epsilon
A_24_P312041	0.00209	0.000238	3.7466299	0.0672	1.2305854	PLAGL1	PLAG1 like zinc finger 1
A_23_P408167	0.000021	0.00000084	5.0961459	5.385026	1.2296861	GPRASP2	G protein-coupled receptor associated sorting protein 2
A_23_P331560	0.0397	0.0102	2.5950878	-3.347221	1.2295406	SLC26A4	solute carrier family 26 member 4
A_23_P309281	0.000521	0.0000423	4.1934649	1.680952	1.2290408	INSL3	insulin like 3
A_24_P154037	0.0145	0.00272	3.0383954	-2.165123	1.2288293	IRS2	insulin receptor substrate 2
A_24_P293358	0.00355	0.000461	3.5653087	-0.543255	1.228795	C2CD2	C2 calcium dependent domain containing 2
A_23_P104237	0.0115	0.00202	3.1315182	-1.895317	1.2287777	GPAM	glycerol-3-phosphate acyltransferase, mitochondrial
A_24_P245838	0.0229	0.00494	2.8446052	-2.70286	1.228769	MGAT3	mannosyl (beta-1,4-)-glycoprotein beta-1,4-N-acetylglucosaminyltransferase
A_23_P405815	0.000778	0.0000696	4.0683226	1.213634	1.2284408	PYGM	phosphorylase, glycogen, muscle
A_24_P910372	0.0493	0.0138	2.4857827	-3.612193	1.2269047
A_23_P58538	0.0000244	0.000001	5.0581878	5.218038	1.2266771	EPB41L4A-AS1	EPB41L4A antisense RNA 1
A_32_P112592	0.00713	0.00111	3.312994	-1.34858	1.2266179	LINC01140	long intergenic non-protein coding RNA 1140
A_24_P918907	0.00121	0.000122	3.9246641	0.691797	1.2258613	LOC154761	family with sequence similarity 115, member C pseudogene
A_24_P10751	0.0352	0.00866	2.6529633	-3.202631	1.2257863	HNF4A	hepatocyte nuclear factor 4 alpha
A_24_P247823	0.0299	0.00701	2.7262162	-3.015393	1.2249927
A_23_P46315	0.000237	0.0000158	4.4320223	2.603932	1.2246418
A_23_P250735	0.000000466	8.36E-09	6.0331465	9.790195	1.2241784	CBX7	chromobox 7
A_32_P217330	0.0000632	0.00000318	4.8029524	4.119998	1.2229897
A_32_P176790	0.0132	0.0024	3.0774034	-2.052999	1.2226357
A_24_P303852	0.000349	0.0000256	4.3168334	2.153061	1.2225999	GNAQ	G protein subunit alpha q
A_23_P97923	0.046	0.0125	2.5205084	-3.529165	1.2222865	PHYHIPL	phytanoyl-CoA 2-hydroxylase interacting protein like
A_23_P207367	0.0000224	0.000000909	5.0790321	5.309621	1.2221923	STAT5A	signal transducer and activator of transcription 5A
A_23_P52657	0.0000309	0.00000133	4.9967948	4.949954	1.2213518	PYGM	phosphorylase, glycogen, muscle
A_23_P29096	0.0193	0.00393	2.9200846	-2.497254	1.2208287	PDE9A	phosphodiesterase 9A
A_23_P374559	0.00404	0.000541	3.5202975	-0.690716	1.2197695	ZNRF4	zinc and ring finger 4
A_32_P79190	0.0158	0.00305	3.0015176	-2.269933	1.2192468
A_32_P233379	0.0373	0.00936	2.6255224	-3.271556	1.218059
A_23_P210915	0.00506	0.00072	3.4386369	-0.954055	1.2172098
A_32_P27917	0.00108	0.000105	3.9623613	0.827204	1.2170198	KIF26A	kinesin family member 26A
A_23_P411761	0.00453	0.000623	3.4798176	-0.821933	1.2169554	CABP1	calcium binding protein 1
A_24_P143758	0.0000596	0.00000297	4.8185625	4.185896	1.2167358	TPT1-AS1	TPT1 antisense RNA 1
A_23_P32175	0.00118	0.000118	3.932031	0.718173	1.2162128	LHX6	LIM homeobox 6
A_32_P1144	0.000348	0.0000255	4.3176159	2.156091	1.2152968	ZDHHC2	zinc finger DHHC-type containing 2
A_23_P366828	0.0421	0.0111	2.5661447	-3.418418	1.2144324	ABCC6	ATP binding cassette subfamily C member 6
A_32_P341723	0.0122	0.00218	3.1073345	-1.96609	1.2143742	GSTO2	glutathione S-transferase omega 2
A_24_P127621	0.00617	0.000922	3.3667796	-1.181279	1.2139633
A_23_P143673	0.00379	0.0005	3.5425004	-0.618182	1.2138236	RASD2	RASD family member 2
A_23_P406341	0.000976	0.0000925	3.9957891	0.948187	1.213057	AFAP1L2	actin filament associated protein 1 like 2
A_32_P177040	0.000122	0.00000703	4.6223333	3.369717	1.2127806
A_24_P358534	0.00438	0.000598	3.4919057	-0.782889	1.2121408
A_24_P101694	0.00000736	0.000000234	5.3671578	6.604215	1.2115545
A_24_P246518	0.0348	0.00852	2.6587695	-3.187963	1.2114302	PKD1L2	polycystin 1 like 2 (gene/pseudogene)
A_24_P359007	0.000203	0.0000132	4.47529	2.775768	1.2109687	ARHGEF15	Rho guanine nucleotide exchange factor 15
A_23_P205713	0.0395	0.0101	2.598741	-3.338182	1.2105298	STXBP6	syntaxin binding protein 6
A_24_P92472	0.00923	0.00153	3.216284	-1.643365	1.2100797	CFI	complement factor I
A_23_P37623	0.00286	0.000353	3.6396695	-0.296073	1.2099972	GOLGA8A	golgin A8 family member A
[truncated: 4,213 more rows]
