# Supplementary material for: LINC00467, Driven by Copy Number Amplification and DNA Demethylation, Is Associated with Oxidative Lipid Metabolism and Immune Infiltration in Breast Cancer
Source: Oxid Med Cell Longev. 2021 Dec 15;2021:4586319. doi: 10.1155/2021/4586319 (PMC8695024; doi:10.1155/2021/4586319)
Supplement: Supplementary Materials — Supplementary Figure 1: Validation of differentially expressed lncRNAs in GEPIA BRCA dataset. (a, b) Differential expression was verified with GEPIA, with LINC00467 showing the most significant difference. (c) Expression of LINC00467 in BRCA cell line and normal mammary epithelial cell line of CCLE database. N: normal; T: tumor. Supplementary Figure 2: Expression of LINC00467 in CTCs of BRCA. LINC00467 expression in CTCs and BRCA in situ based on GSE41245. Supplementary Figure 3: TCGA Firehose Legacy dataset verifies the finding that LINC00467 had a high frequency of copy number amplification in BRCA. (a) LINC00467 has different frequencies of copy number amplification in different types of BRCA in Firehose Legacy dataset. (b) Relationship between LINC00467 expression and types of CNV. (c) The positive correlation between LINC00467 expression and its copy number level. (d) Patients with LINC00467 amplified had a worse overall survival. (e) The positive correlation between copy number amplification of LINC00467 and grades of BRCA. (f) Patients with LINC00467 amplified showed bigger lymph node examined number. (g) Patients with LINC00467 amplified showed more genomic changes. Supplementary Figure 4: WGCNA, enrichment, and correlation analysis. (a) Screening of the best soft thresholding with WGCNA. (b) Cell-specific and tissue-specific enrichment analysis of the genes at the red module where LINC00467 is located. (c) TF prediction of genes within the regulatory module. (d) Correlation analysis of LINC00467 and TGFB2 expression. Supplementary Table 1: Differentially expressed genes of GSE7904 dataset. Supplementary Table 2: Differentially expressed genes of GSE22820 dataset. Supplementary Table 3: Differentially expressed genes of GSE38959 dataset. Supplementary Table 4: Differentially expressed genes of GSE45827 dataset. Supplementary Table 5: Differentially expressed genes of GSE65194 dataset. Supplementary Table 6: Differentially expressed genes of TCGA BRCA dataset [file 4586319.f1.zip › 4586319.f1/Supplementary table 3.txt]

Differentially expressed genes of GSE38959
ID	adj.P.Val	P.Value	t	B	logFC	Gene.symbol	Gene.title
23148	0.000000109	8.7E-10	7.7179693	12.256008	6.6087739	SCGB1D1	secretoglobin family 1D member 1
7547	0.00000689	0.000000157	6.1969205	7.185575	6.4549939
16862	0.000000148	1.28E-09	7.6048299	11.882217	6.3511802	SCGB1D2	secretoglobin family 1D member 2
3456	1.21E-08	6.41E-11	8.4968558	14.800536	6.2738642	ANKRD30A	ankyrin repeat domain 30A
33130	0.000011	0.000000279	6.0293709	6.626349	6.1815279	PIP	prolactin induced protein
11458	0.0000432	0.00000154	5.5294499	4.967805	6.162622	SCGB2A2	secretoglobin family 2A member 2
26786	1.34E-11	7.14E-15	11.3920032	23.638156	5.5276956	COL17A1	collagen type XVII alpha 1 chain
22382	0.00000844	0.000000202	6.1237703	6.941287	5.391305	PIGR	polymeric immunoglobulin receptor
43891	0.000109	0.00000493	5.1843032	3.837129	5.3716743	WIF1	WNT inhibitory factor 1
36172	7.21E-08	5.32E-10	7.8636814	12.736019	5.1735234	SCN2B	sodium voltage-gated channel beta subunit 2
17974	4.69E-09	2.09E-11	8.836706	15.892146	5.1684623	PI15	peptidase inhibitor 15
5044	0.000000595	7.14E-09	7.0986832	10.20045	4.9505439	TP63	tumor protein p63
26516	3.09E-10	6.18E-13	9.9324491	19.319092	4.9102774	RIC3	RIC3 acetylcholine receptor chaperone
990	1.94E-08	1.15E-10	8.3213214	14.231974	4.8708207	EDN3	endothelin 3
12680	0.00000212	3.61E-08	6.6256896	8.619711	4.8001708	HMGCS2	3-hydroxy-3-methylglutaryl-CoA synthase 2
39786	2.02E-09	7.32E-12	9.1588636	16.914947	4.7249944	OXTR	oxytocin receptor
1383	0.000000233	2.24E-09	7.4392915	11.333763	4.7167233
7763	0.000000439	4.91E-09	7.2085669	10.566683	4.6929004	NPY2R	neuropeptide Y receptor Y2
23515	0.00000119	0.000000017	6.8452305	9.354049	4.6920885	CLDN11	claudin 11
32385	1.57E-09	5.39E-12	9.253841	17.214144	4.6585714
21828	3.66E-09	1.52E-11	8.9347258	16.204617	4.5881532	KIAA1456	KIAA1456
3447	0.000000214	2.03E-09	7.4675284	11.427438	4.5750047
886	0.00000141	2.13E-08	6.7798322	9.135376	4.5503997	APOD	apolipoprotein D
2951	5.51E-08	3.91E-10	7.9553149	13.037022	4.5058559
38102	0.0000331	0.00000111	5.6245519	5.281758	4.4169064	HS3ST4	heparan sulfate-glucosamine 3-sulfotransferase 4
16655	0.000000229	2.2E-09	7.4445717	11.351284	4.4039643	CARMN	cardiac mesoderm enhancer-associated non-coding RNA
36530	1.54E-10	2.35E-13	10.241076	20.256596	4.3996998	PIK3C2G	phosphatidylinositol-4-phosphate 3-kinase catalytic subunit type 2 gamma
18011	0.000000138	1.18E-09	7.6269791	11.955464	4.3859959	KLHL13	kelch like family member 13
486	0.00000149	2.32E-08	6.7542435	9.049794	4.347909	SCUBE2	signal peptide, CUB domain and EGF like domain containing 2
37396	0.0000977	0.0000043	5.2245574	3.968188	4.3057418	NTRK2	neurotrophic receptor tyrosine kinase 2
28920	1.08E-08	5.64E-11	8.535361	14.924836	4.2869643	TP63	tumor protein p63
22589	0.00000874	0.000000211	6.110441	6.896795	4.2639333
4301	0.000000408	4.46E-09	7.2363605	10.659232	4.1805721	SEMA6D	semaphorin 6D
25257	0.0000116	0.000000302	6.0062833	6.549386	4.1406485
16886	0.0000116	0.000000303	6.0051516	6.545614	4.101936	DNALI1	dynein axonemal light intermediate chain 1
19047	0.000000143	1.23E-09	7.6143833	11.913814	4.0714193	ACTA2-AS1	ACTA2 antisense RNA 1
11440	0.000062	0.00000241	5.3959711	4.528778	4.0686562	NTRK2	neurotrophic receptor tyrosine kinase 2
10062	0.0142	0.00227	3.2361792	-2.017145	4.0617261	MUCL1	mucin like 1
32092	1.23E-09	3.84E-12	9.3587762	17.543432	4.0483578	RIC3	RIC3 acetylcholine receptor chaperone
12591	0.0000033	6.26E-08	6.4651289	8.08244	4.028752
23579	0.0000135	0.000000366	5.9503618	6.363084	4.0152595	THSD4	thrombospondin type 1 domain containing 4
5207	0.0000222	0.000000661	5.7770868	5.78702	3.9810845	HOXA7	homeobox A7
1837	0.000000261	2.56E-09	7.399754	11.20252	3.9675939	MYH11	myosin heavy chain 11
35088	0.00000307	5.69E-08	6.4930833	8.175977	3.9643998	KIF5C	kinesin family member 5C
35958	0.000047	0.00000171	5.4977189	4.863259	3.9475088	MYBPC1	myosin binding protein C, slow type
24266	6.58E-08	4.81E-10	7.8936818	12.834642	3.9117057	CAPN8	calpain 8
36415	0.000000175	1.59E-09	7.5405634	11.669501	3.9030373	GSTM2	glutathione S-transferase mu 2 (muscle)
23192	0.0000198	0.000000581	5.814807	5.912251	3.8991225
44176	0.00178	0.000162	4.1160029	0.478226	3.8883163	TFAP2B	transcription factor AP-2 beta
14740	0.00000854	0.000000205	6.1188468	6.924852	3.8813746	ERBB4	erb-b2 receptor tyrosine kinase 4
45156	2.18E-08	1.31E-10	8.2808816	14.100555	3.866508	CCL28	C-C motif chemokine ligand 28
26546	0.00000208	3.52E-08	6.6327516	8.643341	3.8613083	ESR1	estrogen receptor 1
14080	0.00000285	5.14E-08	6.5223691	8.273974	3.8611322	ESR1	estrogen receptor 1
8973	0.00000292	5.29E-08	6.5140308	8.246072	3.8441734	IQCA1	IQ motif containing with AAA domain 1
9321	0.0000332	0.00000111	5.6236465	5.278765	3.8286596	HOXA-AS3	HOXA cluster antisense RNA 3
18336	0.00000384	7.63E-08	6.40761	7.889998	3.8100202	ESR1	estrogen receptor 1
1798	0.0000188	0.000000542	5.8350661	5.979553	3.8004024	HCAR1	hydroxycarboxylic acid receptor 1
8198	0.00000424	0.000000086	6.3726508	7.773054	3.7999605	DMD	dystrophin
31443	0.000176	0.000009	5.0042852	3.254124	3.7907013	PTN	pleiotrophin
42318	1.56E-08	8.66E-11	8.4063094	14.50764	3.7743561	PDK4	pyruvate dehydrogenase kinase 4
25949	1.31E-11	4.97E-15	11.514576	23.987456	3.7533792	DNAH5	dynein axonemal heavy chain 5
5572	4.67E-10	1.05E-12	9.7653538	18.806259	3.732643
8394	0.00000219	3.76E-08	6.6134815	8.578861	3.7206269	ESR1	estrogen receptor 1
27066	0.00000317	5.93E-08	6.4809524	8.135386	3.714686	NXNL2	nucleoredoxin-like 2
34202	0.00000508	0.000000108	6.3071602	7.554032	3.7072583	ESR1	estrogen receptor 1
37018	0.00000208	3.52E-08	6.6325006	8.642502	3.7026904	ESR1	estrogen receptor 1
9882	0.0000139	0.000000378	5.940223	6.329325	3.6820317	ESR1	estrogen receptor 1
3995	0.00000114	1.61E-08	6.8609621	9.406638	3.6783888	ESR1	estrogen receptor 1
40950	0.00000193	0.000000032	6.6607727	8.737099	3.6737296	GRPR	gastrin releasing peptide receptor
14341	0.0000382	0.00000133	5.5720394	5.108292	3.657678
39184	0.0000838	0.00000353	5.2836994	4.161162	3.6386655	COL4A6	collagen type IV alpha 6 chain
29209	0.0000014	0.000000021	6.7841132	9.149693	3.5992289	CX3CR1	C-X3-C motif chemokine receptor 1
36475	0.0000235	0.000000714	5.7543184	5.71148	3.5850284	AFF3	AF4/FMR2 family member 3
17466	0.0000253	0.000000785	5.7266935	5.619882	3.5844737	ERBB4	erb-b2 receptor tyrosine kinase 4
37539	0.000135	0.00000648	5.1024683	3.571449	3.5838756	IL20RA	interleukin 20 receptor subunit alpha
11528	0.00000379	7.49E-08	6.4128735	7.907607	3.5765512
40856	0.000182	0.00000939	4.9915552	3.213101	3.5732557	PTN	pleiotrophin
27974	0.00000437	8.99E-08	6.3597139	7.729783	3.5712757	ESR1	estrogen receptor 1
4746	3.33E-09	1.35E-11	8.9711874	16.32057	3.5697876
29558	0.00000448	9.27E-08	6.3505694	7.699198	3.5617865	TAT	tyrosine aminotransferase
44719	0.00000117	1.66E-08	6.8520833	9.376958	3.5521786	NRG1	neuregulin 1
9601	0.00000569	0.000000124	6.2664152	7.417812	3.5500046	ESR1	estrogen receptor 1
9515	0.00000015	1.3E-09	7.5987179	11.861998	3.5239795	HOXA4	homeobox A4
33675	0.00000689	0.000000157	6.1972432	7.186653	3.5137502	TP63	tumor protein p63
42916	0.00000153	2.41E-08	6.7439588	9.015393	3.4964991
34458	0.00014	0.00000677	5.0894574	3.529306	3.4941205	CLSTN2	calsyntenin 2
37531	0.0000912	0.00000392	5.2519719	4.057577	3.4853266	RAI2	retinoic acid induced 2
39276	0.0000151	0.000000417	5.9116323	6.234159	3.4804689	MIR100HG	mir-100-let-7a-2 cluster host gene
3191	0.000000587	6.99E-09	7.1051157	10.221903	3.4723155	PIGR	polymeric immunoglobulin receptor
18706	0.0000179	0.00000051	5.852784	6.038436	3.458872	MIR4697HG	MIR4697 host gene
35203	0.0000117	0.000000307	6.0016911	6.534081	3.4549687
12521	0.000000895	1.18E-08	6.9526713	9.713085	3.4378107	COL17A1	collagen type XVII alpha 1 chain
9181	0.000921	0.0000698	4.3799974	1.282092	3.4327906	TMTC1	transmembrane and tetratricopeptide repeat containing 1
8758	0.00000819	0.000000195	6.1339385	6.975233	3.4325754	SLC27A6	solute carrier family 27 member 6
41812	0.0000074	0.000000171	6.1720038	7.102344	3.4170314	DCDC2	doublecortin domain containing 2
26738	0.000123	0.00000571	5.1405414	3.694925	3.4158556	C1orf64	chromosome 1 open reading frame 64
25230	0.000000576	6.82E-09	7.1122301	10.245628	3.4094238	ITGBL1	integrin subunit beta like 1
11632	0.0000312	0.00000103	5.6479948	5.359281	3.4067037	NAV3	neuron navigator 3
4446	0.000000735	9.29E-09	7.0218171	9.943975	3.4005216	DST	dystonin
34259	0.00000297	5.42E-08	6.5068393	8.222007	3.3983144	OR5P3	olfactory receptor family 5 subfamily P member 3
8632	0.000000714	8.94E-09	7.0329358	9.981087	3.3660129
14879	0.00000473	9.91E-08	6.3312691	7.634651	3.3648245	BTNL9	butyrophilin like 9
27527	0.000999	0.0000779	4.3457912	1.176778	3.3641554
41481	0.000135	0.00000648	5.1024413	3.571361	3.3576578	HOXA3	homeobox A3
16629	0.000044	0.00000158	5.5218851	4.942871	3.3572611	SAMD5	sterile alpha motif domain containing 5
8941	0.0000113	0.00000029	6.0176227	6.587183	3.3488213
2518	1.88E-11	1.34E-14	11.1811998	23.032517	3.3344942	CHL1	cell adhesion molecule L1 like
26987	0.000104	0.00000465	5.2017801	3.894	3.3161294	CDO1	cysteine dioxygenase type 1
4145	0.00000771	0.000000181	6.155018	7.045617	3.311721	FAM198B	family with sequence similarity 198 member B
11819	0.00000382	7.59E-08	6.4091462	7.895138	3.3072092	KCNC2	potassium voltage-gated channel subfamily C member 2
10789	0.00000977	0.000000243	6.0702188	6.762579	3.3058904	TSHZ2	teashirt zinc finger homeobox 2
15381	0.00000067	8.27E-09	7.0556503	10.056891	3.3033596	COL14A1	collagen type XIV alpha 1 chain
9760	0.0000305	0.000001	5.6553176	5.383507	3.2881419	SCN4B	sodium voltage-gated channel beta subunit 4
2431	0.00000291	5.25E-08	6.516193	8.253307	3.2850024	C1orf132	chromosome 1 open reading frame 132
5832	0.0000446	0.00000161	5.5163732	4.924707	3.2792903	CAPN8	calpain 8
18746	0.000000474	5.38E-09	7.1817965	10.477508	3.2601431
11091	0.0000435	0.00000155	5.5265232	4.958158	3.2538646	LAMA3	laminin subunit alpha 3
14969	0.0000186	0.000000536	5.8383065	5.99032	3.243096	TAT	tyrosine aminotransferase
23450	0.0000178	0.000000507	5.8547656	6.045023	3.2389382	KCNJ16	potassium voltage-gated channel subfamily J member 16
37123	1.07E-08	5.56E-11	8.5401217	14.940194	3.2383353	GSTM2P1	glutathione S-transferase mu 2 pseudogene 1
6011	0.0183	0.00316	3.1187634	-2.323794	3.2331545	TFF1	trefoil factor 1
35725	0.0000424	0.0000015	5.536162	4.989934	3.2331117	PTHLH	parathyroid hormone like hormone
20844	0.000136	0.00000656	5.09884	3.559694	3.227746	POTEB3	POTE ankyrin domain family member B3
9715	0.000523	0.0000347	4.59521	1.951827	3.2272253	JCHAIN	joining chain of multimeric IgA and IgM
36307	0.0000122	0.000000321	5.9884446	6.489939	3.2175604	DYNLRB2	dynein light chain roadblock-type 2
24818	0.00021	0.0000112	4.9396077	3.046002	3.2129816	THSD4	thrombospondin type 1 domain containing 4
44305	0.0000476	0.00000174	5.4930209	4.847789	3.2104306
28679	0.0000864	0.00000365	5.2735785	4.128104	3.2066071
36514	0.00000145	2.24E-08	6.764099	9.082757	3.1962068	LINC00504	long intergenic non-protein coding RNA 504
43121	0.000000735	9.33E-09	7.0205931	9.939889	3.1950314	FGF14	fibroblast growth factor 14
22193	0.00144	0.000123	4.2016035	0.736568	3.1892653
31104	0.0000291	0.000000942	5.6729965	5.442013	3.1864326	FAM189A2	family with sequence similarity 189 member A2
15440	0.0000707	0.00000285	5.3469094	4.367934	3.1782247	JCHAIN	joining chain of multimeric IgA and IgM
31854	5.97E-08	4.28E-10	7.9280508	12.947536	3.1629475	PWAR5	Prader Willi/Angelman region RNA 5
43081	0.00000223	3.84E-08	6.607208	8.557869	3.1615385	MYH11	myosin heavy chain 11
22047	0.000109	0.00000491	5.1854238	3.840774	3.1542934	COL14A1	collagen type XIV alpha 1 chain
12702	0.0000751	0.00000307	5.324461	4.294441	3.1464958	SPARCL1	SPARC like 1
31474	0.00438	0.000499	3.7512266	-0.594542	3.1464289	SIGLEC15	sialic acid binding Ig like lectin 15
8042	0.00000101	1.37E-08	6.9087136	9.566228	3.1445474
37734	0.000926	0.0000703	4.377554	1.274558	3.1265046	PPP1R3C	protein phosphatase 1 regulatory subunit 3C
28814	0.000021	0.00000062	5.7957747	5.849051	3.1089941	IL33	interleukin 33
38338	0.00000521	0.000000111	6.2976117	7.522106	3.1012957	AK5	adenylate kinase 5
14688	0.00000101	1.36E-08	6.9097749	9.569774	3.1009351	FAXDC2	fatty acid hydroxylase domain containing 2
21911	0.0000169	0.000000478	5.8720548	6.102504	3.1006659	NTN4	netrin 4
25115	0.0000148	0.000000406	5.9196512	6.260845	3.0975322	LINC00965	long intergenic non-protein coding RNA 965
39921	0.000223	0.0000121	4.9163896	2.971477	3.0960309	IRS1	insulin receptor substrate 1
37808	0.00000103	1.42E-08	6.8984913	9.532069	3.0793591	FGF1	fibroblast growth factor 1
31942	0.000041	0.00000145	5.5467964	5.025002	3.0709447	RBMS3	RNA binding motif single stranded interacting protein 3
24317	0.00146	0.000125	4.197794	0.725022	3.0661817	AGR3	anterior gradient 3, protein disulphide isomerase family member
34590	0.0000705	0.00000283	5.3484186	4.372877	3.0612219	CNN1	calponin 1
11331	0.00000645	0.000000145	6.221214	7.266743	3.0285303	EFCAB1	EF-hand calcium binding domain 1
14205	0.0027	0.000272	3.949172	-0.018326	3.0237413	HOXA9	homeobox A9
41010	0.028	0.00546	2.9185991	-2.829528	3.022778	PEG3	paternally expressed 3
40016	0.000795	0.0000578	4.4381345	1.461823	3.0227654	CA8	carbonic anhydrase 8
27210	0.0000781	0.00000323	5.3102118	4.247825	3.0177851	ATP1A2	ATPase Na+/K+ transporting subunit alpha 2
17399	0.00000668	0.000000151	6.2087272	7.22502	3.0070359
38982	0.0000211	0.000000625	5.7932402	5.840636	3.0044747	BEX1	brain expressed X-linked 1
7710	0.000339	0.0000204	4.7579878	2.465849	2.9933978	FIGF	c-fos induced growth factor
10110	0.0000796	0.00000331	5.3027343	4.223373	2.991921	AMIGO2	adhesion molecule with Ig like domain 2
13150	0.0000323	0.00000108	5.6338712	5.31257	2.9819609
27049	0.00000123	1.78E-08	6.8314888	9.308108	2.9717927	SLC40A1	solute carrier family 40 member 1
35523	0.000032	0.00000106	5.6379552	5.326075	2.9597509	NRG2	neuregulin 2
37104	0.000263	0.0000149	4.8532613	2.769367	2.9573295	LTBP2	latent transforming growth factor beta binding protein 2
23213	0.0000529	0.00000198	5.4548752	4.722272	2.9469849
10790	0.00000306	5.66E-08	6.4945155	8.180769	2.9428004
17232	0.00511	0.000606	3.6870446	-0.77812	2.9401304	DCX	doublecortin
26358	0.00192	0.000178	4.0855917	0.387012	2.9333298
36518	0.000438	0.0000279	4.6620841	2.162275	2.9241661	RERGL	RERG like
19164	0.0000119	0.000000312	5.9967455	6.517599	2.9240491	MAPT	microtubule associated protein tau
26311	0.000723	0.0000514	4.4744718	1.57462	2.9217855	HBB	hemoglobin subunit beta
3542	0.000352	0.0000214	4.7435851	2.42013	2.9188615	MLPH	melanophilin
32703	0.00233	0.000226	4.0086899	0.15773	2.9052939
43547	0.00000296	5.39E-08	6.5089752	8.229154	2.9023484	KIAA1456	KIAA1456
26985	0.000231	0.0000127	4.9019556	2.925198	2.8997604	ETV1	ETS variant 1
15909	0.000000415	4.59E-09	7.2282114	10.6321	2.8992927	ANO1	anoctamin 1
14994	0.0000638	0.0000025	5.3861673	4.496613	2.8934713	SEMA5A	semaphorin 5A
206	0.000181	0.00000934	4.9933003	3.218723	2.8858761	CXCL2	C-X-C motif chemokine ligand 2
23650	0.0000953	0.00000416	5.2346791	4.001179	2.8837473	FMO5	flavin containing monooxygenase 5
14841	0.000322	0.0000191	4.7780045	2.529461	2.8824891	DMD	dystrophin
28407	0.000123	0.00000571	5.140422	3.694537	2.8820106	DMRTC1	DMRT like family C1
32214	0.0000144	0.000000395	5.9279886	6.288596	2.874674
40794	0.000108	0.00000485	5.1891624	3.852937	2.8732463	PGR	progesterone receptor
28777	0.000169	0.00000856	5.0193143	3.302591	2.8655389	INPP4B	inositol polyphosphate-4-phosphatase type II B
40779	0.00000311	5.78E-08	6.4882211	8.159707	2.8654133	IQUB	IQ motif and ubiquitin domain containing
37804	0.0000273	0.000000866	5.697915	5.524524	2.8634821	CMYA5	cardiomyopathy associated 5
10863	0.0000132	0.000000355	5.9592249	6.3926	2.8622454	CHL1	cell adhesion molecule L1 like
36756	0.000858	0.0000637	4.4079672	1.368446	2.8603384	NME5	NME/NM23 family member 5
10395	0.0000367	0.00000126	5.5880103	5.161021	2.857907	ACTA2	actin, alpha 2, smooth muscle, aorta
35849	0.00423	0.000478	3.7659524	-0.55219	2.8539396	CXCL14	C-X-C motif chemokine ligand 14
37356	0.0000279	0.00000089	5.6898295	5.497746	2.8536929
33981	0.000132	0.00000627	5.1126534	3.604458	2.8502106	SPATA18	spermatogenesis associated 18
18544	0.00191	0.000176	4.0884127	0.39546	2.8472222	TESC	tescalcin
1926	0.000000904	1.19E-08	6.9488266	9.700243	2.843146	PDK4	pyruvate dehydrogenase kinase 4
35007	0.00000263	4.67E-08	6.5503157	8.367491	2.8386313	STC2	stanniocalcin 2
41192	0.00151	0.00013	4.1842098	0.683887	2.8268936	DCLK1	doublecortin like kinase 1
17970	0.000136	0.00000657	5.0983582	3.558133	2.8215758	FAM189A2	family with sequence similarity 189 member A2
33569	0.00034	0.0000204	4.7571556	2.463205	2.8188341	LIFR	leukemia inhibitory factor receptor alpha
2647	0.000159	0.00000794	5.041878	3.37543	2.8171343	FAM47E	family with sequence similarity 47 member E
45012	0.00168	0.000149	4.1414727	0.55485	2.8171038	XKR6	XK related 6
24115	0.000638	0.0000442	4.5208478	1.719075	2.8119669	HBB	hemoglobin subunit beta
40803	0.0000119	0.000000311	5.9971584	6.518975	2.8088433
39475	0.000739	0.0000528	4.466242	1.549043	2.8047891	PLAT	plasminogen activator, tissue type
21259	0.000504	0.0000332	4.6090278	1.995225	2.8029681	TMTC1	transmembrane and tetratricopeptide repeat containing 1
15846	0.00217	0.000206	4.0378873	0.244546	2.8022669	DKK3	dickkopf WNT signaling pathway inhibitor 3
24695	0.00123	0.000101	4.265909	0.932134	2.7989329	SCGB3A1	secretoglobin family 3A member 1
35129	0.0144	0.00231	3.2307949	-2.031361	2.7975668	AR	androgen receptor
33419	0.00028	0.000016	4.8302447	2.695872	2.7935821	BCL2	BCL2, apoptosis regulator
17649	0.000552	0.0000371	4.5753409	1.889505	2.785675	HBB	hemoglobin subunit beta
8720	0.000000204	1.91E-09	7.4855644	11.487246	2.7810948
7344	0.000605	0.0000414	4.5414041	1.783279	2.7771254	SNRPN	small nuclear ribonucleoprotein polypeptide N
12871	0.000000131	1.11E-09	7.6466633	12.020531	2.7684244	NAV2	neuron navigator 2
43661	0.00044	0.0000281	4.6597332	2.15486	2.7670658	HBB	hemoglobin subunit beta
24458	0.0143	0.00229	3.2328497	-2.025938	2.7661344	AR	androgen receptor
18948	0.0486	0.0112	2.6435838	-3.486535	2.763894	ZIM2///PEG3	zinc finger imprinted 2///paternally expressed 3
33383	0.0055	0.000668	3.6551423	-0.868747	2.7520743	SOCS2	suppressor of cytokine signaling 2
3412	0.00248	0.000244	3.9844535	0.085888	2.7507393	CSRNP3	cysteine and serine rich nuclear protein 3
35825	0.00000057	6.72E-09	7.1162943	10.25918	2.7506152	ANKRD30BP3	ankyrin repeat domain 30B pseudogene 3
36686	0.000919	0.0000696	4.3806285	1.284038	2.7506034	PLAT	plasminogen activator, tissue type
30202	0.00000194	3.24E-08	6.6575159	8.726203	2.7490515
44235	0.0136	0.00214	3.2569553	-1.962152	2.7490047	AR	androgen receptor
14672	0.00122	0.0000993	4.2698014	0.944012	2.7484832	PLAT	plasminogen activator, tissue type
14469	0.0011	0.0000878	4.3081441	1.061251	2.7469608	PLAT	plasminogen activator, tissue type
35940	0.0123	0.00187	3.3033753	-1.838503	2.7427216	AR	androgen receptor
12351	0.000621	0.0000427	4.532074	1.754125	2.7374586
14593	0.0184	0.00319	3.1147087	-2.334255	2.7365708
33503	0.0123	0.00187	3.3044469	-1.835636	2.7335515	AR	androgen receptor
39605	0.000975	0.0000751	4.3569809	1.211192	2.7316657	PLAT	plasminogen activator, tissue type
16493	0.000013	0.000000347	5.9652313	6.412605	2.7283095
18482	0.000901	0.0000679	4.388441	1.308138	2.7278421	LAMA3	laminin subunit alpha 3
3099	0.000372	0.0000229	4.7225146	2.353326	2.7233292	CLIC6	chloride intracellular channel 6
36281	0.00026	0.0000147	4.8570697	2.781538	2.7213148	BCL2	BCL2, apoptosis regulator
35826	0.00135	0.000113	4.228373	0.817827	2.7188878	PLAT	plasminogen activator, tissue type
9672	0.00000587	0.000000129	6.2554761	7.381247	2.715917
29081	0.000265	0.000015	4.8501993	2.759583	2.715777	KCNMA1	potassium calcium-activated channel subfamily M alpha 1
9972	0.0000893	0.00000381	5.2604657	4.085294	2.715521
3547	0.000838	0.0000617	4.4183194	1.400462	2.7147217	PLAT	plasminogen activator, tissue type
27559	0.000416	0.0000262	4.6812669	2.222833	2.7102453	HBB	hemoglobin subunit beta
13611	0.000967	0.0000743	4.3602809	1.221349	2.708571	RNF128	ring finger protein 128, E3 ubiquitin protein ligase
26770	0.00203	0.00019	4.0642978	0.323325	2.7076145	TUBB2B	tubulin beta 2B class IIb
7370	0.000000159	1.4E-09	7.5766289	11.788908	2.7076042	CEP126	centrosomal protein 126
38036	0.00000253	4.46E-08	6.563709	8.412309	2.7039903	LOC105379426	ankyrin repeat domain-containing protein 20A2
6620	0.000939	0.0000715	4.3723711	1.258584	2.6980337	PLAT	plasminogen activator, tissue type
22772	0.0000388	0.00000135	5.5667771	5.090924	2.6962717	MAPT	microtubule associated protein tau
34363	0.00000553	0.00000012	6.2756699	7.448749	2.6961135
27365	8.36E-08	6.4E-10	7.8086154	12.554811	2.6959881	MEG3	maternally expressed 3 (non-protein coding)
22534	0.000282	0.0000162	4.8272635	2.68636	2.690547	BCL2	BCL2, apoptosis regulator
20917	0.000149	0.00000733	5.0656557	3.452282	2.686983	ITM2A	integral membrane protein 2A
3570	0.0109	0.0016	3.3588791	-1.689276	2.6854848	FOXA1	forkhead box A1
31079	0.0000547	0.00000206	5.4430688	4.683456	2.6854418	MAPT	microtubule associated protein tau
33262	0.00025	0.0000139	4.8738825	2.835302	2.6851266
23593	0.00817	0.00111	3.4833877	-1.349226	2.6832031	CNTNAP3	contactin associated protein-like 3
25597	0.0158	0.00261	3.1875688	-2.144962	2.6686539	AR	androgen receptor
22885	0.0147	0.00237	3.221012	-2.057155	2.6678977	AR	androgen receptor
16730	0.0155	0.00254	3.1960161	-2.122837	2.6637896	AR	androgen receptor
44406	0.00257	0.000255	3.9695306	0.041755	2.6629085	CA12	carbonic anhydrase 12
28514	0.0094	0.00133	3.4223944	-1.516706	2.6608026	TFF3	trefoil factor 3
40710	0.00000327	6.18E-08	6.4690238	8.095472	2.6589702	PDGFA	platelet derived growth factor subunit A
42235	0.0000172	0.000000487	5.8665548	6.084216	2.6544279	RBMS3	RNA binding motif single stranded interacting protein 3
2877	0.0000916	0.00000396	5.2496054	4.049857	2.6485872	ALDH7A1	aldehyde dehydrogenase 7 family member A1
5886	0.000655	0.0000456	4.5118181	1.690905	2.6468387	PLAT	plasminogen activator, tissue type
21780	0.00138	0.000117	4.2187344	0.788544	2.6457047	HBB	hemoglobin subunit beta
43637	0.0000177	0.000000502	5.8576783	6.054706	2.6442408
26605	0.00095	0.0000727	4.3669891	1.242003	2.641725	EGR3	early growth response 3
24809	0.000288	0.0000166	4.8198427	2.662692	2.6413594	HOTAIRM1	HOXA transcript antisense RNA, myeloid-specific 1
19706	0.00169	0.000151	4.1380415	0.544516	2.6402209	LUZP2	leucine zipper protein 2
32079	0.000372	0.0000228	4.7230525	2.35503	2.6401467	SEMA5A	semaphorin 5A
38940	0.00000138	2.06E-08	6.7885608	9.164567	2.6391437	TENM2	teneurin transmembrane protein 2
21391	0.00000331	6.28E-08	6.4640302	8.078764	2.6365925	STC2	stanniocalcin 2
20735	0.00836	0.00115	3.4732746	-1.377113	2.6365567	FOXA1	forkhead box A1
34728	0.0000232	0.000000703	5.7590497	5.727174	2.6336767	ADAMTS5	ADAM metallopeptidase with thrombospondin type 1 motif 5
9856	0.000344	0.0000208	4.7517299	2.445978	2.632087	HBB	hemoglobin subunit beta
33984	0.00323	0.00034	3.8767166	-0.230943	2.6315065	TUBB2B	tubulin beta 2B class IIb
16911	0.00136	0.000115	4.2232654	0.802306	2.6294328	NDN	necdin, MAGE family member
25155	0.0103	0.00149	3.382313	-1.625828	2.6288072	FOXA1	forkhead box A1
23424	0.00857	0.00118	3.4625165	-1.406727	2.6254315	FOXA1	forkhead box A1
28694	0.00141	0.00012	4.2111345	0.765474	2.6247941	LTBP2	latent transforming growth factor beta binding protein 2
31116	0.000599	0.0000409	4.5448714	1.794119	2.6240073	PLAT	plasminogen activator, tissue type
38426	0.00944	0.00134	3.420339	-1.52232	2.6224603	FOXA1	forkhead box A1
16337	0.000603	0.0000412	4.5424733	1.786622	2.6199107	POTED	POTE ankyrin domain family member D
18290	0.000172	0.00000873	5.0133787	3.283445	2.6152829	LAMA3	laminin subunit alpha 3
30839	0.00000329	6.22E-08	6.4669169	8.088422	2.6111685	C2orf40	chromosome 2 open reading frame 40
12017	0.000178	0.00000914	4.9997952	3.239652	2.6101257	SEMA5A	semaphorin 5A
42981	0.000143	0.00000692	5.0832469	3.509199	2.6098842	LIFR	leukemia inhibitory factor receptor alpha
40521	0.0000255	0.000000793	5.723744	5.610106	2.6066503	NECAB1	N-terminal EF-hand calcium binding protein 1
40085	0.0000189	0.000000547	5.8323161	5.970415	2.6049915	MAPT	microtubule associated protein tau
606	0.00000233	4.04E-08	6.5927575	8.509514	2.6026743	MAGI1	membrane associated guanylate kinase, WW and PDZ domain containing 1
16840	0.000287	0.0000165	4.8211841	2.666969	2.6026682	MLPH	melanophilin
18749	0.00652	0.000831	3.5820048	-1.074906	2.6025802	FOXA1	forkhead box A1
19216	0.0132	0.00207	3.2694765	-1.928904	2.6014456	AR	androgen receptor
6887	0.00000602	0.000000132	6.2469112	7.35262	2.6009889	MME	membrane metallo-endopeptidase
31001	0.0103	0.0015	3.381593	-1.627781	2.5998651	FOXA1	forkhead box A1
20713	0.0392	0.00846	2.7536663	-3.229052	2.5997619	OLFM4	olfactomedin 4
39087	0.000179	0.00000917	4.9988179	3.236502	2.5982115	GATA3	GATA binding protein 3
7224	0.0108	0.00159	3.3602392	-1.685601	2.5960423	FOXA1	forkhead box A1
31918	0.01	0.00144	3.3939626	-1.59419	2.5953402	FOXA1	forkhead box A1
35654	0.0188	0.00327	3.1059938	-2.35671	2.5950251	AR	androgen receptor
14997	0.0000388	0.00000135	5.5663322	5.089455	2.5950087	MAPT	microtubule associated protein tau
14747	0.0000475	0.00000173	5.4941552	4.851524	2.5915462	C6orf10	chromosome 6 open reading frame 10
32054	0.000235	0.0000129	4.8954122	2.904231	2.5914715	MAGI2-AS3	MAGI2 antisense RNA 3
25789	0.0000553	0.00000209	5.4390474	4.670239	2.5898213	SYNPO2	synaptopodin 2
20447	0.00000681	0.000000154	6.2018105	7.201911	2.5857496	NRSN1	neurensin 1
42803	0.00187	0.000172	4.0959853	0.418152	2.5817537
40963	0.00467	0.000542	3.7241094	-0.672307	2.5790051	CYP4F11	cytochrome P450 family 4 subfamily F member 11
28431	0.00226	0.000217	4.0218678	0.196877	2.5750914	LOC399716	uncharacterized LOC399716
15445	0.000846	0.0000626	4.413638	1.38598	2.5741114	BCL2	BCL2, apoptosis regulator
8938	0.00989	0.00142	3.4006031	-1.576127	2.573476	FOXA1	forkhead box A1
18444	0.00184	0.000169	4.1021931	0.436768	2.5687877	FAM101A	family with sequence similarity 101 member A
8099	0.000128	0.00000602	5.1244544	3.642725	2.5677641	KIAA1456	KIAA1456
7961	0.0000192	0.000000558	5.8265687	5.951321	2.5645238
27291	0.000374	0.000023	4.7206023	2.347268	2.5643474	BCL2	BCL2, apoptosis regulator
39862	0.000584	0.0000396	4.5551973	1.826419	2.5639758	HBB	hemoglobin subunit beta
28733	0.0111	0.00164	3.3491408	-1.715566	2.559642	FOXA1	forkhead box A1
23895	0.000584	0.0000396	4.554788	1.825138	2.5589677	BCL2	BCL2, apoptosis regulator
27149	0.0000749	0.00000306	5.3255131	4.297884	2.5482625	MAMDC2	MAM domain containing 2
41271	0.000555	0.0000373	4.5736521	1.884212	2.5473337	HBB	hemoglobin subunit beta
19801	0.0000019	3.12E-08	6.6677327	8.760387	2.5472206	TTC6	tetratricopeptide repeat domain 6
35942	0.00536	0.000645	3.6663883	-0.836848	2.5469012	CD36	CD36 molecule
10040	0.00126	0.000104	4.2566042	0.903759	2.5395132	SEPP1	selenoprotein P, plasma, 1
15595	0.0000086	0.000000208	6.1157318	6.914454	2.5383742
37179	0.00011	0.00000495	5.1828635	3.832446	2.5306291	NTF4	neurotrophin 4
15709	0.0000169	0.000000474	5.8741238	6.109384	2.5284271
8192	0.000735	0.0000525	4.4682955	1.555423	2.5279618
11382	0.000028	0.000000895	5.6883135	5.492725	2.5228493	MAPT	microtubule associated protein tau
15554	0.0000874	0.00000371	5.2690143	4.1132	2.5190541	MAPT	microtubule associated protein tau
5196	0.000985	0.0000763	4.3519502	1.195715	2.5164192	WIF1	WNT inhibitory factor 1
30376	0.00000104	1.44E-08	6.8946738	9.519312	2.5101908
201	0.0000294	0.000000959	5.667972	5.425383	2.5083264
130	0.000113	0.00000514	5.1717302	3.796243	2.5023254	POTEC	POTE ankyrin domain family member C
17816	0.0000355	0.00000121	5.5994851	5.198921	2.4983373	SCN7A	sodium voltage-gated channel alpha subunit 7
29330	0.00000448	9.29E-08	6.3499528	7.697136	2.4911128
18844	0.00195	0.000181	4.0801904	0.370843	2.488641	IGF1	insulin like growth factor 1
20504	0.00134	0.000113	4.2292129	0.82038	2.4830776
22273	0.000203	0.0000107	4.9521331	3.086248	2.4818944	MGP	matrix Gla protein
14876	0.00037	0.0000227	4.7250842	2.361468	2.4785957	BCL2	BCL2, apoptosis regulator
12074	0.000366	0.0000224	4.7295774	2.375708	2.4753412	BCL2	BCL2, apoptosis regulator
37769	0.0000262	0.000000821	5.7135701	5.576389	2.4749141	MAPT	microtubule associated protein tau
30691	0.00266	0.000267	3.9548596	-0.001556	2.4742446	CD36	CD36 molecule
30849	0.000306	0.0000179	4.7973801	2.591116	2.4704167
19218	0.000258	0.0000145	4.8606746	2.793061	2.4692555	GREB1	growth regulation by estrogen in breast cancer 1
20455	0.000226	0.0000123	4.9100007	2.950987	2.4678039
24539	0.000011	0.000000279	6.0291904	6.625748	2.4615181	ARHGAP20	Rho GTPase activating protein 20
40055	0.0000895	0.00000383	5.2588572	4.080045	2.4571901	MLPH	melanophilin
7964	0.000843	0.0000622	4.4157844	1.39262	2.4542624	BCL2	BCL2, apoptosis regulator
22604	0.0114	0.00169	3.3386262	-1.7439	2.4516891	TOX3	TOX high mobility group box family member 3
28326	0.000000106	8.39E-10	7.7287494	12.291575	2.4484011	CLDN11	claudin 11
15929	0.00205	0.000193	4.0596953	0.30958	2.4473779	IRX2	iroquois homeobox 2
27776	0.0000382	0.00000133	5.5726711	5.110377	2.4445455
23176	0.00233	0.000226	4.0090987	0.158944	2.4420305	MAOA	monoamine oxidase A
9939	0.000377	0.0000233	4.7175591	2.337629	2.4416829
42901	0.000185	0.00000955	4.9866042	3.197155	2.4412395	TECPR2	tectonin beta-propeller repeat containing 2
36361	0.000000187	1.74E-09	7.5140071	11.581523	2.4393569
29813	0.0000294	0.000000959	5.6679897	5.425441	2.4360406
12218	0.0000114	0.000000293	6.0147348	6.577557	2.4323559
5376	0.00291	0.000298	3.9193043	-0.106202	2.4320014	SPAG8	sperm associated antigen 8
2744	0.000887	0.0000665	4.3948095	1.327796	2.4284832	PGR	progesterone receptor
15131	0.00000213	3.64E-08	6.6229508	8.610547	2.4256734
30143	0.00162	0.000143	4.1557963	0.598033	2.4225862	TPRG1	tumor protein p63 regulated 1
38970	0.0000301	0.000000982	5.6610231	5.402386	2.4224953
24572	0.00373	0.000408	3.8179112	-0.402079	2.4222268	LRP2	LDL receptor related protein 2
40662	0.000943	0.0000719	4.3705329	1.25292	2.4203964	BCL2	BCL2, apoptosis regulator
32239	0.00876	0.00122	3.4525226	-1.434191	2.4199319	BHLHE41	basic helix-loop-helix family member e41
43576	0.00017	0.00000861	5.0176015	3.297066	2.4198474	CD200	CD200 molecule
38529	0.00124	0.000102	4.2627426	0.922476	2.4191571	DACH1	dachshund family transcription factor 1
26911	0.000046	0.00000166	5.5059555	4.890386	2.4179148	HOXA5	homeobox A5
12108	0.00000169	2.74E-08	6.7060606	8.888617	2.4178495	NRG1	neuregulin 1
30926	0.000422	0.0000267	4.6755573	2.2048	2.4158876	MAGI2-AS3	MAGI2 antisense RNA 3
25059	0.00118	0.0000951	4.2833359	0.985347	2.4148669
10740	0.000585	0.0000397	4.5541965	1.823288	2.4060715	TBC1D9	TBC1 domain family member 9
24737	0.00489	0.000575	3.7045573	-0.728194	2.4058932
33153	0.00000161	2.57E-08	6.7244345	8.950083	2.4009325	CBX7	chromobox 7
34376	0.0123	0.00188	3.3023195	-1.841327	2.4006824	TFF3	trefoil factor 3
18621	0.00286	0.000292	3.926026	-0.086454	2.396366	HBB	hemoglobin subunit beta
38142	0.0000574	0.00000218	5.4258695	4.62694	2.3952326	MAPT	microtubule associated protein tau
34422	0.000307	0.000018	4.7961886	2.587322	2.3944542	GRAMD1C	GRAM domain containing 1C
30845	0.0000418	0.00000148	5.5401682	5.003143	2.3940468	ACADSB	acyl-CoA dehydrogenase, short/branched chain
27957	0.0000332	0.00000112	5.6229926	5.276603	2.3898517
36196	0.00000303	5.59E-08	6.4979405	8.19223	2.3856218
14228	0.0003	0.0000175	4.8040392	2.612324	2.3831872
34801	0.0000241	0.000000739	5.7444977	5.67891	2.3811366	SYNPO2	synaptopodin 2
2242	0.00212	0.000201	4.0468584	0.27128	2.3810439	IGF1	insulin like growth factor 1
7545	0.000627	0.0000433	4.5276429	1.740286	2.3781534	ACSM1	acyl-CoA synthetase medium-chain family member 1
4373	0.00173	0.000155	4.1283343	0.515298	2.3780364	TMTC1	transmembrane and tetratricopeptide repeat containing 1
6311	0.000119	0.00000549	5.1519054	3.731824	2.3758844	IRS1	insulin receptor substrate 1
9231	0.00131	0.00011	4.2385005	0.848626	2.3744324	MPPED2	metallophosphoesterase domain containing 2
779	0.0000704	0.00000283	5.3487259	4.373884	2.3730654	LOC284112	uncharacterized LOC284112
26970	0.000094	0.00000409	5.2396539	4.017399	2.3720116	ROBO3	roundabout guidance receptor 3
7239	0.0000272	0.000000856	5.7010719	5.534981	2.3716409
5904	0.0000655	0.00000258	5.3758581	4.462803	2.3707256
3424	0.000307	0.000018	4.7955107	2.585164	2.3685997	CTTNBP2	cortactin binding protein 2
28553	0.000396	0.0000247	4.6989503	2.278731	2.3648125	MAPT	microtubule associated protein tau
43354	0.000166	0.00000835	5.0266917	3.326397	2.3614568	PRKD1	protein kinase D1
11403	0.000242	0.0000134	4.8844782	2.869214	2.3587796
37867	0.0312	0.00629	2.8663767	-2.957765	2.3580832	PRR15	proline rich 15
15728	0.00623	0.000783	3.6016546	-1.01974	2.3576006	CXCL12	C-X-C motif chemokine ligand 12
3819	0.0000116	0.000000303	6.0053626	6.546317	2.3575401
28956	0.000135	0.00000647	5.1031912	3.573791	2.3559338
12079	0.0000882	0.00000375	5.2653224	4.101147	2.3554985
9405	0.0000134	0.000000363	5.9524914	6.370175	2.3553491
36004	0.00286	0.000293	3.9253669	-0.088391	2.3535029	AZGP1	alpha-2-glycoprotein 1, zinc-binding
25927	0.0000077	0.00000018	6.1564118	7.050271	2.3531289
9981	0.000232	0.0000127	4.8998271	2.918377	2.3488719
23837	0.006	0.000748	3.6172768	-0.975764	2.3478179	MATN2	matrilin 2
11316	0.00101	0.0000789	4.3416463	1.164038	2.3467614	RHOJ	ras homolog family member J
30655	0.0000151	0.000000416	5.9125245	6.237127	2.3467089
5586	0.00228	0.00022	4.0179492	0.18523	2.3404815	SNURF	SNRPN upstream reading frame
36695	0.00164	0.000145	4.1500895	0.580821	2.3391899	DAAM2	dishevelled associated activator of morphogenesis 2
30398	0.0153	0.0025	3.2027003	-2.105304	2.3377756
9019	0.000000752	9.55E-09	7.0135707	9.916447	2.3346195	IGHA2///IGHA1///IGH	immunoglobulin heavy constant alpha 2 (A2m marker)///immunoglobulin heavy constant alpha 1///immunoglobulin heavy locus
403	0.000867	0.0000646	4.4036919	1.355233	2.3326395	COX7A1	cytochrome c oxidase subunit 7A1
21372	0.000844	0.0000624	4.4146239	1.38903	2.3305097	LOC100509780	uncharacterized LOC100509780
14663	0.000028	0.000000896	5.6879393	5.491486	2.3296361	SPATA18	spermatogenesis associated 18
25075	0.00831	0.00114	3.476227	-1.368976	2.3293382
25207	0.000267	0.0000152	4.846678	2.748335	2.3282281
13034	0.00534	0.000642	3.668316	-0.831374	2.3235411
27030	0.00113	0.0000909	4.2975235	1.028734	2.3205375	ABCG2	ATP binding cassette subfamily G member 2 (Junior blood group)
34612	0.00261	0.00026	3.9639465	0.025261	2.3193637	IGF1	insulin like growth factor 1
5403	0.000203	0.0000107	4.9523015	3.086789	2.3188669	N4BP2L1	NEDD4 binding protein 2 like 1
28463	0.0000564	0.00000213	5.4322683	4.647962	2.3180837	GPRASP1	G protein-coupled receptor associated sorting protein 1
14340	0.00122	0.0000991	4.2703019	0.94554	2.3169315
16548	0.0000576	0.0000022	5.4237148	4.619862	2.3158205	MASP2	mannan binding lectin serine peptidase 2
13333	0.000755	0.0000542	4.4583633	1.524574	2.3107749	RERG	RAS like estrogen regulated growth inhibitor
10003	0.0000868	0.00000367	5.2718912	4.122594	2.3105409	MAP2K6	mitogen-activated protein kinase kinase 6
35451	0.0000883	0.00000376	5.2646942	4.099097	2.3096059	SP2	Sp2 transcription factor
15599	0.00019	0.00000991	4.9754934	3.161384	2.3061518	DKK3	dickkopf WNT signaling pathway inhibitor 3
18364	0.000000496	5.68E-09	7.1655113	10.423244	2.3057314	GRIA4	glutamate ionotropic receptor AMPA type subunit 4
26470	0.00487	0.000572	3.7064662	-0.722744	2.3014915	SEMA3G	semaphorin 3G
1832	0.00329	0.000348	3.8695133	-0.251976	2.2992998
5337	0.00106	0.0000837	4.3231055	1.107114	2.2984437
9412	0.000693	0.0000489	4.4900429	1.62306	2.2978999	ITIH5	inter-alpha-trypsin inhibitor heavy chain family member 5
44693	0.00026	0.0000147	4.857603	2.783242	2.2964222	PDE1C	phosphodiesterase 1C
12014	0.000946	0.0000723	4.3688818	1.247833	2.2955473	MSX2	msh homeobox 2
18139	0.000246	0.0000136	4.8791156	2.852048	2.2948047	KLF3-AS1	KLF3 antisense RNA 1
14871	0.000302	0.0000176	4.8023123	2.606823	2.2941606	KIF5A	kinesin family member 5A
36965	0.0123	0.00187	3.3048305	-1.83461	2.2936085	UBXN10	UBX domain protein 10
44635	0.00299	0.000309	3.9085958	-0.137631	2.2935309
36042	0.000381	0.0000236	4.713094	2.323489	2.2934212
36041	0.0000556	0.0000021	5.437573	4.665394	2.2908206
22182	0.00065	0.0000452	4.5142369	1.698449	2.2898428
10369	0.00000513	0.000000109	6.3040047	7.543481	2.2870028
45107	0.000041	0.00000145	5.546499	5.024021	2.2849984	SLC26A3	solute carrier family 26 member 3
33060	0.00774	0.00104	3.5071678	-1.283471	2.2832096	CXCL12	C-X-C motif chemokine ligand 12
13207	0.00146	0.000125	4.1960948	0.719873	2.2816345	SP100	SP100 nuclear antigen
8759	6.73E-08	4.94E-10	7.8859238	12.809146	2.2813468
41448	0.00522	0.000623	3.6779507	-0.803997	2.2757217
24032	0.000434	0.0000276	4.6653525	2.172587	2.2754778	SYBU	syntabulin
8879	0.000439	0.000028	4.6607971	2.158215	2.2722917	PPP1R14A	protein phosphatase 1 regulatory inhibitor subunit 14A
33464	0.000063	0.00000246	5.3901943	4.509823	2.269102	COX6B2	cytochrome c oxidase subunit 6B2
19852	0.000592	0.0000404	4.5492069	1.807678	2.2662219	LIFR	leukemia inhibitory factor receptor alpha
21505	0.000197	0.0000103	4.9635544	3.122971	2.2643175	PDLIM3	PDZ and LIM domain 3
29142	0.000332	0.0000199	4.7656591	2.490218	2.2641847
19373	0.000226	0.0000123	4.9110495	2.954351	2.2636416	DKK3	dickkopf WNT signaling pathway inhibitor 3
10484	0.00707	0.000925	3.5458928	-1.175854	2.2630131
24519	0.0000167	0.000000467	5.878851	6.125105	2.2628485	TPM1	tropomyosin 1 (alpha)
39007	0.000032	0.00000106	5.6384822	5.327818	2.261903	SMYD1	SET and MYND domain containing 1
21432	0.0031	0.000323	3.8939537	-0.180536	2.2615652	IGF1	insulin like growth factor 1
14775	0.002	0.000186	4.0711273	0.343735	2.2608535	SH3BGRL2	SH3 domain binding glutamate rich protein like 2
35139	0.00206	0.000194	4.0572724	0.302346	2.2535089	LAMB3	laminin subunit beta 3
477	0.0000585	0.00000224	5.4180959	4.601407	2.2523866	GRPR	gastrin releasing peptide receptor
7892	0.00559	0.000682	3.6477793	-0.889604	2.2503673	CXCL12	C-X-C motif chemokine ligand 12
9014	0.00103	0.0000807	4.3346959	1.142688	2.2500842	RIC3	RIC3 acetylcholine receptor chaperone
33016	0.00231	0.000224	4.0122059	0.168169	2.2499903	FMOD	fibromodulin
29063	0.00139	0.000118	4.2146221	0.776059	2.247768	PDGFRA	platelet derived growth factor receptor alpha
32192	0.00000611	0.000000135	6.2415409	7.334671	2.246856	NEDD4L	neural precursor cell expressed, developmentally down-regulated 4-like, E3 ubiquitin protein ligase
43058	0.000133	0.00000634	5.1090724	3.59285	2.2462456	TPTE	transmembrane phosphatase with tensin homology
11972	0.00158	0.000138	4.1669361	0.631663	2.2448597	FGF1	fibroblast growth factor 1
14129	0.000843	0.0000623	4.4152793	1.391057	2.2445664	LCA5	LCA5, lebercilin
6437	0.0000227	0.000000683	5.7676296	5.755639	2.2432517
3232	0.0000349	0.00000119	5.6050706	5.217374	2.2430062
19639	0.0149	0.00242	3.2142773	-2.074883	2.24279	SCGB2A1	secretoglobin family 2A member 1
36591	0.013	0.00203	3.2762988	-1.910756	2.2421899	AZGP1	alpha-2-glycoprotein 1, zinc-binding
32613	0.0167	0.00282	3.1594109	-2.218445	2.2416601	VIT	vitrin
4311	0.0000478	0.00000175	5.4913541	4.842301	2.237486	GRAMD1C	GRAM domain containing 1C
28558	0.0149	0.00241	3.21474	-2.073666	2.2368395	GRIK3	glutamate ionotropic receptor kainate type subunit 3
16164	0.00133	0.000111	4.2342248	0.83562	2.2345786
21390	0.0000742	0.00000303	5.3290556	4.309478	2.2324892	JAM3	junctional adhesion molecule 3
6059	0.00088	0.0000659	4.3977249	1.336799	2.22281	RHOJ	ras homolog family member J
24613	0.00624	0.000784	3.6013483	-1.020602	2.2199973	IGF1	insulin like growth factor 1
40365	0.000146	0.00000712	5.0743934	3.480547	2.2184537	RERG	RAS like estrogen regulated growth inhibitor
43560	0.00174	0.000156	4.1266372	0.510193	2.217243	KIT	KIT proto-oncogene receptor tyrosine kinase
34485	0.0000765	0.00000314	5.3181607	4.273826	2.2160492
42003	0.0000517	0.00000193	5.4625763	4.747599	2.2159096	CCDC158	coiled-coil domain containing 158
11229	0.00073	0.000052	4.4712781	1.564692	2.2153523	NRG1	neuregulin 1
108	0.0016	0.00014	4.1604175	0.611979	2.2112573	C1orf115	chromosome 1 open reading frame 115
7715	0.0000887	0.00000379	5.2626084	4.092288	2.2111731	ANKRD20A12P	ankyrin repeat domain 20 family member A12, pseudogene
13128	0.0015	0.00013	4.1851702	0.686793	2.2094187	ANKRD20A2	ankyrin repeat domain 20 family member A2
29038	0.0014	0.000119	4.2125621	0.769806	2.2084704
21328	0.0000581	0.00000222	5.4211166	4.611328	2.206874
3769	0.00018	0.00000923	4.9968659	3.230211	2.2054036	CFAP43	cilia and flagella associated protein 43
23603	0.0000952	0.00000415	5.2350765	4.002474	2.2051511	RHD	Rh blood group D antigen
618	0.00146	0.000125	4.1977498	0.724888	2.2028648	KIT	KIT proto-oncogene receptor tyrosine kinase
23092	0.000212	0.0000113	4.9350486	3.031361	2.1951585	ANKRD20A11P	ankyrin repeat domain 20 family member A11, pseudogene
36058	0.00273	0.000275	3.9452195	-0.029974	2.1934227	BEND5	BEN domain containing 5
1050	0.0000489	0.0000018	5.4828316	4.814245	2.1897971	FANK1	fibronectin type III and ankyrin repeat domains 1
7105	0.0000006	7.21E-09	7.0960609	10.191704	2.189276
28949	0.000257	0.0000144	4.8622081	2.797963	2.1890786	MYH3	myosin, heavy chain 3, skeletal muscle, embryonic
15588	0.00201	0.000187	4.0688023	0.336785	2.1877732
24511	0.000491	0.0000321	4.6189981	2.026567	2.1873443
41458	0.00652	0.000831	3.5819034	-1.07519	2.1862076	KRT15	keratin 15
35058	0.0000667	0.00000265	5.3689139	4.440036	2.1836292	AFAP1L2	actin filament associated protein 1 like 2
30932	0.0000169	0.000000474	5.8741367	6.109427	2.183189
6021	0.00119	0.0000965	4.2785764	0.970805	2.1830712	KIT	KIT proto-oncogene receptor tyrosine kinase
42829	0.00134	0.000112	4.2320413	0.828979	2.182801	KIT	KIT proto-oncogene receptor tyrosine kinase
45023	0.000519	0.0000344	4.5981861	1.961171	2.180107	C4orf32	chromosome 4 open reading frame 32
18909	0.0133	0.00208	3.2669667	-1.935575	2.1786548	CXCL12	C-X-C motif chemokine ligand 12
8486	0.0000317	0.00000105	5.6416994	5.338458	2.1783247	TMEM144	transmembrane protein 144
11223	0.0000678	0.0000027	5.3626989	4.419665	2.1776783	LOC101930370	uncharacterized LOC101930370
7741	0.007	0.000913	3.5500612	-1.164231	2.1761458
20739	0.00167	0.000148	4.1445959	0.564261	2.1745328	KIT	KIT proto-oncogene receptor tyrosine kinase
5898	0.00826	0.00113	3.4788474	-1.361752	2.1725598	CXCL12	C-X-C motif chemokine ligand 12
11071	0.00159	0.00014	4.1624689	0.618172	2.1701824
3854	0.00000371	7.29E-08	6.4208752	7.934377	2.1680482
28618	0.000981	0.0000758	4.3540619	1.202211	2.1676612	PDE2A	phosphodiesterase 2A
28283	0.00134	0.000113	4.2289112	0.819463	2.1665824	KIT	KIT proto-oncogene receptor tyrosine kinase
25158	0.00789	0.00106	3.4992007	-1.30553	2.1615262
43451	0.00248	0.000244	3.9841995	0.085136	2.1612482	KIAA1324	KIAA1324
21039	0.00044	0.0000282	4.6593894	2.153775	2.1605789	ITGA11	integrin subunit alpha 11
37307	0.00757	0.00101	3.5171789	-1.255714	2.1598482	RUNX1T1	RUNX1 translocation partner 1
44121	0.000339	0.0000203	4.7591644	2.469585	2.1588555	CFAP70	cilia and flagella associated protein 70
1247	0.000326	0.0000194	4.7728292	2.513006	2.1588231	SDPR	serum deprivation response
12383	0.000128	0.00000605	5.1232205	3.638723	2.1573049	TMEM26	transmembrane protein 26
29323	0.00124	0.000102	4.2618065	0.919621	2.1566466	KIT	KIT proto-oncogene receptor tyrosine kinase
39968	0.000673	0.0000471	4.5015342	1.658849	2.1552651	ITGBL1	integrin subunit beta like 1
38258	0.000521	0.0000346	4.5964539	1.955732	2.1548429
31920	0.000108	0.00000486	5.1883671	3.850349	2.1538851	IL6ST	interleukin 6 signal transducer
17870	0.00909	0.00127	3.4369113	-1.476999	2.153662	KRT5	keratin 5
6383	0.00689	0.000894	3.5573101	-1.143999	2.1532261	MATN2	matrilin 2
27147	0.0263	0.00505	2.9476551	-2.7575	2.1518319	CTNND2	catenin delta 2
39261	0.00189	0.000174	4.0917713	0.405522	2.1516059	TMEM237	transmembrane protein 237
24162	0.00134	0.000112	4.23186	0.828428	2.1501764	KIT	KIT proto-oncogene receptor tyrosine kinase
12010	0.0242	0.00454	2.9869568	-2.659312	2.1491737	TAT	tyrosine aminotransferase
23368	0.0012	0.000097	4.2770372	0.966104	2.1457015	KIT	KIT proto-oncogene receptor tyrosine kinase
7485	0.0121	0.00183	3.3113478	-1.81716	2.1446609	CXCL12	C-X-C motif chemokine ligand 12
34352	0.00843	0.00116	3.4692971	-1.388068	2.1434715	IGF1	insulin like growth factor 1
27621	0.000227	0.0000123	4.9095301	2.949479	2.140298
1882	0.000461	0.0000299	4.641169	2.096345	2.1399411	ARHGEF38	Rho guanine nucleotide exchange factor 38
37719	0.000991	0.000077	4.3491614	1.187139	2.1390275
11711	0.0000437	0.00000156	5.5250129	4.95318	2.1324661	NAP1L2	nucleosome assembly protein 1 like 2
15161	0.037	0.00785	2.7821397	-3.161238	2.1316067	FAM3B	family with sequence similarity 3 member B
40059	0.000352	0.0000214	4.7430713	2.4185	2.131322	ACADSB	acyl-CoA dehydrogenase, short/branched chain
12943	0.00132	0.00011	4.2365059	0.842558	2.1298239	NOSTRIN	nitric oxide synthase trafficking
16716	0.000554	0.0000372	4.5743122	1.886281	2.1275648	RBMS3	RNA binding motif single stranded interacting protein 3
32392	0.0000908	0.0000039	5.2535308	4.062664	2.1275237	NRSN1	neurensin 1
37462	0.0000711	0.00000288	5.3438294	4.357847	2.127469	PRICKLE2	prickle planar cell polarity protein 2
19116	0.00121	0.0000987	4.2715922	0.949478	2.1274512
13558	0.0000175	0.000000496	5.8609534	6.065593	2.1252014
21592	0.00176	0.000158	4.1222765	0.49708	2.1249282	KIT	KIT proto-oncogene receptor tyrosine kinase
18866	0.000126	0.00000592	5.1294486	3.658926	2.1243927	ZNF214	zinc finger protein 214
11303	0.0145	0.00233	3.2263825	-2.043001	2.1210614	POTEE	POTE ankyrin domain family member E
22358	0.00594	0.000738	3.6214252	-0.964069	2.1204333	IGF1	insulin like growth factor 1
18314	0.000444	0.0000285	4.6553817	2.141136	2.1194641	PDZK1	PDZ domain containing 1
18842	0.0000835	0.00000351	5.2850764	4.16566	2.1160472
7277	0.000934	0.000071	4.3746788	1.265695	2.1157168	ANKRD20A2	ankyrin repeat domain 20 family member A2
9119	0.000196	0.0000102	4.9655172	3.129284	2.1153593
12613	0.00192	0.000177	4.0871663	0.391727	2.1146262	CPE	carboxypeptidase E
36357	0.0000125	0.000000331	5.9797377	6.460929	2.1104392	TSHZ2	teashirt zinc finger homeobox 2
7824	0.0137	0.00215	3.2556424	-1.965633	2.1098749	CXCL12	C-X-C motif chemokine ligand 12
31819	0.000043	0.00000153	5.5314553	4.974416	2.1078131	ABCA11P	ATP binding cassette subfamily A member 11, pseudogene
26097	0.0109	0.00161	3.3552562	-1.699062	2.1067655
34823	0.00000631	0.000000141	6.22911	7.293128	2.1064742	TCEAL7	transcription elongation factor A like 7
16449	0.00349	0.000375	3.8449319	-0.323605	2.1053025
2719	0.00302	0.000313	3.9039848	-0.15115	2.1023816	SEMA6A	semaphorin 6A
37845	0.00616	0.000773	3.6062475	-1.006822	2.1013016	LIN7A	lin-7 homolog A, crumbs cell polarity complex component
21009	0.000917	0.0000694	4.3815926	1.287011	2.0990921	ANKRD20A2	ankyrin repeat domain 20 family member A2
12501	0.00184	0.000169	4.1020352	0.436294	2.0943928	SEMA3C	semaphorin 3C
24283	0.00326	0.000345	3.8727129	-0.242636	2.0920502
5822	0.000987	0.0000766	4.3507495	1.192023	2.0908017	VIPR1	vasoactive intestinal peptide receptor 1
11075	0.0166	0.00278	3.1639221	-2.2067	2.0907962	CXCL12	C-X-C motif chemokine ligand 12
12965	0.00679	0.000877	3.563689	-1.126177	2.0896475
22513	0.00626	0.000788	3.5995733	-1.025591	2.089296
3921	0.00101	0.0000785	4.343207	1.168834	2.0888593
31283	0.00135	0.000114	4.2272491	0.814411	2.0880564	DMKN	dermokine
40381	0.00000178	2.91E-08	6.6886657	8.830422	2.0870193
41953	0.00146	0.000125	4.1967359	0.721815	2.0849947	KCNMB1	potassium calcium-activated channel subfamily M regulatory beta subunit 1
18158	0.000271	0.0000155	4.8414645	2.731685	2.0839547
36422	0.00347	0.000372	3.8474144	-0.316381	2.083072	JAM2	junctional adhesion molecule 2
33425	0.00449	0.000515	3.741014	-0.623863	2.08254	GLI3	GLI family zinc finger 3
22646	0.00261	0.000259	3.964613	0.027229	2.079941	ANKRD20A2	ankyrin repeat domain 20 family member A2
8637	0.0132	0.00205	3.2724552	-1.920983	2.0796674
11529	0.0044	0.000502	3.7494981	-0.599507	2.0792695	TNS4	tensin 4
25660	0.00593	0.000736	3.6225482	-0.960902	2.0784893	LETM2	leucine zipper and EF-hand containing transmembrane protein 2
12361	0.0163	0.00272	3.1726344	-2.183987	2.0783996	CXCL12	C-X-C motif chemokine ligand 12
31986	0.0191	0.00335	3.0975534	-2.378419	2.0771391	ZDBF2	zinc finger DBF-type containing 2
10352	0.00016	0.00000797	5.0407635	3.371831	2.0736247	CACNA1C	calcium voltage-gated channel subunit alpha1 C
11362	0.0094	0.00133	3.4222159	-1.517194	2.072996
4415	0.0000442	0.00000159	5.5195252	4.935094	2.0709466	ARL4A	ADP ribosylation factor like GTPase 4A
189	0.0242	0.00453	2.987822	-2.65714	2.0694184	MAOB	monoamine oxidase B
2767	0.00149	0.000129	4.1879369	0.695167	2.0672706	PAK3	p21 (RAC1) activated kinase 3
40410	0.0311	0.00627	2.8675217	-2.95497	2.0668508	MAOB	monoamine oxidase B
20871	0.000286	0.0000165	4.8217728	2.668846	2.0665503	PLPPR1	phospholipid phosphatase related 1
18333	0.01	0.00144	3.3945833	-1.592502	2.0639292	IGF1	insulin like growth factor 1
15726	0.00511	0.000607	3.6867735	-0.778892	2.0624755	SBSPON	somatomedin B and thrombospondin type 1 domain containing
37499	0.00112	0.0000897	4.301642	1.04134	2.0596606	JADE2	jade family PHD finger 2
5460	0.000615	0.0000422	4.53535	1.764359	2.0579667
29659	0.000241	0.0000133	4.8860152	2.874135	2.0563058	ZNF175	zinc finger protein 175
34344	0.00759	0.00101	3.5155276	-1.260296	2.0561273	TGFBR2	transforming growth factor beta receptor 2
31350	0.00582	0.00072	3.6299189	-0.940101	2.0560279	INHBB	inhibin beta B subunit
16524	0.00233	0.000226	4.0087798	0.157997	2.0544725
18949	0.00365	0.000396	3.8273449	-0.374713	2.0519026	LOC105370792	uncharacterized LOC105370792
22598	0.0148	0.00239	3.2183192	-2.064246	2.0514213
18275	0.0015	0.000129	4.1863058	0.69023	2.0508733	SCN4A	sodium voltage-gated channel alpha subunit 4
6121	0.000151	0.00000744	5.061432	3.438624	2.0499113	LOC100129846///RBPMS	uncharacterized LOC100129846///RNA binding protein with multiple splicing
31278	0.00395	0.000437	3.7948201	-0.468919	2.0491839	KCNE1	potassium voltage-gated channel subfamily E regulatory subunit 1
20942	0.00172	0.000153	4.1324819	0.527778	2.048388	GSTT2	glutathione S-transferase theta 2 (gene/pseudogene)
17488	0.00407	0.000454	3.7825344	-0.504397	2.0471881	GSTM4	glutathione S-transferase mu 4
21116	0.00026	0.0000147	4.8566721	2.780267	2.0450447	LPCAT2	lysophosphatidylcholine acyltransferase 2
31912	0.0000179	0.00000051	5.8527752	6.038407	2.0399123	NRG2	neuregulin 2
37297	0.00125	0.000103	4.25972	0.913258	2.0366171	TUB	tubby bipartite transcription factor
3299	0.000146	0.00000716	5.072806	3.475411	2.0339574	ANGPTL7	angiopoietin like 7
6983	0.00874	0.00121	3.453507	-1.431487	2.0305816
13456	0.00542	0.000656	3.6610272	-0.852061	2.0303813
17823	0.000136	0.00000654	5.1000326	3.563557	2.0299685
6517	0.000541	0.0000361	4.583108	1.913856	2.0264179
33125	0.0011	0.0000874	4.3097968	1.066314	2.0254037
3924	0.00000222	3.81E-08	6.6096237	8.565952	2.0247929	RHD	Rh blood group D antigen
25629	0.000115	0.00000527	5.1645164	3.772795	2.0230975
27802	0.00337	0.000358	3.8599613	-0.279837	2.0230614	PDLIM3	PDZ and LIM domain 3
43171	0.00783	0.00105	3.5024423	-1.296558	2.0228567	IGF1	insulin like growth factor 1
22219	0.000000806	1.03E-08	6.9917203	9.843495	2.0217195	GRAMD3	GRAM domain containing 3
29812	0.00855	0.00118	3.4633819	-1.404347	2.021306	ANKRD20A8P	ankyrin repeat domain 20 family member A8, pseudogene
33477	0.000192	0.00001	4.97221	3.150817	2.0212592
23323	0.0284	0.00557	2.9118165	-2.846273	2.0174002	ALB	albumin
32095	0.0187	0.00326	3.107837	-2.351964	2.0136279	GREB1	growth regulation by estrogen in breast cancer 1
26711	0.00255	0.000253	3.9730822	0.052252	2.0124682	CELF6	CUGBP, Elav-like family member 6
2577	0.00384	0.000422	3.8066422	-0.434724	2.0100371
13827	0.00334	0.000354	3.864065	-0.267872	2.0099523
22800	0.00413	0.000463	3.7758805	-0.523588	2.0084009	TSGA10	testis specific 10
42172	0.0101	0.00146	3.3896754	-1.60584	2.0071405	RSPH1	radial spoke head 1 homolog
5618	0.0000208	0.000000614	5.798634	5.858544	2.0038107	EFCAB1	EF-hand calcium binding domain 1
38310	0.0309	0.0062	2.8714616	-2.945348	2.0035747	HEY2	hes related family bHLH transcription factor with YRPW motif 2
26968	0.00000145	2.24E-08	6.7652686	9.086669	2.003169
1303	0.00632	0.000798	3.5955795	-1.036813	2.002386
37974	0.0208	0.00374	3.0582666	-2.478963	2.0016802
18646	0.0112	0.00167	3.3437785	-1.730023	1.9982721
12632	0.000363	0.0000222	4.7318866	2.383028	1.9977842
8230	0.000601	0.0000411	4.5435593	1.790017	1.997226
15282	0.00575	0.000709	3.6351343	-0.925369	1.9961241	TMEM220	transmembrane protein 220
2289	0.00696	0.000905	3.5532541	-1.155322	1.9939023
42740	0.000212	0.0000113	4.9362974	3.035371	1.9915384
13051	0.00271	0.000274	3.9466067	-0.025886	1.9892154	ZSCAN18	zinc finger and SCAN domain containing 18
8390	0.00537	0.000649	3.664732	-0.841549	1.9865507	INHBB	inhibin beta B subunit
23071	0.0000859	0.00000362	5.275755	4.135212	1.9845266	ANKRD18A	ankyrin repeat domain 18A
18983	0.00166	0.000147	4.1462512	0.569249	1.9838317
21200	0.0169	0.00286	3.1538254	-2.232973	1.9837832	NANOG	Nanog homeobox
33897	0.0000364	0.00000125	5.590755	5.170085	1.9810907	NPHP1	nephrocystin 1
7086	0.00652	0.000832	3.5814824	-1.07637	1.979065	HOXB3	homeobox B3
8518	0.0000275	0.000000875	5.6949185	5.514599	1.9785146	ABCB1	ATP binding cassette subfamily B member 1
1753	0.0000513	0.0000019	5.4660729	4.759101	1.9782822	KIF13B	kinesin family member 13B
8942	0.00315	0.00033	3.8872651	-0.200109	1.9766172	LOC400464	ubiquitin conjugating enzyme E2 Q2 pseudogene
12024	0.000275	0.0000157	4.8365511	2.715998	1.975637	LILRA2	leukocyte immunoglobulin like receptor A2
26321	0.000339	0.0000204	4.7578907	2.46554	1.9729429
38461	0.000254	0.0000142	4.8676099	2.815237	1.9720579
11664	0.033	0.00676	2.8388403	-3.024742	1.9700682
3855	0.00000743	0.000000172	6.1701059	7.096005	1.9699847	ARHGAP19	Rho GTPase activating protein 19
33680	0.0000854	0.0000036	5.2775875	4.141197	1.9696818
40572	0.000343	0.0000207	4.7534451	2.451424	1.9682314	RBPMS	RNA binding protein with multiple splicing
11682	0.00627	0.000789	3.5991771	-1.026705	1.9653979	LGR6	leucine rich repeat containing G protein-coupled receptor 6
1509	0.000449	0.000029	4.650651	2.126223	1.9649118	CREBRF	CREB3 regulatory factor
11610	0.0123	0.00188	3.3016514	-1.843114	1.9640697	HOXB3	homeobox B3
7637	0.0223	0.00408	3.0264683	-2.55973	1.9635067
37102	0.00124	0.000101	4.2630988	0.923562	1.9618195	ADCY10P1	adenylate cyclase 10, soluble pseudogene 1
8466	0.000167	0.00000842	5.0241559	3.318213	1.9610692	ABCB1	ATP binding cassette subfamily B member 1
29014	0.000578	0.0000391	4.5584912	1.836728	1.9596216
34030	0.000655	0.0000456	4.5112628	1.689174	1.9576082
4742	0.0107	0.00157	3.3640449	-1.675312	1.9567249
45157	0.000286	0.0000165	4.8216363	2.668411	1.9558059
24704	0.00238	0.000233	3.9998377	0.131467	1.9535474	TAPT1-AS1	TAPT1 antisense RNA 1 (head to head)
18976	0.00168	0.000149	4.1418305	0.555928	1.9522247	OR5P2	olfactory receptor family 5 subfamily P member 2
1574	0.0207	0.00373	3.0584702	-2.478444	1.9514335	EDNRB	endothelin receptor type B
12073	0.0000221	0.000000658	5.7783625	5.791253	1.9507777
29938	0.00234	0.000227	4.0079502	0.155534	1.9490221
17775	0.000000111	9.01E-10	7.7074247	12.221209	1.9465441	EDA2R	ectodysplasin A2 receptor
26411	0.0000109	0.000000276	6.0324435	6.636594	1.9464282	DRC3	dynein regulatory complex subunit 3
6384	0.0074	0.000977	3.5274145	-1.227288	1.9437548
16143	0.00993	0.00142	3.398551	-1.581711	1.9404481	TAGLN	transgelin
27901	0.000555	0.0000373	4.5731228	1.882554	1.9389126	NEIL1	nei like DNA glycosylase 1
33592	0.0012	0.0000975	4.2755296	0.9615	1.9374892	LOC100289058	uncharacterized LOC100289058
33846	0.0113	0.00169	3.3404907	-1.73888	1.9364954	CRACR2A	calcium release activated channel regulator 2A
21268	0.0116	0.00174	3.3288239	-1.770267	1.9347799	ANKRD42	ankyrin repeat domain 42
15076	0.000816	0.0000598	4.4280458	1.430569	1.933905	GATS	GATS, stromal antigen 3 opposite strand
20320	0.0243	0.00456	2.9856205	-2.662664	1.9328451
25913	0.00261	0.00026	3.9642403	0.026129	1.9316021	SEPP1	selenoprotein P, plasma, 1
12901	0.00729	0.000959	3.5335527	-1.210219	1.9309815	POU5F2	POU domain class 5, transcription factor 2
33976	0.0182	0.00315	3.1201737	-2.320154	1.9308168
35924	0.00132	0.00011	4.2372307	0.844763	1.9306865	MICU3	mitochondrial calcium uptake family member 3
25035	0.00000759	0.000000177	6.1615287	7.067359	1.9269453
1645	0.000193	0.0000101	4.9697087	3.142769	1.9260326	LRP2BP	LRP2 binding protein
2829	0.0389	0.00839	2.7568424	-3.221513	1.9221398	RSPO3	R-spondin 3
10237	0.000000231	2.21E-09	7.4421967	11.343403	1.9189242	CLDN11	claudin 11
14196	0.00266	0.000267	3.9556859	0.000882	1.9176973	MME	membrane metallo-endopeptidase
34394	0.0162	0.00269	3.1756491	-2.176119	1.9169457	SYNM	synemin
19963	0.0000131	0.000000351	5.9622391	6.402639	1.9162786	SEMA6D	semaphorin 6D
30252	0.00000161	2.56E-08	6.7258118	8.954691	1.9157354	MEG3	maternally expressed 3 (non-protein coding)
12958	0.0366	0.00774	2.7879199	-3.147411	1.9146715	AGR2	anterior gradient 2, protein disulphide isomerase family member
18014	0.0154	0.00251	3.2002906	-2.111627	1.9140758	IGF1	insulin like growth factor 1
54	0.0197	0.00348	3.0836086	-2.414202	1.9126024
35469	0.0455	0.0103	2.6789627	-3.404608	1.9120932	AKT3	AKT serine/threonine kinase 3
24618	0.00112	0.0000898	4.3013141	1.040336	1.9106798
7338	0.000023	0.000000696	5.7617504	5.736133	1.9103774	CLASRP	CLK4 associating serine/arginine rich protein
39075	0.00214	0.000204	4.0424107	0.258022	1.9101734
32766	0.000068	0.00000272	5.3612094	4.414784	1.909337
24524	0.000242	0.0000134	4.8842924	2.868619	1.9066076	ABCB1	ATP binding cassette subfamily B member 1
4325	0.0256	0.00488	2.9608187	-2.72471	1.906435	CD36	CD36 molecule
26158	0.00244	0.000239	3.9906802	0.104326	1.9061732	ZNF135	zinc finger protein 135
30301	0.0268	0.00518	2.938564	-2.780088	1.9050825	XKR6	XK related 6
35365	0.00341	0.000364	3.8545772	-0.295526	1.9048196	MTURN	maturin, neural progenitor differentiation regulator homolog (Xenopus)
10439	0.0211	0.00382	3.0503636	-2.499088	1.9020124	CXCL12	C-X-C motif chemokine ligand 12
37946	0.00026	0.0000146	4.8580181	2.784569	1.9007777	AASS	aminoadipate-semialdehyde synthase
40028	0.00000206	3.46E-08	6.6381998	8.661571	1.8993447
20013	0.0013	0.000108	4.2433373	0.863347	1.8956558	PCSK1	proprotein convertase subtilisin/kexin type 1
35759	0.000578	0.0000391	4.5585802	1.837007	1.8949902
17081	0.00000989	0.000000246	6.065599	6.747168	1.8945096	PLPPR1	phospholipid phosphatase related 1
39004	0.000995	0.0000774	4.347589	1.182304	1.8917796	SRPX	sushi repeat containing protein, X-linked
36944	0.00011	0.00000501	5.1792186	3.820591	1.8904922	OR5P1P	olfactory receptor family 5 subfamily P member 1 pseudogene
43585	0.00000831	0.000000199	6.128674	6.957657	1.8898336	LRIG1	leucine rich repeats and immunoglobulin like domains 1
2009	0.00138	0.000117	4.2185837	0.788086	1.889829	RANBP3L	RAN binding protein 3 like
29762	0.0367	0.00775	2.7872181	-3.149091	1.8890598	AKT3	AKT serine/threonine kinase 3
20434	0.000659	0.000046	4.5091029	1.682439	1.8861982	ZNF177	zinc finger protein 177
21691	0.00467	0.000543	3.7237071	-0.673458	1.8852932	WLS	wntless Wnt ligand secretion mediator
30727	0.000173	0.00000882	5.0104199	3.273903	1.8830548	LYRM9	LYR motif containing 9
24098	0.00000292	5.28E-08	6.5149191	8.249044	1.8815746	ABCA5	ATP binding cassette subfamily A member 5
33997	0.0175	0.00298	3.1398208	-2.269327	1.8805284	PLEKHH2	pleckstrin homology, MyTH4 and FERM domain containing H2
12685	0.00834	0.00114	3.4746947	-1.3732	1.880457	MIR100HG	mir-100-let-7a-2 cluster host gene
3870	0.00213	0.000202	4.045645	0.267662	1.8803289	ABAT	4-aminobutyrate aminotransferase
35933	0.00642	0.000815	3.5882847	-1.057294	1.8800916	CFI	complement factor I
32407	0.000087	0.00000368	5.2707591	4.118897	1.8800456	MIR99AHG	mir-99a-let-7c cluster host gene
26	0.00227	0.000218	4.0200328	0.191423	1.8764506	GMDS-AS1	GMDS antisense RNA 1 (head to head)
39279	0.00512	0.000608	3.6859419	-0.78126	1.8761186
6884	0.00487	0.000572	3.7063937	-0.722951	1.8756338	GLIPR1L2	GLI pathogenesis-related 1 like 2
26426	0.000438	0.000028	4.6613732	2.160033	1.8750679
40077	0.00641	0.000813	3.589271	-1.054526	1.8704465	RN7SL737P	RNA, 7SL, cytoplasmic 737, pseudogene
26558	0.0229	0.00423	3.0129424	-2.593916	1.8702242	CHIC1	cysteine rich hydrophobic domain 1
40420	0.00671	0.000864	3.5685697	-1.112529	1.8662687	FMO2	flavin containing monooxygenase 2
16602	0.000563	0.0000379	4.5680587	1.866687	1.8662345
22483	0.000147	0.00000721	5.0706883	3.46856	1.8644337	GSTM1	glutathione S-transferase mu 1
24636	0.000695	0.0000491	4.4890445	1.619952	1.8639484	CFI	complement factor I
32617	0.00247	0.000243	3.9862217	0.091122	1.8622058	SLCO1A2	solute carrier organic anion transporter family member 1A2
42804	0.048	0.0111	2.6498606	-3.472058	1.861642	POTEE	POTE ankyrin domain family member E
5137	0.00703	0.000917	3.5487647	-1.167847	1.8606916	IRX4	iroquois homeobox 4
15777	0.00349	0.000375	3.84478	-0.324047	1.860285	COL4A5	collagen type IV alpha 5 chain
1844	0.00176	0.000159	4.1221082	0.496574	1.8585406	PLEKHA6	pleckstrin homology domain containing A6
42879	0.00231	0.000223	4.0131726	0.17104	1.8564331
5636	0.00263	0.000263	3.9600975	0.013899	1.8555206	ZNF175	zinc finger protein 175
41811	0.000525	0.0000349	4.593706	1.947107	1.8539745	XKR6	XK related 6
34573	0.0003	0.0000175	4.8042591	2.613024	1.8523447
15980	0.0000708	0.00000286	5.3457848	4.364251	1.8522721	DIXDC1	DIX domain containing 1
34117	0.000232	0.0000127	4.9010941	2.922437	1.849729
35679	0.00421	0.000475	3.7674374	-0.547914	1.849625	ZNF608	zinc finger protein 608
40512	0.00598	0.000744	3.6187216	-0.971692	1.8495484
41241	0.0156	0.00256	3.1941675	-2.127682	1.8454099	SOCS2	suppressor of cytokine signaling 2
21345	0.0134	0.00209	3.2645165	-1.942084	1.845278	C14orf37	chromosome 14 open reading frame 37
41370	0.000592	0.0000403	4.5494155	1.80833	1.8449817	FGF1	fibroblast growth factor 1
35256	0.000405	0.0000254	4.6904791	2.251944	1.8444327	NAIP	NLR family apoptosis inhibitory protein
2947	0.0195	0.00344	3.0877674	-2.403541	1.843509	CYP4B1	cytochrome P450 family 4 subfamily B member 1
34488	0.000195	0.0000102	4.9663835	3.132071	1.8430383	LPCAT2	lysophosphatidylcholine acyltransferase 2
24828	0.00065	0.0000452	4.5143625	1.698841	1.8423019
24592	0.000126	0.0000059	5.1306835	3.662932	1.8418539	CMYA5	cardiomyopathy associated 5
33015	0.0022	0.000211	4.0314687	0.225436	1.8401157
19913	0.000372	0.0000229	4.7227666	2.354124	1.8399847	SPEF2	sperm flagellar 2
32983	0.0156	0.00257	3.1925844	-2.131829	1.839837	SCGB2A1	secretoglobin family 2A member 1
35821	0.0167	0.00282	3.1595605	-2.218056	1.8346827
5306	0.00666	0.000855	3.5723521	-1.101945	1.8333746	PIK3R1	phosphoinositide-3-kinase regulatory subunit 1
32372	0.00275	0.000279	3.9407092	-0.043258	1.8328594	DIRAS3	DIRAS family GTPase 3
4816	0.00433	0.000493	3.7557715	-0.58148	1.8327428	GATA2	GATA binding protein 2
19155	0.0164	0.00273	3.1703765	-2.189877	1.8297627
6506	0.00461	0.000534	3.7291135	-0.657978	1.8272053
20811	0.00312	0.000325	3.8914842	-0.187764	1.8263639	KCNMA1	potassium calcium-activated channel subfamily M alpha 1
27718	0.012	0.00181	3.3155992	-1.805766	1.8228129	KCNJ8	potassium voltage-gated channel subfamily J member 8
21705	0.000256	0.0000143	4.8640297	2.803788	1.8222816
33965	0.00136	0.000115	4.2249382	0.807389	1.821949
13035	0.0234	0.00435	3.0027736	-2.619552	1.8212505	C1QTNF3	C1q and tumor necrosis factor related protein 3
3432	0.00509	0.000604	3.6884384	-0.774151	1.8210276	RORC	RAR related orphan receptor C
40884	0.00000427	8.71E-08	6.368684	7.759786	1.820715	NRG1	neuregulin 1
37696	0.000631	0.0000436	4.5252599	1.732846	1.8190588	ASPA	aspartoacylase
36407	0.0057	0.0007	3.6392365	-0.913774	1.8161986	PELI2	pellino E3 ubiquitin protein ligase family member 2
13121	0.0027	0.000273	3.9485186	-0.020252	1.8161941	ACADSB	acyl-CoA dehydrogenase, short/branched chain
44325	0.0000326	0.00000109	5.6314455	5.304549	1.8158453	AK5	adenylate kinase 5
8340	0.0000153	0.000000421	5.9087908	6.224703	1.8153041
8193	0.0112	0.00166	3.3460431	-1.723919	1.8142709
44676	0.00388	0.000428	3.8019881	-0.448192	1.8125148	GSTM3	glutathione S-transferase mu 3
16193	0.00286	0.000293	3.925341	-0.088467	1.8108477	NDRG2	NDRG family member 2
38535	0.00201	0.000187	4.0688331	0.336877	1.8099222	CRIM1	cysteine rich transmembrane BMP regulator 1
2108	0.0000113	0.00000029	6.0177945	6.587756	1.8094337	CRIPT	CXXC repeat containing interactor of PDZ3 domain
24357	0.0123	0.00188	3.3027452	-1.840189	1.8068315	CX3CL1	C-X3-C motif chemokine ligand 1
17170	0.0122	0.00185	3.3079627	-1.826226	1.8064663	GLRA3	glycine receptor alpha 3
27942	0.000092	0.00000398	5.2477328	4.043748	1.80533	ZNF154	zinc finger protein 154
18149	0.0148	0.00239	3.2181077	-2.064803	1.8048466
25350	0.00334	0.000355	3.8629084	-0.271245	1.8048118
821	0.0108	0.00158	3.3629223	-1.678348	1.8047998	CCDC74B	coiled-coil domain containing 74B
37072	0.00000433	8.88E-08	6.3633758	7.742031	1.8047776	CACNA1D	calcium voltage-gated channel subunit alpha1 D
25367	0.00000208	3.52E-08	6.6330567	8.644362	1.804725
12594	0.00881	0.00123	3.4502274	-1.440491	1.8030909
19392	0.00727	0.000956	3.5346556	-1.207151	1.8024688
34800	0.00366	0.000398	3.825566	-0.379876	1.8012051	MCTP2	multiple C2 and transmembrane domain containing 2
7593	0.0191	0.00336	3.0964803	-2.381176	1.7984581	SCNN1A	sodium channel epithelial 1 alpha subunit
10791	0.0213	0.00385	3.0469615	-2.507741	1.7973477	RNF133	ring finger protein 133
2355	0.000215	0.0000115	4.9312788	3.019257	1.7945663	ANO1	anoctamin 1
21797	0.000516	0.0000341	4.6009578	1.969874	1.79438	GPRASP2	G protein-coupled receptor associated sorting protein 2
8605	0.00353	0.000381	3.8403569	-0.336911	1.7921226
41662	0.000117	0.0000054	5.1569826	3.748316	1.79065
30780	0.00152	0.000132	4.1811872	0.674742	1.7902363
31045	0.00429	0.000487	3.7597553	-0.570023	1.7890839	LAYN	layilin
2080	0.000357	0.0000217	4.7383519	2.403529	1.7886764	ABCB1	ATP binding cassette subfamily B member 1
4822	0.000094	0.00000409	5.2399007	4.018204	1.787234	NAIP	NLR family apoptosis inhibitory protein
33273	0.0000338	0.00000114	5.6161595	5.254018	1.7865947	RBM43	RNA binding motif protein 43
22472	0.00698	0.000909	3.5518217	-1.159319	1.7860986	GSTM4	glutathione S-transferase mu 4
14239	0.00581	0.000718	3.6310061	-0.937031	1.784082
20521	0.00012	0.00000555	5.1491063	3.722733	1.7837304	HBB	hemoglobin subunit beta
3743	0.0338	0.00698	2.8268665	-3.053726	1.7821823	BBOX1	gamma-butyrobetaine hydroxylase 1
30517	0.00428	0.000486	3.7604765	-0.567949	1.7809606	TMEM25	transmembrane protein 25
28924	0.021	0.0038	3.0520587	-2.494774	1.7807379	FAT3	FAT atypical cadherin 3
37483	0.0256	0.00487	2.9611933	-2.723775	1.7778391
39512	0.00892	0.00124	3.445189	-1.454315	1.7764148
16709	0.0000954	0.00000417	5.2340247	3.999045	1.7739716
27050	0.000543	0.0000363	4.581367	1.908397	1.7729431	GSTM1	glutathione S-transferase mu 1
22933	0.00000572	0.000000125	6.2643698	7.410975	1.7716119	ANKRA2	ankyrin repeat family A member 2
44679	0.00699	0.000911	3.5508941	-1.161907	1.770053
25323	0.00173	0.000155	4.1284114	0.51553	1.7697192
14084	0.0213	0.00386	3.0461347	-2.509843	1.7687352	EHD3	EH domain containing 3
3515	0.00013	0.00000616	5.1175415	3.620306	1.7684934	ABCC8	ATP binding cassette subfamily C member 8
7072	0.00203	0.00019	4.0643886	0.323596	1.7681731
37005	0.000339	0.0000204	4.7577764	2.465177	1.7675264	GSTM1	glutathione S-transferase mu 1
19466	0.000226	0.0000123	4.9098018	2.95035	1.7671171	PLK2	polo like kinase 2
12938	0.00016	0.00000796	5.0411033	3.372928	1.7657034
27929	0.000192	0.00001	4.9720636	3.150346	1.7645802
40009	0.0295	0.00586	2.8923985	-2.894063	1.7642537	SYTL2	synaptotagmin like 2
26749	0.00114	0.0000912	4.296247	1.024828	1.7630418
32345	0.00139	0.000118	4.2157637	0.779524	1.76071	TSPYL1	TSPY like 1
28025	0.00145	0.000124	4.1992443	0.729417	1.7593889	ABCB1	ATP binding cassette subfamily B member 1
20173	0.0361	0.0076	2.7945148	-3.131611	1.758479	FBXO2	F-box protein 2
9328	0.00129	0.000107	4.2474807	0.875963	1.7583421
19265	0.00202	0.000188	4.0671221	0.331764	1.7583182	CLDN8	claudin 8
29523	0.00196	0.000182	4.0782657	0.365084	1.7580532
5762	0.000325	0.0000193	4.7736177	2.515513	1.7564381
7193	0.000383	0.0000237	4.7116109	2.318794	1.7553338
43487	0.0015	0.000129	4.1862712	0.690125	1.7549935	CRYBA1	crystallin beta A1
34296	0.000541	0.0000362	4.5826295	1.912356	1.753306	GSTM1	glutathione S-transferase mu 1
12364	0.00177	0.00016	4.1190209	0.487294	1.752976
27870	0.0145	0.00233	3.2267757	-2.041964	1.752744	MYLK	myosin light chain kinase
25121	0.006	0.000747	3.6174121	-0.975383	1.7518823	MAB21L1	mab-21 like 1
18934	0.000849	0.0000629	4.4122509	1.381691	1.7501088	EIF3F	eukaryotic translation initiation factor 3 subunit F
19063	0.0231	0.00428	3.0091165	-2.603568	1.7500239
44093	0.00221	0.000211	4.0304377	0.222368	1.7497354	DYNC2H1	dynein cytoplasmic 2 heavy chain 1
35597	0.000134	0.00000644	5.1046075	3.57838	1.748212	ABCB1	ATP binding cassette subfamily B member 1
40504	0.0000246	0.000000759	5.7365809	5.65266	1.7476583	KLB	klotho beta
9380	0.000612	0.0000419	4.537252	1.770302	1.7473327	GSTM1	glutathione S-transferase mu 1
18076	0.0105	0.00152	3.3755258	-1.644232	1.7471458	ITPR1	inositol 1,4,5-trisphosphate receptor type 1
29356	0.000128	0.00000604	5.1235688	3.639852	1.7468019
25439	0.00268	0.000269	3.9525366	-0.008407	1.7457008
43050	0.00118	0.000095	4.2835765	0.986082	1.7454009	RAB27B	RAB27B, member RAS oncogene family
4643	0.0193	0.00339	3.093777	-2.38812	1.7440633	HSPA1L	heat shock protein family A (Hsp70) member 1 like
21749	0.0266	0.00512	2.9431177	-2.76878	1.7439781	PHLDB2	pleckstrin homology like domain family B member 2
25774	0.00173	0.000156	4.1280786	0.514529	1.7411725
31200	0.00128	0.000106	4.2502496	0.884396	1.7404021	MCTP2	multiple C2 and transmembrane domain containing 2
18743	0.00107	0.0000841	4.3215596	1.102372	1.7394556
28524	0.00192	0.000178	4.0856263	0.387115	1.7357241	MIA2	melanoma inhibitory activity 2
17977	0.00678	0.000876	3.564134	-1.124933	1.7352948
41098	0.000468	0.0000304	4.635883	2.079698	1.7352313	CRIM1	cysteine rich transmembrane BMP regulator 1
42274	0.00493	0.00058	3.7017097	-0.73632	1.7348723
20331	0.00988	0.00142	3.4007704	-1.575671	1.733503
13728	0.0266	0.00512	2.9429677	-2.769152	1.7330663	STEAP2	STEAP2 metalloreductase
12888	0.021	0.00378	3.0540806	-2.489627	1.7329477	PDE8B	phosphodiesterase 8B
33963	0.00104	0.0000816	4.3313063	1.13228	1.7325457	ERICH3	glutamate rich 3
2842	0.0076	0.00101	3.5151164	-1.261436	1.7322708	GFRA1	GDNF family receptor alpha 1
19326	0.00157	0.000137	4.1688964	0.637585	1.729339	LYPD6	LY6/PLAUR domain containing 6
1484	0.00653	0.000834	3.5808433	-1.078162	1.7285968	C6orf10	chromosome 6 open reading frame 10
2237	0.000471	0.0000307	4.6334687	2.072097	1.728054	GSTM1	glutathione S-transferase mu 1
13874	0.00204	0.000191	4.0631206	0.319809	1.7269769
3529	0.013	0.00202	3.2779279	-1.906419	1.7255289	SIDT1	SID1 transmembrane family member 1
19191	0.000228	0.0000124	4.9070981	2.941681	1.7252815	PTHLH	parathyroid hormone like hormone
5349	0.0000014	2.11E-08	6.7823313	9.143734	1.7248913	HEMK1	HemK methyltransferase family member 1
39453	0.0000256	0.0000008	5.7211699	5.601574	1.7246534	SUGT1P3	SGT1 homolog, MIS12 kinetochore complex assembly cochaperone pseudogene 3
43961	0.000387	0.000024	4.7078671	2.306943	1.7238957	RASSF6	Ras association domain family member 6
15615	0.01	0.00144	3.3946446	-1.592335	1.722651
26652	0.0000273	0.000000861	5.6995118	5.529814	1.7212084	AGTR1	angiotensin II receptor type 1
23924	0.00349	0.000375	3.8453651	-0.322345	1.7193805
3787	0.00497	0.000585	3.698886	-0.744376	1.7177254	F2RL2	coagulation factor II thrombin receptor like 2
13105	0.0118	0.00177	3.3229035	-1.78617	1.7164106	MRPL43	mitochondrial ribosomal protein L43
6296	0.000193	0.0000101	4.9705565	3.145496	1.7156576	LOC284244	uncharacterized LOC284244
1063	0.00204	0.000191	4.0627763	0.31878	1.7140372	CAB39L	calcium binding protein 39 like
35999	0.00368	0.0004	3.8238425	-0.384877	1.712122	ZNF462	zinc finger protein 462
7714	0.0000875	0.00000371	5.2687005	4.112176	1.7110765	LINC00937	long intergenic non-protein coding RNA 937
44164	0.00016	0.00000796	5.0409626	3.372474	1.7106252
36830	0.00313	0.000326	3.8903576	-0.191061	1.7099266	FRY	FRY microtubule binding protein
10691	0.000329	0.0000196	4.7697942	2.503359	1.7094532	GSTM1	glutathione S-transferase mu 1
42805	0.0136	0.00213	3.258477	-1.958115	1.7092427
32025	0.00286	0.000294	3.9247077	-0.090328	1.7086722
3189	0.0189	0.00329	3.103744	-2.3625	1.7071208	ISM1	isthmin 1, angiogenesis inhibitor
35858	0.039	0.0084	2.7562364	-3.222951	1.7068299	GCNT4	glucosaminyl (N-acetyl) transferase 4, core 2
16417	0.0204	0.00365	3.0667887	-2.457224	1.7054636
17755	0.00661	0.000847	3.5755908	-1.092877	1.7053006	C1orf168	chromosome 1 open reading frame 168
22700	0.00198	0.000184	4.0743087	0.353247	1.7050457
43208	0.00335	0.000356	3.8623925	-0.272749	1.704126	MSANTD2	Myb/SANT DNA binding domain containing 2
40228	0.000274	0.0000157	4.8377049	2.719681	1.7018073	LOC100289230	uncharacterized LOC100289230
10834	0.00918	0.00129	3.4326211	-1.488744	1.7008447
2378	0.00407	0.000454	3.7823704	-0.504871	1.7005644
24096	0.025	0.00474	2.9710804	-2.69908	1.7003741	EFNB3	ephrin B3
13194	0.0119	0.00181	3.316208	-1.804134	1.7000884	ZDHHC11	zinc finger DHHC-type containing 11
42646	0.00148	0.000128	4.1897938	0.700789	1.6972711	ANKRD42	ankyrin repeat domain 42
23978	0.0172	0.00293	3.1457991	-2.253821	1.6971483
38555	0.000671	0.000047	4.5023022	1.661242	1.6961859	GSTM1	glutathione S-transferase mu 1
16474	0.00491	0.000578	3.7031361	-0.73225	1.6935833
34061	0.00194	0.000179	4.0826345	0.378158	1.6925982	KLHL9	kelch like family member 9
31056	0.00935	0.00132	3.4246825	-1.510454	1.6916824
23036	0.0469	0.0107	2.6622323	-3.443449	1.6911871
10939	0.0231	0.00427	3.0091656	-2.603445	1.6910708	IGF2	insulin like growth factor 2
2765	0.00112	0.0000898	4.3011442	1.039816	1.6908318
41539	0.0317	0.00641	2.8589802	-2.975799	1.6906615	FBP1	fructose-bisphosphatase 1
27810	0.0103	0.00148	3.3845949	-1.619636	1.6901847
16676	0.00037	0.0000227	4.7247254	2.360331	1.6898935	NAV2	neuron navigator 2
2753	0.0013	0.000109	4.2416268	0.85814	1.6897133
16845	0.0000049	0.000000103	6.3195054	7.595312	1.6890316
29567	0.000103	0.0000046	5.2048984	3.904152	1.6889486
16116	0.00225	0.000216	4.0234499	0.201581	1.6879382	C3orf18	chromosome 3 open reading frame 18
4028	0.000083	0.00000348	5.2874052	4.173269	1.6874413	SEC31B	SEC31 homolog B, COPII coat complex component
41597	0.00819	0.00112	3.4822615	-1.352334	1.687411	SBSPON	somatomedin B and thrombospondin type 1 domain containing
11122	0.00925	0.0013	3.4291421	-1.498262	1.6869638	KLHL29	kelch like family member 29
31433	0.0383	0.00822	2.764851	-3.202473	1.6865556	TMC5	transmembrane channel like 5
31110	0.0000303	0.000000991	5.6581239	5.392792	1.6856933	BBIP1	BBSome interacting protein 1
8824	0.00421	0.000475	3.7675257	-0.54766	1.6845584
31108	0.00238	0.000232	4.0006907	0.133996	1.6840945	FAHD2CP///FAHD2B	fumarylacetoacetate hydrolase domain containing 2C, pseudogene///fumarylacetoacetate hydrolase domain containing 2B
35375	0.025	0.00474	2.9710434	-2.699173	1.6838531	ESRRG	estrogen related receptor gamma
38945	0.00564	0.00069	3.6440039	-0.900289	1.6837785	NR3C2	nuclear receptor subfamily 3 group C member 2
16839	0.0244	0.00458	2.9835613	-2.667829	1.6837397	AFP	alpha fetoprotein
6049	0.00171	0.000153	4.1331012	0.529642	1.6833238
35207	0.000925	0.0000702	4.3780555	1.276104	1.6833224	ABCB1	ATP binding cassette subfamily B member 1
26512	0.00153	0.000133	4.1769914	0.662052	1.6827461	CGNL1	cingulin like 1
19903	0.00659	0.000843	3.5768981	-1.089216	1.6817271	SLC40A1	solute carrier family 40 member 1
22431	0.0102	0.00148	3.3848675	-1.618896	1.6804745	BMP5	bone morphogenetic protein 5
32113	0.0319	0.00646	2.8562155	-2.982532	1.6792826	TTC23L	tetratricopeptide repeat domain 23 like
20253	0.000291	0.0000169	4.8149706	2.647158	1.6786946
43738	0.00748	0.00099	3.5226388	-1.240557	1.678563	PGPEP1	pyroglutamyl-peptidase I
8114	0.000833	0.0000613	4.4203034	1.406601	1.6784323
18294	0.0238	0.00445	2.9940809	-2.641421	1.6782253	PDE5A	phosphodiesterase 5A
33265	0.00687	0.00089	3.5588513	-1.139695	1.6781568	PRDM2	PR/SET domain 2
20894	0.0000367	0.00000126	5.587666	5.159884	1.6776555
27529	0.008	0.00108	3.4923821	-1.324385	1.6774434	FMO4	flavin containing monooxygenase 4
25041	0.042	0.00928	2.71826	-3.312689	1.676484	SKAP1	src kinase associated phosphoprotein 1
15859	0.00336	0.000357	3.8616364	-0.274954	1.6759447	CDC14A	cell division cycle 14A
10522	0.0469	0.0107	2.662982	-3.441712	1.6755529
6398	0.000711	0.0000504	4.4805763	1.593603	1.6749616
9277	0.0045	0.000517	3.7398165	-0.627298	1.6734467
14092	0.00349	0.000376	3.8445616	-0.324682	1.6722752
30336	0.00261	0.00026	3.9639755	0.025347	1.6722484	FBXL20	F-box and leucine rich repeat protein 20
42327	0.00133	0.000111	4.2344731	0.836375	1.6719088
30929	0.0151	0.00246	3.208388	-2.090367	1.6702729	GSTM4	glutathione S-transferase mu 4
29251	0.0127	0.00195	3.2895977	-1.875313	1.6683903	SPON1	spondin 1
12259	0.0057	0.000701	3.6388429	-0.914887	1.6683294
18755	0.00951	0.00135	3.4173609	-1.530451	1.668046
14926	0.0128	0.00197	3.2863353	-1.884016	1.6655899	MYLK	myosin light chain kinase
12243	0.000283	0.0000163	4.8254607	2.680609	1.6633949	SYNPO2	synaptopodin 2
40952	0.000116	0.00000534	5.1603046	3.759109	1.6631719	CIRBP	cold inducible RNA binding protein
38666	0.0291	0.00576	2.8988694	-2.878162	1.6628485	GRIK1-AS2	GRIK1 antisense RNA 2
22098	0.00063	0.0000436	4.52566	1.734096	1.6587703
1621	0.000163	0.00000817	5.0333883	3.348014	1.6582954	RIC3	RIC3 acetylcholine receptor chaperone
11419	0.0249	0.00469	2.974753	-2.689893	1.6581373	SALL2	spalt like transcription factor 2
11616	0.0102	0.00148	3.3856717	-1.616713	1.6566096	LINC01158	long intergenic non-protein coding RNA 1158
692	0.00463	0.000537	3.7275306	-0.662512	1.6553163	KCNMA1	potassium calcium-activated channel subfamily M alpha 1
16498	0.000896	0.0000674	4.3906529	1.314965	1.6550688
40874	0.00982	0.0014	3.4035197	-1.568186	1.6545889
31855	0.0145	0.00234	3.2261314	-2.043663	1.6536289	MACROD2	MACRO domain containing 2
18494	0.0198	0.00352	3.0796989	-2.424216	1.6520287	HPGD	hydroxyprostaglandin dehydrogenase 15-(NAD)
42379	0.000598	0.0000408	4.5454285	1.795861	1.6517328	GSTM1	glutathione S-transferase mu 1
6875	0.0352	0.00736	2.8067774	-3.102163	1.6504848	ANKRD30B	ankyrin repeat domain 30B
7484	0.0077	0.00103	3.5095903	-1.276759	1.6474879
2343	0.000273	0.0000156	4.839192	2.724429	1.6466329	MIR99AHG	mir-99a-let-7c cluster host gene
15888	0.00975	0.00139	3.4064831	-1.560115	1.64634	LIFR-AS1	LIFR antisense RNA 1
26145	0.00694	0.000902	3.5541294	-1.152879	1.6452728	GPIHBP1	glycosylphosphatidylinositol anchored high density lipoprotein binding protein 1
4636	0.00651	0.000829	3.5824768	-1.073583	1.6424855
3495	0.0471	0.0108	2.6598973	-3.448856	1.640811	FSIP1	fibrous sheath interacting protein 1
17837	0.00181	0.000165	4.1101359	0.460605	1.6406533	RABEP1	rabaptin, RAB GTPase binding effector protein 1
20875	0.00496	0.000584	3.6996948	-0.742069	1.6381055	FAM13A-AS1	FAM13A antisense RNA 1
19861	0.0156	0.00257	3.192626	-2.13172	1.6380325	TNFSF12	tumor necrosis factor superfamily member 12
15743	0.0000445	0.0000016	5.5177301	4.929178	1.6378329
25239	0.0143	0.00228	3.2349037	-2.020514	1.6373334	STAT5A	signal transducer and activator of transcription 5A
4718	0.000276	0.0000158	4.8346468	2.70992	1.6349152	GSTM1	glutathione S-transferase mu 1
24650	0.00183	0.000168	4.1045316	0.443784	1.634671	RPAIN	RPA interacting protein
6713	0.000405	0.0000254	4.6904701	2.251916	1.6338928	TNS1	tensin 1
27795	0.000792	0.0000575	4.4400274	1.467691	1.6333406
27238	0.026	0.00496	2.9546051	-2.7402	1.6333033	ZNF516	zinc finger protein 516
496	0.0492	0.0114	2.6369742	-3.501753	1.6323463	FAM110B	family with sequence similarity 110 member B
39801	0.000217	0.0000116	4.9270794	3.005776	1.6309376
26618	0.0409	0.00896	2.7316585	-3.28113	1.6309193	FAM110B	family with sequence similarity 110 member B
28245	0.00315	0.000329	3.8877707	-0.19863	1.6303955	SCN7A	sodium voltage-gated channel alpha subunit 7
20289	0.00628	0.000792	3.5979337	-1.030199	1.6303839	FAM126A	family with sequence similarity 126 member A
25271	0.000254	0.0000142	4.8669241	2.813043	1.6303395	AMT	aminomethyltransferase
20687	0.000564	0.000038	4.5676404	1.865377	1.6289667	NME9	NME/NM23 family member 9
37553	0.00062	0.0000426	4.5328583	1.756575	1.6280567	ATP7A	ATPase copper transporting alpha
12382	0.0115	0.00171	3.3349869	-1.753695	1.6273777	SORBS1	sorbin and SH3 domain containing 1
24521	0.0129	0.002	3.2810183	-1.898188	1.6265461	IQGAP2	IQ motif containing GTPase activating protein 2
21366	0.00000628	0.00000014	6.2313061	7.300467	1.6263224	KIF13B	kinesin family member 13B
13634	0.0272	0.00527	2.9318231	-2.796806	1.6262503
18372	0.00565	0.000692	3.6432101	-0.902535	1.6260088	RBM43	RNA binding motif protein 43
18209	0.0103	0.00149	3.3833718	-1.622955	1.6238623	MOB3B	MOB kinase activator 3B
10376	0.00399	0.000444	3.7899666	-0.482942	1.6235631	ABCA6	ATP binding cassette subfamily A member 6
22673	0.00121	0.0000984	4.2725171	0.952301	1.623459	PSD2	pleckstrin and Sec7 domain containing 2
22874	0.00557	0.000678	3.6498551	-0.883726	1.6233306
33333	0.000943	0.000072	4.3702749	1.252125	1.6231899	FAM13A	family with sequence similarity 13 member A
35091	0.0123	0.00188	3.3031376	-1.839139	1.6221619	NFIA	nuclear factor I A
20293	0.00000415	8.38E-08	6.3800747	7.797887	1.6215578	ECHDC2	enoyl-CoA hydratase domain containing 2
16221	0.00535	0.000644	3.6670822	-0.834878	1.6197909	DSC1	desmocollin 1
4522	0.0189	0.0033	3.1035679	-2.362954	1.6184442
3758	0.0284	0.00559	2.9101221	-2.850451	1.6175245	POTEM	POTE ankyrin domain family member M
28809	0.000852	0.0000631	4.4109363	1.377626	1.6168506	SLC25A26	solute carrier family 25 member 26
31606	0.0037	0.000403	3.8217702	-0.390888	1.6161436
37510	0.00579	0.000715	3.632394	-0.933111	1.6152615
38912	0.00556	0.000677	3.6504051	-0.882168	1.6139758	ENPP1	ectonucleotide pyrophosphatase/phosphodiesterase 1
17484	0.0233	0.00431	3.0057667	-2.612012	1.613132	TBX3	T-box 3
20609	0.000397	0.0000248	4.6977185	2.274835	1.6130567	CIRBP	cold inducible RNA binding protein
40809	0.0000783	0.00000324	5.3088503	4.243372	1.6127628
33226	0.00366	0.000398	3.8255752	-0.379849	1.6118735	LGR6	leucine rich repeat containing G protein-coupled receptor 6
11456	0.0308	0.00618	2.8726529	-2.942437	1.6110263	RASSF9	Ras association domain family member 9
23828	0.000248	0.0000138	4.8759488	2.841914	1.6098701
17698	0.000616	0.0000423	4.5346004	1.762017	1.6096049
40254	0.00177	0.000159	4.1205902	0.492011	1.6094517
31574	0.000621	0.0000427	4.5320484	1.754045	1.6081746	SLC7A14	solute carrier family 7 member 14
43039	0.00644	0.000819	3.5868479	-1.061325	1.6067089	PLIN1	perilipin 1
27393	0.00179	0.000162	4.1150286	0.475299	1.6062969	MAP3K1	mitogen-activated protein kinase kinase kinase 1
39970	0.0000101	0.000000255	6.0559785	6.715079	1.606229	BMP2K	BMP2 inducible kinase
42493	0.0477	0.0109	2.6538764	-3.462782	1.6056882	MPV17L	MPV17 mitochondrial inner membrane protein like
29196	0.0496	0.0116	2.632149	-3.512845	1.6041929	RGS5	regulator of G-protein signaling 5
33114	0.000955	0.0000732	4.3649306	1.235664	1.603733	ARHGAP19	Rho GTPase activating protein 19
18833	0.0000968	0.00000425	5.2284482	3.980868	1.6026749	GUSBP3	glucuronidase, beta pseudogene 3
9188	0.00718	0.000942	3.5396686	-1.193196	1.6009375
14645	0.000323	0.0000191	4.7768922	2.525924	1.6006625
24298	0.00129	0.000107	4.2464374	0.872785	1.599164
40115	0.00707	0.000923	3.5464625	-1.174266	1.5985359	SUGT1P3	SGT1 homolog, MIS12 kinetochore complex assembly cochaperone pseudogene 3
37924	0.000319	0.0000188	4.7816234	2.540971	1.5976636	NEDD4L	neural precursor cell expressed, developmentally down-regulated 4-like, E3 ubiquitin protein ligase
35741	0.00522	0.000623	3.6779724	-0.803935	1.5949209	NOS1AP	nitric oxide synthase 1 adaptor protein
6386	0.000113	0.00000513	5.1722529	3.797942	1.5947925	LOC158863	uncharacterized LOC158863
39798	0.0000341	0.00000115	5.6136635	5.245768	1.5931034
31956	0.0486	0.0112	2.6433559	-3.48706	1.5926408
7965	0.0227	0.00417	3.0178927	-2.581416	1.5909527
5982	0.000911	0.0000688	4.3843415	1.29549	1.590454	EYS	eyes shut homolog (Drosophila)
30033	0.000543	0.0000363	4.5816916	1.909415	1.5898751	ERICH1	glutamate rich 1
22375	0.000984	0.0000762	4.3525705	1.197624	1.5896071
6155	0.0313	0.0063	2.8657202	-2.959366	1.5891283
21602	0.000289	0.0000167	4.8181894	2.65742	1.5890268
11062	0.00446	0.00051	3.7443069	-0.614413	1.5879411
2945	0.00951	0.00135	3.417632	-1.529711	1.586602	SNX2	sorting nexin 2
32244	0.00418	0.00047	3.7713061	-0.536771	1.5864452	SLC4A7	solute carrier family 4 member 7
2922	0.000435	0.0000277	4.6643454	2.16941	1.586065
36584	0.000388	0.0000241	4.7064342	2.302409	1.5858188	CFAP53	cilia and flagella associated protein 53
23121	0.00229	0.000221	4.0165992	0.181219	1.5849578	TRIM68	tripartite motif containing 68
3922	0.00818	0.00111	3.4828453	-1.350723	1.5820446	DRAIC	downregulated RNA in cancer, inhibitor of cell invasion and migration
21921	0.00237	0.000231	4.0017734	0.137207	1.5805039
45168	0.0398	0.00863	2.7459139	-3.247431	1.5790286	HLF	HLF, PAR bZIP transcription factor
16268	0.00957	0.00136	3.4148491	-1.537306	1.576789	THRB	thyroid hormone receptor beta
1071	0.00627	0.00079	3.598991	-1.027228	1.5764546
16069	0.0013	0.000108	4.2438563	0.864927	1.5761239	NDST1	N-deacetylase and N-sulfotransferase 1
12826	0.0204	0.00364	3.0679307	-2.454308	1.5749116	SPATA6L	spermatogenesis associated 6 like
12381	0.000224	0.0000121	4.9157253	2.969346	1.5741494	ITGA2	integrin subunit alpha 2
16600	0.00609	0.000762	3.6109877	-0.99348	1.5730247	IDS	iduronate 2-sulfatase
8430	0.00367	0.0004	3.8240333	-0.384323	1.5717677
33305	0.00121	0.0000985	4.2721615	0.951216	1.5717637
20483	0.00000269	4.78E-08	6.543412	8.344389	1.5702904	ABCA5	ATP binding cassette subfamily A member 5
24361	0.0127	0.00196	3.2877027	-1.880369	1.5702789
23982	0.00228	0.00022	4.0181673	0.185878	1.5700802	SGSM2	small G protein signaling modulator 2
5302	0.0459	0.0104	2.6741184	-3.415873	1.570043
4891	0.00145	0.000124	4.1996999	0.730798	1.5699802	CDC14A	cell division cycle 14A
21010	0.00433	0.000493	3.7558292	-0.581314	1.5699758	RTN4RL1	reticulon 4 receptor like 1
30249	0.0206	0.00369	3.0624922	-2.468189	1.5694924	SMPD3	sphingomyelin phosphodiesterase 3
10643	0.000259	0.0000145	4.8600054	2.790922	1.5686936	PIK3R1	phosphoinositide-3-kinase regulatory subunit 1
24132	0.0117	0.00176	3.3248713	-1.780886	1.5685305
15944	0.00000982	0.000000244	6.0681729	6.755754	1.5683311	PER2	period circadian clock 2
30531	0.00643	0.000817	3.5876765	-1.059	1.5673505
1987	0.00774	0.00104	3.5075172	-1.282503	1.5672472	NFIA	nuclear factor I A
23382	0.00485	0.000568	3.708511	-0.716905	1.5671668
5483	0.00839	0.00115	3.4721166	-1.380303	1.566819	NDUFA5	NADH:ubiquinone oxidoreductase subunit A5
43122	0.0268	0.00519	2.9379913	-2.781509	1.566676
24886	0.0339	0.007	2.8259358	-3.055975	1.5664106	ETV1	ETS variant 1
17383	0.00161	0.000142	4.1580537	0.604845	1.5663119	ZSWIM5	zinc finger SWIM-type containing 5
40607	0.0116	0.00173	3.3308541	-1.76481	1.5654638	ME3	malic enzyme 3
24982	0.00584	0.000722	3.6288039	-0.94325	1.5649284	CATSPER2	cation channel sperm associated 2
11167	0.00765	0.00102	3.5128942	-1.2676	1.5649121	ANKRD30BP2	ankyrin repeat domain 30B pseudogene 2
12151	0.00226	0.000217	4.0218217	0.19674	1.5648251	LOC101927056	uncharacterized LOC101927056
6705	0.000519	0.0000344	4.5984632	1.962041	1.5647699	PARVA	parvin alpha
12435	0.00228	0.00022	4.0173252	0.183376	1.5644978
24766	0.000261	0.0000147	4.8560855	2.778392	1.5632431
40036	0.000598	0.0000408	4.5459376	1.797453	1.5631596	BDH2	3-hydroxybutyrate dehydrogenase, type 2
43814	0.00818	0.00111	3.483112	-1.349987	1.5628018	CCNG2	cyclin G2
21610	0.0129	0.00199	3.2818995	-1.89584	1.562314	ZNF503	zinc finger protein 503
38740	0.00682	0.000882	3.5618859	-1.131217	1.5601635
10644	0.000121	0.0000056	5.1459667	3.712539	1.55939	ZC3H6	zinc finger CCCH-type containing 6
9816	0.0167	0.00281	3.1605992	-2.215353	1.5583656	PLEKHM3	pleckstrin homology domain containing M3
20785	0.0391	0.00845	2.7541462	-3.227914	1.5575751	LAMA1	laminin subunit alpha 1
29453	0.0125	0.00192	3.2957826	-1.858801	1.5563885
27821	0.0000364	0.00000125	5.5906646	5.169787	1.5563777	TRIM66	tripartite motif containing 66
45183	0.000424	0.0000268	4.6739715	2.199793	1.5563384	C1orf226	chromosome 1 open reading frame 226
29122	0.0152	0.00247	3.2062314	-2.096032	1.5554238	EPB41L5	erythrocyte membrane protein band 4.1 like 5
29190	0.0248	0.00468	2.9762807	-2.68607	1.5549166
20107	0.00287	0.000294	3.9245124	-0.090903	1.5548288	FYCO1	FYVE and coiled-coil domain containing 1
18800	0.0308	0.00617	2.8731677	-2.941178	1.5547354	KIAA0408	KIAA0408
40385	0.00085	0.000063	4.4116206	1.379742	1.5530351	ZNF442	zinc finger protein 442
5640	0.000154	0.0000076	5.0549391	3.417633	1.5527581	MEIS3P1	Meis homeobox 3 pseudogene 1
9064	0.00455	0.000524	3.7353289	-0.640167	1.5519793	ABCA6	ATP binding cassette subfamily A member 6
36836	0.00979	0.0014	3.4051289	-1.563804	1.5511542	ARHGEF28	Rho guanine nucleotide exchange factor 28
20267	0.0101	0.00147	3.388684	-1.608533	1.5504468
28850	0.00116	0.000093	4.2903399	1.006758	1.5491971	THAP6	THAP domain containing 6
37717	0.000878	0.0000657	4.3988396	1.340242	1.5491177
34462	0.00386	0.000425	3.8039947	-0.442386	1.5468775
27138	0.000157	0.0000078	5.0473146	3.392994	1.5457991
29305	0.00502	0.000593	3.6943535	-0.757299	1.5455601
27507	0.0129	0.002	3.2801326	-1.900548	1.5449838	APBA1	amyloid beta precursor protein binding family A member 1
41681	0.0000373	0.00000129	5.5814816	5.139463	1.5447209
10735	0.00265	0.000266	3.9567734	0.00409	1.544614	IL7	interleukin 7
30149	0.0046	0.000532	3.7305617	-0.65383	1.5435097
16818	0.0028	0.000286	3.9335614	-0.064295	1.5427592	NEDD4L	neural precursor cell expressed, developmentally down-regulated 4-like, E3 ubiquitin protein ligase
7526	0.00975	0.00139	3.4067839	-1.559295	1.541732	PLSCR4	phospholipid scramblase 4
360	0.00251	0.000248	3.978818	0.069213	1.5416927	NR3C1	nuclear receptor subfamily 3 group C member 1
28817	0.0192	0.00337	3.0954235	-2.383891	1.54147	TTC12	tetratricopeptide repeat domain 12
2447	0.00921	0.0013	3.4311833	-1.492678	1.5409757
30537	0.00722	0.000948	3.5374447	-1.199388	1.5405769	ABCB1	ATP binding cassette subfamily B member 1
19817	0.0000204	0.000000599	5.8057862	5.882292	1.54045
1316	0.0016	0.000141	4.1595907	0.609484	1.540264	NBEA	neurobeachin
41068	0.0266	0.00511	2.9434508	-2.767952	1.5401502	FBXO32	F-box protein 32
18574	0.000051	0.00000189	5.4678303	4.764882	1.5399495	RHOT1	ras homolog family member T1
21466	0.00373	0.000408	3.8179317	-0.402019	1.5394439
13509	0.00455	0.000524	3.7354405	-0.639847	1.5379893
18472	0.00156	0.000136	4.1716936	0.646037	1.5378821	SPDYE8P	speedy/RINGO cell cycle regulator family member E8, pseudogene
35676	0.0000224	0.000000674	5.7712459	5.767637	1.5366769	HBA1	hemoglobin subunit alpha 1
9205	0.00011	0.00000499	5.1808071	3.825758	1.5365382	TBC1D19	TBC1 domain family member 19
39337	0.000332	0.0000198	4.7669325	2.494264	1.5336668
9367	0.00787	0.00106	3.4998797	-1.303651	1.5335889
26814	0.0313	0.0063	2.8656593	-2.959515	1.5327366	DNAH11	dynein axonemal heavy chain 11
2819	0.00811	0.0011	3.4871787	-1.338761	1.5318601	NAV3	neuron navigator 3
25968	0.0294	0.00582	2.8948875	-2.88795	1.531314	STARD13-AS	STARD13 antisense RNA
20273	0.000155	0.00000768	5.0520484	3.40829	1.530187	CCDC155	coiled-coil domain containing 155
29354	0.0286	0.00563	2.9075591	-2.856769	1.5284528	MUC6	mucin 6, oligomeric mucus/gel-forming
13769	0.00000378	7.45E-08	6.4142513	7.912216	1.5274417	CBX7	chromobox 7
1911	0.0363	0.00767	2.7913681	-3.139153	1.5273846	ADH1A	alcohol dehydrogenase 1A (class I), alpha polypeptide
16988	0.00715	0.000937	3.5413271	-1.188577	1.5268644
39522	0.00189	0.000174	4.0930742	0.409426	1.5263727
3249	0.00237	0.000231	4.002036	0.137986	1.5261545	LTBP2	latent transforming growth factor beta binding protein 2
16549	0.00166	0.000147	4.1451836	0.566032	1.5250247	ARL4A	ADP ribosylation factor like GTPase 4A
5430	0.0453	0.0102	2.6807689	-3.400405	1.5243597	SH3BGRL2	SH3 domain binding glutamate rich protein like 2
38127	0.0118	0.00177	3.3231466	-1.785517	1.5243434
9726	0.0332	0.00682	2.8354403	-3.03298	1.5238078	TRO	trophinin
4713	0.000694	0.000049	4.4893557	1.620921	1.5231406	MIRLET7BHG	MIRLET7B host gene
25608	0.00698	0.000909	3.5516365	-1.159836	1.5228665	PTEN	phosphatase and tensin homolog
29010	0.0000248	0.000000767	5.7334106	5.642149	1.5223886	HBS1L	HBS1 like translational GTPase
6765	0.024	0.00449	2.991497	-2.647913	1.5216759	FRMD6	FERM domain containing 6
19994	0.0421	0.00928	2.7179198	-3.313489	1.5216526	FGF2	fibroblast growth factor 2
25645	0.00108	0.0000855	4.3166729	1.087388	1.5211573	RANBP3L	RAN binding protein 3 like
41111	0.00532	0.000638	3.670194	-0.826041	1.5196851	SLC25A30	solute carrier family 25 member 30
10121	0.000709	0.0000502	4.4818303	1.597503	1.5192909
10008	0.00169	0.00015	4.1394556	0.548774	1.5189745
33174	0.0116	0.00174	3.3300944	-1.766852	1.5182469	LOC100507053	uncharacterized LOC100507053
38240	0.0184	0.00319	3.1150157	-2.333464	1.5181413
11404	0.002	0.000187	4.0702368	0.341072	1.5175395	NR3C1	nuclear receptor subfamily 3 group C member 1
567	0.00306	0.000318	3.8989749	-0.165831	1.516521	SORBS1	sorbin and SH3 domain containing 1
20939	0.00282	0.000287	3.9314579	-0.070483	1.5161719	ALOX15B	arachidonate 15-lipoxygenase, type B
39063	0.0234	0.00434	3.0032822	-2.618271	1.5156234	RGL3	ral guanine nucleotide dissociation stimulator like 3
16778	0.0159	0.00263	3.1835494	-2.155476	1.5147387
26283	0.0172	0.00293	3.1462866	-2.252555	1.5146955
33091	0.0163	0.00271	3.1738162	-2.180903	1.5145686	ANKRD65	ankyrin repeat domain 65
24742	0.000692	0.0000487	4.4910941	1.626332	1.5137086	GTF2IRD2B///GTF2IRD2	GTF2I repeat domain containing 2B///GTF2I repeat domain containing 2
30826	0.0181	0.00312	3.1234936	-2.31158	1.5136672
42351	0.00275	0.000278	3.9418851	-0.039795	1.5136564
38929	0.00753	0.001	3.5191078	-1.250361	1.5135531	DZANK1	double zinc ribbon and ankyrin repeat domains 1
21841	0.00265	0.000266	3.9571128	0.005091	1.5135246
24504	0.00124	0.000101	4.2635514	0.924942	1.5134944	TCTN1	tectonic family member 1
15310	0.00185	0.000169	4.1015201	0.434749	1.5133692	SLC26A10	solute carrier family 26 member 10
35223	0.0262	0.00502	2.9499314	-2.751837	1.5132361
23280	0.00754	0.001	3.5189981	-1.250665	1.5130935
33574	0.000206	0.0000109	4.9464952	3.068129	1.5130792
21218	0.00227	0.000218	4.020426	0.192591	1.5123774	TAPT1-AS1	TAPT1 antisense RNA 1 (head to head)
25763	0.000065	0.00000256	5.3789533	4.472953	1.5118688	ZNF219	zinc finger protein 219
31877	0.0365	0.00772	2.788912	-3.145036	1.5111105
29001	0.00729	0.000959	3.5336654	-1.209906	1.5107696	PLA2R1	phospholipase A2 receptor 1
20433	0.000288	0.0000166	4.8191507	2.660485	1.51008	MAPT	microtubule associated protein tau
646	0.00784	0.00105	3.5019902	-1.29781	1.5099705	MRPL42P5	mitochondrial ribosomal protein L42 pseudogene 5
25410	0.00613	0.000769	3.6080331	-1.001797	1.5097537	WDR78	WD repeat domain 78
17595	0.00444	0.000507	3.7459993	-0.609555	1.5081325	NLGN4Y	neuroligin 4, Y-linked
17249	0.0023	0.000222	4.0142018	0.174097	1.5064876
12246	0.00237	0.000231	4.0017064	0.137009	1.5063672
26112	0.00958	0.00136	3.4141596	-1.539187	1.5056098	GJC3	gap junction protein gamma 3
33368	0.0388	0.00836	2.7584024	-3.217807	1.5056003	MACROD2	MACRO domain containing 2
9195	0.0014	0.000119	4.2122146	0.768752	1.5042206
27568	0.0000142	0.000000387	5.9335718	6.307182	1.5007884
45199	0.0225	0.00413	3.0213083	-2.572783	1.5001144	CAV1	caveolin 1
38349	0.00000152	2.38E-08	6.7464207	9.023628	1.4981707	HOXA2	homeobox A2
10538	0.00201	0.000187	4.068995	0.337361	1.4980292
19121	0.0385	0.00826	2.7630704	-3.206709	1.497654	MCF2L	MCF.2 cell line derived transforming sequence like
24526	0.0293	0.00581	2.895978	-2.88527	1.4966567	NRXN1	neurexin 1
1088	0.044	0.00983	2.6956811	-3.36562	1.4960573	KRT24	keratin 24
34318	0.000429	0.0000272	4.6701458	2.187715	1.4955927	CCDC122	coiled-coil domain containing 122
22105	0.00154	0.000134	4.1751519	0.65649	1.4948999
28258	0.0169	0.00285	3.1559326	-2.227494	1.4948723
29126	0.000284	0.0000164	4.8240163	2.676002	1.4942634	TNS1	tensin 1
31260	0.0448	0.0101	2.6865673	-3.386896	1.4941179	NFKBIZ	NFKB inhibitor zeta
4236	0.00384	0.000422	3.8067853	-0.43431	1.4940249	C1orf168	chromosome 1 open reading frame 168
31795	0.00119	0.0000969	4.2773325	0.967005	1.4936425	NR3C1	nuclear receptor subfamily 3 group C member 1
10098	0.0018	0.000164	4.1117882	0.465567	1.4931761
28959	0.00168	0.00015	4.1401848	0.550971	1.49216	SORCS2	sortilin related VPS10 domain containing receptor 2
28291	0.0196	0.00346	3.0860413	-2.407967	1.4914978
23101	0.00167	0.000148	4.1445734	0.564193	1.4904543	ITGA2	integrin subunit alpha 2
28163	0.0356	0.00747	2.8009925	-3.116067	1.4900314	PLEKHA5	pleckstrin homology domain containing A5
21455	0.0385	0.00826	2.7628151	-3.207317	1.4899768	SFRP1	secreted frizzled related protein 1
7921	0.000405	0.0000255	4.6899746	2.25035	1.4897946	NEDD4L	neural precursor cell expressed, developmentally down-regulated 4-like, E3 ubiquitin protein ligase
2661	0.0000772	0.00000318	5.3147691	4.262731	1.4895003
31628	0.0125	0.00192	3.2953757	-1.859887	1.4888948	KIAA1328	KIAA1328
1047	0.000013	0.000000348	5.9645572	6.41036	1.4883832
9216	0.0332	0.00681	2.8361029	-3.031375	1.4877136
26275	0.000126	0.00000589	5.1312443	3.664752	1.487429	ARID2	AT-rich interaction domain 2
41234	0.00134	0.000113	4.2296669	0.82176	1.4869776	ABCB1	ATP binding cassette subfamily B member 1
11953	0.00193	0.000179	4.0840749	0.38247	1.4869528	METTL25	methyltransferase like 25
487	0.000331	0.0000197	4.7677855	2.496975	1.4865772
2710	0.0318	0.00645	2.8567844	-2.981147	1.4856205
34795	0.000415	0.0000261	4.6821977	2.225774	1.4855893
35343	0.00000498	0.000000105	6.3142128	7.577614	1.4855798
42632	0.0233	0.00433	3.0041184	-2.616165	1.4854091	PRPH2	peripherin 2
24540	0.00108	0.000085	4.3184683	1.092892	1.485315	NR3C1	nuclear receptor subfamily 3 group C member 1
14787	0.00502	0.000593	3.6946979	-0.756317	1.4849693	SLC16A4	solute carrier family 16 member 4
24233	0.0283	0.00554	2.9133611	-2.842462	1.4847564	ERGIC1	endoplasmic reticulum-golgi intermediate compartment 1
30436	0.0468	0.0107	2.663185	-3.441242	1.4835413
7543	0.0364	0.00767	2.7909474	-3.140161	1.4833199	C1QTNF3	C1q and tumor necrosis factor related protein 3
14596	0.0282	0.00552	2.9149459	-2.83855	1.48312
892	0.0442	0.0099	2.6930376	-3.371797	1.4830548	SIK3	SIK family kinase 3
6587	0.000228	0.0000125	4.9066899	2.940373	1.482919
23021	0.0000338	0.00000114	5.6163553	5.254664	1.4818734
22676	0.0161	0.00266	3.1796566	-2.165651	1.4810552	DENND2C	DENN domain containing 2C
21051	0.0148	0.00238	3.2188721	-2.06279	1.4807461	FAS	Fas cell surface death receptor
19898	0.00989	0.00142	3.4004816	-1.576457	1.4807108	ELL2	elongation factor for RNA polymerase II 2
38456	0.000861	0.0000641	4.4063155	1.363341	1.4796186	EIF3J-AS1	EIF3J antisense RNA 1 (head to head)
25039	0.0105	0.00153	3.3746289	-1.646662	1.4788365	RGS5	regulator of G-protein signaling 5
36839	0.000511	0.0000337	4.6044312	1.980783	1.4781371
45181	0.0278	0.00542	2.9219389	-2.821274	1.4777261	SSPN	sarcospan
6692	0.00133	0.000111	4.2340985	0.835236	1.4776986	TMEM163	transmembrane protein 163
23411	0.00522	0.000623	3.6781226	-0.803508	1.4767624
12774	0.00000587	0.000000128	6.2555706	7.381563	1.4762947	DST	dystonin
8001	0.00843	0.00116	3.4695957	-1.387246	1.4760609	LINC00282	long intergenic non-protein coding RNA 282
39839	0.00284	0.000291	3.9278609	-0.08106	1.4760437	RBM5	RNA binding motif protein 5
13670	0.00118	0.0000949	4.2839592	0.987252	1.4753697
39454	0.00101	0.0000793	4.3398672	1.158572	1.4739039	CFAP69	cilia and flagella associated protein 69
23576	0.000423	0.0000268	4.6746662	2.201986	1.4736171
37043	0.00381	0.000418	3.8096848	-0.425915	1.4735118	DNAH5	dynein axonemal heavy chain 5
35180	0.0196	0.00347	3.0854181	-2.409565	1.4734707	LEPR	leptin receptor
37959	0.0379	0.0081	2.7701904	-3.189757	1.473108	GULP1	GULP, engulfment adaptor PTB domain containing 1
42528	0.00187	0.000172	4.0968796	0.420833	1.4715013	PDGFD	platelet derived growth factor D
41104	0.0179	0.00308	3.1281319	-2.29959	1.4714029
20757	0.0107	0.00156	3.3661711	-1.669561	1.4712063	INPP4B	inositol polyphosphate-4-phosphatase type II B
15025	0.0268	0.00518	2.9382309	-2.780915	1.4711034	LRRC6	leucine rich repeat containing 6
32553	0.00105	0.0000826	4.3274982	1.120592	1.4704379
22832	0.00749	0.000994	3.5215432	-1.243599	1.4697619
13892	0.0374	0.00796	2.7769184	-3.17371	1.4697506	ANGPTL1	angiopoietin like 1
44391	0.0385	0.00826	2.7630187	-3.206832	1.4693045
44524	0.0284	0.00559	2.9103178	-2.849969	1.4692354	KIZ	kizuna centrosomal protein
15247	0.00565	0.000693	3.6425792	-0.90432	1.4689551	LOC81787	uncharacterized LOC81787
31068	0.00305	0.000317	3.9002373	-0.162133	1.4687834	NKX2-1	NK2 homeobox 1
33564	0.00549	0.000667	3.6555396	-0.867621	1.4680657	GAS1	growth arrest specific 1
12093	0.000000037	2.49E-10	8.0892211	13.475609	1.4680616	CBX7	chromobox 7
32377	0.00455	0.000525	3.7350637	-0.640928	1.4675589	CLHC1	clathrin heavy chain linker domain containing 1
948	0.04	0.00868	2.7436879	-3.252701	1.4665652	SLC7A2	solute carrier family 7 member 2
3661	0.00291	0.000299	3.9182356	-0.109341	1.4663713	LOC727820	uncharacterized LOC727820
1518	0.000258	0.0000145	4.8617766	2.796584	1.4655673	FTO	fat mass and obesity associated
12664	0.00179	0.000163	4.1130693	0.469414	1.4652689	NR3C1	nuclear receptor subfamily 3 group C member 1
23239	0.00909	0.00127	3.4368179	-1.477255	1.4639125	LHFP	lipoma HMGIC fusion partner
38777	0.00992	0.00142	3.3991841	-1.579988	1.4628396	DNAH7	dynein axonemal heavy chain 7
24111	0.00399	0.000444	3.7899887	-0.482878	1.46112	SLC25A27	solute carrier family 25 member 27
28849	0.0089	0.00124	3.4459262	-1.452293	1.4591991
21296	0.000113	0.00000514	5.171596	3.795807	1.4591983	PKD1	polycystin 1, transient receptor potential channel interacting
18693	0.0189	0.0033	3.1034315	-2.363305	1.4591797
11187	0.0121	0.00185	3.308879	-1.823773	1.4588853
11655	0.00782	0.00105	3.5030812	-1.294789	1.4588232
18379	0.0226	0.00415	3.019727	-2.576781	1.4588139	TRIM9	tripartite motif containing 9
18013	0.00876	0.00122	3.4524304	-1.434444	1.4580335
5505	0.00538	0.00065	3.6638311	-0.844106	1.4579781	IGF1R	insulin like growth factor 1 receptor
5336	0.00087	0.0000649	4.4022169	1.350675	1.4575314	ARL15	ADP ribosylation factor like GTPase 15
2694	0.0153	0.00251	3.201152	-2.109367	1.4574534	SLC7A8	solute carrier family 7 member 8
10216	0.00196	0.000182	4.0781858	0.364845	1.4567817	LOC100128288	uncharacterized LOC100128288
24584	0.00213	0.000202	4.0455341	0.267331	1.4565642	NR3C1	nuclear receptor subfamily 3 group C member 1
16964	0.0256	0.00487	2.9615058	-2.722996	1.4563642
13681	0.0134	0.00209	3.2650705	-1.940612	1.4557993	ERO1B	endoplasmic reticulum oxidoreductase 1 beta
16616	0.0000246	0.000000758	5.7368177	5.653445	1.4546698	LOC101926935	uncharacterized LOC101926935
5453	0.00476	0.000556	3.7156052	-0.696634	1.4544201	GNG7	G protein subunit gamma 7
6299	0.0438	0.00978	2.6979264	-3.360371	1.4533681
31879	0.00591	0.000733	3.6239509	-0.956945	1.4531321	LOC105377450	uncharacterized LOC105377450
34680	0.0166	0.00279	3.1629563	-2.209216	1.4530997
8200	0.0355	0.00743	2.8029956	-3.111255	1.4528726	SFRP1	secreted frizzled related protein 1
42044	0.0301	0.00601	2.8831204	-2.916821	1.4526802
41687	0.0253	0.00479	2.9673022	-2.708524	1.4526734
4334	0.00000738	0.000000171	6.1729131	7.10538	1.4524315
10054	0.0118	0.00177	3.3232941	-1.785121	1.4519263	CYBRD1	cytochrome b reductase 1
16711	0.0175	0.003	3.1375277	-2.27527	1.4518069
27082	0.00113	0.0000909	4.2972537	1.027908	1.4508037	FAM175A	family with sequence similarity 175 member A
10514	0.0194	0.00343	3.0893597	-2.399457	1.450378	CCDC148	coiled-coil domain containing 148
22488	0.00000849	0.000000203	6.1214767	6.933631	1.450061	TRABD2B	TraB domain containing 2B
41352	0.0141	0.00224	3.2409161	-2.004626	1.4492028
25329	0.00234	0.000227	4.0068873	0.15238	1.4488334
32259	0.022	0.00402	3.0319545	-2.545834	1.4478524	SYNJ2	synaptojanin 2
5494	0.00361	0.000392	3.8310912	-0.363836	1.4478296
34403	0.000067	0.00000266	5.3673966	4.435062	1.4468984
20075	0.00821	0.00112	3.4814171	-1.354664	1.4459125	AFF3	AF4/FMR2 family member 3
41851	0.0103	0.00149	3.3830326	-1.623876	1.4458286
26431	0.00189	0.000174	4.0922009	0.406809	1.4451029
21213	0.00578	0.000713	3.6332339	-0.930739	1.4448555
44851	0.00693	0.0009	3.5548343	-1.150912	1.4444856
11741	0.00971	0.00139	3.408221	-1.555379	1.4443409	LEAP2	liver enriched antimicrobial peptide 2
16425	0.0067	0.000862	3.5695019	-1.109921	1.444264	CROT	carnitine O-octanoyltransferase
5759	0.00895	0.00125	3.4429814	-1.460367	1.4438959	ANKRD6	ankyrin repeat domain 6
24710	0.0138	0.00218	3.2505409	-1.979153	1.4435451
6926	0.0000428	0.00000152	5.5324197	4.977595	1.4415847
929	0.0343	0.00711	2.8197427	-3.07093	1.4411238
12636	0.000441	0.0000283	4.6581649	2.149913	1.4410992	RERE	arginine-glutamic acid dipeptide repeats
5795	0.00266	0.000267	3.9559257	0.001589	1.440679	NR3C1	nuclear receptor subfamily 3 group C member 1
3474	0.00145	0.000125	4.1983845	0.726811	1.4403896	APBB2	amyloid beta precursor protein binding family B member 2
43020	0.037	0.00784	2.7827956	-3.15967	1.4402443
23469	0.00279	0.000284	3.9353214	-0.059117	1.4402004
29725	0.0208	0.00376	3.0562323	-2.484147	1.4401513	C3orf52	chromosome 3 open reading frame 52
33782	0.000924	0.00007	4.3789178	1.278763	1.4387412	ESRRB	estrogen related receptor beta
33286	0.00693	0.000901	3.5546574	-1.151406	1.4386478
31736	0.00421	0.000475	3.7677014	-0.547154	1.4383489
36322	0.00223	0.000213	4.0272538	0.212894	1.4380746	NCOR1	nuclear receptor corepressor 1
29653	0.00379	0.000416	3.8113954	-0.42096	1.4379057
32624	0.0125	0.00192	3.2942047	-1.863015	1.4376872
27472	0.0481	0.0111	2.6484853	-3.475232	1.4368248	PALM3	paralemmin 3
35912	0.016	0.00265	3.1812745	-2.161423	1.4366447	MICU3	mitochondrial calcium uptake family member 3
3084	0.0000929	0.00000403	5.244154	4.032075	1.4362051	KIF16B	kinesin family member 16B
23114	0.00324	0.000342	3.8751463	-0.23553	1.4352997	FAM214A	family with sequence similarity 214 member A
7846	0.0292	0.00577	2.8984978	-2.879076	1.4344253
18036	0.00725	0.000953	3.5358173	-1.203918	1.434001	GIPR	gastric inhibitory polypeptide receptor
35174	0.0478	0.011	2.6519488	-3.467236	1.4337565	FGF2	fibroblast growth factor 2
3896	0.00313	0.000327	3.8894508	-0.193714	1.4329022
15213	0.014	0.00223	3.2423109	-2.000937	1.4322735	CAV1	caveolin 1
10300	0.00867	0.0012	3.4577531	-1.419823	1.4319493
41417	0.000911	0.0000687	4.3847344	1.296702	1.4311763
36668	0.00488	0.000573	3.7056011	-0.725214	1.4310436	SETDB2	SET domain bifurcated 2
34554	0.0135	0.00213	3.25921	-1.95617	1.4305096	FOXO1	forkhead box O1
37585	0.00558	0.00068	3.6487983	-0.886719	1.4304212
36098	0.0454	0.0102	2.6802465	-3.401621	1.4301535
33271	0.0375	0.00799	2.775637	-3.176769	1.4300084	KIAA0485	uncharacterized LOC57235
4911	0.00299	0.000309	3.9081124	-0.139048	1.4299502	NR3C1	nuclear receptor subfamily 3 group C member 1
6186	0.000174	0.00000885	5.0093208	3.270359	1.4287004	ANKRA2	ankyrin repeat family A member 2
17428	0.0332	0.00681	2.8362444	-3.031033	1.4279626	AHNAK	AHNAK nucleoprotein
17454	0.0485	0.0112	2.6448634	-3.483586	1.4270444	NFIA	nuclear factor I A
44859	0.00559	0.000682	3.6479117	-0.889229	1.4267399
24195	0.00756	0.00101	3.517525	-1.254754	1.4263605
23916	0.0464	0.0106	2.6674027	-3.431465	1.4262817	FGF2	fibroblast growth factor 2
27118	0.00629	0.000794	3.5973387	-1.031871	1.4248141	CGNL1	cingulin like 1
2217	0.000101	0.00000449	5.2118512	3.926793	1.4245242
27632	0.0326	0.00666	2.8446418	-3.010668	1.423922
26862	0.00424	0.000479	3.7647469	-0.55566	1.4238197	HEPACAM2	HEPACAM family member 2
20181	0.00511	0.000607	3.6866601	-0.779215	1.4234446
2188	0.0471	0.0108	2.6595171	-3.449736	1.4233314	FGFR2	fibroblast growth factor receptor 2
38524	0.0465	0.0106	2.6666943	-3.433108	1.4213977	FGF2	fibroblast growth factor 2
19816	0.000135	0.00000645	5.104232	3.577164	1.4213269	LOC283788	FSHD region gene 1 pseudogene
1968	0.0116	0.00173	3.3307825	-1.765003	1.4211629	KIRREL	kin of IRRE like (Drosophila)
38138	0.0278	0.00542	2.9215298	-2.822285	1.4206352	WWC1	WW and C2 domain containing 1
27230	0.00168	0.000149	4.1416894	0.555503	1.4204717	NR3C1	nuclear receptor subfamily 3 group C member 1
24663	0.0122	0.00186	3.3068133	-1.829303	1.420293	DNAJC18	DnaJ heat shock protein family (Hsp40) member C18
4630	0.00262	0.000262	3.9617748	0.018849	1.4202382	GUSBP3	glucuronidase, beta pseudogene 3
35326	0.00178	0.000162	4.115675	0.477241	1.419769	XBP1	X-box binding protein 1
27735	0.000672	0.000047	4.5020897	1.66058	1.4190054
41738	0.00608	0.00076	3.6118229	-0.991129	1.4181677	DZANK1	double zinc ribbon and ankyrin repeat domains 1
16199	0.00774	0.00104	3.5076527	-1.282128	1.4176328	CAB39L	calcium binding protein 39 like
18330	0.00268	0.00027	3.9519017	-0.010279	1.4170686	UBE2B	ubiquitin conjugating enzyme E2 B
24657	0.0187	0.00326	3.1072994	-2.353349	1.4169293	CAV1	caveolin 1
34372	0.0223	0.00409	3.0250882	-2.563222	1.416165
21987	0.0043	0.000488	3.7592041	-0.571609	1.4152756	PPP2R2A	protein phosphatase 2 regulatory subunit Balpha
34735	0.0319	0.00645	2.8566994	-2.981354	1.4149352	P2RY12	purinergic receptor P2Y12
19432	0.00886	0.00123	3.448096	-1.446341	1.4148716	PCBD2	pterin-4 alpha-carbinolamine dehydratase 2
23405	0.000011	0.000000282	6.0262148	6.615827	1.4146604
25880	0.00892	0.00125	3.4447319	-1.455568	1.4131518
33692	0.0306	0.00612	2.8762193	-2.933716	1.4129803	CAV1	caveolin 1
30075	0.00231	0.000223	4.0132221	0.171187	1.4115244	DNMBP	dynamin binding protein
4999	0.000619	0.0000425	4.5329961	1.757005	1.411459
31971	0.00211	0.0002	4.0482725	0.275496	1.411143
40069	0.0322	0.00656	2.8502108	-2.997139	1.4108456	LOC100132790	uncharacterized LOC100132790
21644	0.00477	0.000558	3.7148081	-0.698912	1.4106215	KIF13A	kinesin family member 13A
27608	0.00928	0.00131	3.4278689	-1.501744	1.4101895	IGF1R	insulin like growth factor 1 receptor
11058	0.00001	0.000000251	6.0603874	6.729784	1.4097906	FAM13B	family with sequence similarity 13 member B
13052	0.00556	0.000677	3.6504676	-0.881991	1.4096297
10268	0.00125	0.000103	4.2595464	0.912729	1.409433	PIK3R1	phosphoinositide-3-kinase regulatory subunit 1
26691	0.00172	0.000154	4.1319198	0.526087	1.4091158	LOC101929550	uncharacterized LOC101929550
33485	0.00018	0.00000926	4.9958595	3.226969	1.4087614	LOC401320	uncharacterized LOC401320
10348	0.00614	0.00077	3.6075667	-1.00311	1.4086069
24116	0.0472	0.0108	2.6588726	-3.451228	1.4081277	SLC25A2	solute carrier family 25 member 2
18459	0.0408	0.00891	2.7336257	-3.276487	1.4076641
21238	0.00874	0.00121	3.4536974	-1.430965	1.4073337	PDGFRA	platelet derived growth factor receptor alpha
17931	0.00332	0.000352	3.8660297	-0.262141	1.4070277	NR3C1	nuclear receptor subfamily 3 group C member 1
4965	0.0103	0.0015	3.3817026	-1.627484	1.4069639
20544	0.000125	0.00000583	5.1341978	3.674336	1.4067578
19093	0.00000765	0.000000179	6.1589136	7.058626	1.4064675	TP53TG3	TP53 target 3
11881	0.0427	0.00947	2.7104337	-3.331071	1.4064632	CA12	carbonic anhydrase 12
12132	0.0027	0.000272	3.9492852	-0.017992	1.4064303	SYCP3	synaptonemal complex protein 3
31635	0.0101	0.00145	3.3928809	-1.59713	1.4061264	FAM226B	family with sequence similarity 226 member B (non-protein coding)
18897	0.00741	0.00098	3.5261727	-1.230739	1.4050524	IGF1R	insulin like growth factor 1 receptor
34158	0.00183	0.000168	4.1041063	0.442508	1.4047897	MST1	macrophage stimulating 1
19635	0.016	0.00265	3.1813192	-2.161306	1.404687
36616	0.00372	0.000406	3.8191227	-0.398566	1.404568
43275	0.0157	0.00258	3.1910516	-2.135844	1.4039096	TNXB	tenascin XB
23175	0.00668	0.000859	3.5708309	-1.106202	1.4031757	IGF1R	insulin like growth factor 1 receptor
14406	0.00133	0.000111	4.2340787	0.835175	1.4030677	EPB41L5	erythrocyte membrane protein band 4.1 like 5
12359	0.0226	0.00417	3.0185308	-2.579804	1.4021993	OR2A9P	olfactory receptor family 2 subfamily A member 9 pseudogene
37058	0.0249	0.00471	2.9733029	-2.693522	1.4021655	CYBRD1	cytochrome b reductase 1
22538	0.025	0.00473	2.9719836	-2.696822	1.4019763
35332	0.032	0.00649	2.8544863	-2.98674	1.4017489	NF1	neurofibromin 1
28750	0.0244	0.00458	2.9839058	-2.666965	1.4012429	PRO1082	uncharacterized protein PRO1082
41002	0.00593	0.000737	3.6220285	-0.962368	1.4006182	C4orf32	chromosome 4 open reading frame 32
41513	0.00477	0.000557	3.7154881	-0.696969	1.40043	NAV2	neuron navigator 2
40868	0.0276	0.00537	2.9252339	-2.813123	1.4000851	LOC440570	uncharacterized LOC440570
43631	0.0163	0.00272	3.1724045	-2.184587	1.3997173	CFTR	cystic fibrosis transmembrane conductance regulator
9464	0.0123	0.00187	3.3042424	-1.836183	1.3996901	DNAH7	dynein axonemal heavy chain 7
7062	0.00000316	5.91E-08	6.4818217	8.138295	1.3988143	CIRBP	cold inducible RNA binding protein
36689	0.0444	0.00994	2.6914774	-3.37544	1.3978848	USP47	ubiquitin specific peptidase 47
29402	0.0117	0.00175	3.3271914	-1.774654	1.3977445	WDR19	WD repeat domain 19
24640	0.0156	0.00256	3.1941653	-2.127687	1.3975119	TEDDM1	transmembrane epididymal protein 1
26304	0.0164	0.00274	3.1694211	-2.192369	1.3973452
3603	0.0148	0.00239	3.2177552	-2.065731	1.396897	FAM129A	family with sequence similarity 129 member A
9348	0.0153	0.00248	3.2046051	-2.100303	1.39671
31553	0.0000642	0.00000251	5.3839528	4.489349	1.3954813
2110	0.0467	0.0106	2.6650522	-3.436915	1.3954714	FGF2	fibroblast growth factor 2
40017	0.022	0.00402	3.0311422	-2.547893	1.3948811	LOC100132790	uncharacterized LOC100132790
44307	0.0494	0.0115	2.6347731	-3.506815	1.3945	POF1B	premature ovarian failure, 1B
9478	0.000138	0.00000663	5.095687	3.54948	1.3933502
8979	0.0109	0.0016	3.3578753	-1.691988	1.3933369	IGF1R	insulin like growth factor 1 receptor
42010	0.0132	0.00207	3.269178	-1.929698	1.3931298	WHAMMP3	WAS protein homolog associated with actin, golgi membranes and microtubules pseudogene 3
7611	0.0438	0.00979	2.6975261	-3.361307	1.3923275	MYL9	myosin light chain 9
38971	0.0134	0.00209	3.2646561	-1.941713	1.3922409	WDFY2	WD repeat and FYVE domain containing 2
18221	0.0105	0.00153	3.373788	-1.64894	1.3913591
18017	0.00399	0.000443	3.7905012	-0.481398	1.3910372
16873	0.0082	0.00112	3.4818453	-1.353482	1.3907274
34304	0.00118	0.000095	4.2835001	0.985849	1.3903821	CLMP	CXADR like membrane protein
5066	0.00842	0.00116	3.4703552	-1.385155	1.390254	PTPRG	protein tyrosine phosphatase, receptor type G
43741	0.00971	0.00139	3.4082011	-1.555434	1.3887217	IGF1R	insulin like growth factor 1 receptor
38486	0.0201	0.00359	3.0728413	-2.44176	1.3886822
4516	0.0000373	0.00000129	5.5815423	5.139664	1.3874609	ZNF224	zinc finger protein 224
44499	0.0000528	0.00000197	5.4557483	4.725143	1.3872351	CORO2B	coronin 2B
22904	0.00416	0.000466	3.7739122	-0.529262	1.3853664
16440	0.00634	0.0008	3.5944698	-1.03993	1.3841888
39747	0.000813	0.0000595	4.429249	1.434295	1.3840952	GGT7	gamma-glutamyltransferase 7
27812	0.000812	0.0000594	4.4301024	1.436938	1.3829407
40278	0.000802	0.0000586	4.434236	1.449742	1.382246
31567	0.0433	0.00961	2.7044414	-3.345121	1.3820357	MYL9	myosin light chain 9
33369	0.0098	0.0014	3.404412	-1.565756	1.3819809
25148	0.0131	0.00204	3.2731005	-1.919267	1.3813176
36879	0.0128	0.00197	3.2856167	-1.885932	1.3811224	RUNX1	runt related transcription factor 1
22489	0.0115	0.00171	3.3345141	-1.754967	1.3809802	DYNC2H1	dynein cytoplasmic 2 heavy chain 1
12806	0.00934	0.00132	3.4251679	-1.509128	1.3809263	ARHGEF37	Rho guanine nucleotide exchange factor 37
45005	0.0000831	0.00000349	5.2865167	4.170366	1.3806555
22023	0.0231	0.00427	3.0092681	-2.603186	1.3799239
16346	0.000128	0.00000602	5.1247711	3.643752	1.3794115	EPB41L4A	erythrocyte membrane protein band 4.1 like 4A
27143	0.000574	0.0000388	4.5611712	1.845118	1.378885	ZNF586	zinc finger protein 586
32424	0.00696	0.000905	3.5533111	-1.155163	1.3787053
24707	0.0467	0.0107	2.6644755	-3.438252	1.3781424	FGF2	fibroblast growth factor 2
12121	0.0000104	0.000000262	6.0479156	6.688188	1.3781413
22433	0.00541	0.000655	3.6614735	-0.850795	1.3772951
27577	0.000687	0.0000483	4.493957	1.635246	1.3766294	MEIS3P1	Meis homeobox 3 pseudogene 1
41063	0.0401	0.00871	2.742481	-3.255557	1.3764772	C9orf84	chromosome 9 open reading frame 84
38119	0.00718	0.000943	3.5393275	-1.194146	1.3763897	OBSCN	obscurin, cytoskeletal calmodulin and titin-interacting RhoGEF
28599	0.00459	0.000531	3.7312553	-0.651843	1.3759855
27552	0.00011	0.000005	5.1800547	3.82331	1.3759097	IGIP	IgA inducing protein
10812	0.0103	0.00149	3.3842065	-1.62069	1.3754212	WNT5A	Wnt family member 5A
30804	0.0152	0.00248	3.2054879	-2.097985	1.3751522
24797	0.00000672	0.000000152	6.2063684	7.217139	1.3751427	ATP9B	ATPase phospholipid transporting 9B (putative)
11899	0.00895	0.00125	3.443256	-1.459615	1.3748002
26863	0.00504	0.000596	3.6928369	-0.761621	1.3745733
23113	0.00178	0.000161	4.1181704	0.484739	1.3725313	C21orf62-AS1	C21orf62 antisense RNA 1
30483	0.00231	0.000223	4.0126375	0.169451	1.3715017
41911	0.00862	0.00119	3.4601039	-1.413361	1.3712224	IGF1R	insulin like growth factor 1 receptor
5117	0.00934	0.00132	3.4248323	-1.510045	1.3703185	IGF1R	insulin like growth factor 1 receptor
33889	0.019	0.00332	3.1010053	-2.369545	1.370191	TAS2R4	taste 2 receptor member 4
29352	0.0000148	0.000000407	5.9189094	6.258376	1.3685886	EPB41L4A-AS1	EPB41L4A antisense RNA 1
40914	0.0128	0.00197	3.2854475	-1.886384	1.368534	KIAA0556	KIAA0556
21682	0.000457	0.0000296	4.6443997	2.106523	1.3681749	ZBTB20	zinc finger and BTB domain containing 20
43830	0.032	0.0065	2.8534952	-2.989152	1.3679674
4784	0.0046	0.000532	3.7306413	-0.653602	1.3668851
11430	0.048	0.0111	2.6495875	-3.472688	1.3665258
22796	0.0263	0.00505	2.9479762	-2.756701	1.3647058	GLT8D2	glycosyltransferase 8 domain containing 2
25038	0.00673	0.000866	3.5679062	-1.114385	1.3641532
24637	0.042	0.00928	2.7182839	-3.312632	1.3641352	GOLGA8A	golgin A8 family member A
9174	0.00811	0.0011	3.4870263	-1.339181	1.3633311	IGF1R	insulin like growth factor 1 receptor
24764	0.0221	0.00405	3.0288781	-2.553628	1.3625488	GJA1	gap junction protein alpha 1
372	0.0426	0.00943	2.7121045	-3.32715	1.3618753	CAV1	caveolin 1
26400	0.0133	0.00207	3.2687759	-1.930766	1.3610328	IGF1R	insulin like growth factor 1 receptor
44442	0.000166	0.00000835	5.0268481	3.326902	1.3610097
24338	0.00229	0.00022	4.0171721	0.182921	1.3605366	INPP5J	inositol polyphosphate-5-phosphatase J
38283	0.0253	0.0048	2.9665637	-2.710368	1.3603819	MAP2K5	mitogen-activated protein kinase kinase 5
19877	0.00628	0.000792	3.5980817	-1.029783	1.3601849	WNT4	Wnt family member 4
31327	0.000878	0.0000657	4.3987759	1.340045	1.3599651	HBD	hemoglobin subunit delta
17803	0.0435	0.00968	2.701821	-3.351258	1.3592647
34970	0.00343	0.000367	3.8523919	-0.301891	1.3591694	HEPN1	hepatocellular carcinoma, down-regulated 1
32023	0.00176	0.000158	4.1228058	0.498672	1.3570934	LOC101927598	uncharacterized LOC101927598
32140	0.03	0.00597	2.885611	-2.910717	1.3567421
5766	0.0237	0.00442	2.9965302	-2.635263	1.3566366
24354	0.028	0.00546	2.9186168	-2.829485	1.3566285	MNS1	meiosis specific nuclear structural 1
23876	0.00598	0.000745	3.6183857	-0.972639	1.3565786	CAPN11	calpain 11
39999	0.0396	0.00857	2.7486636	-3.240916	1.3554607
3427	0.00392	0.000433	3.7980948	-0.459452	1.3552152
38184	0.00209	0.000197	4.0528717	0.289214	1.3542676
32348	0.00828	0.00113	3.4778337	-1.364547	1.354007
945	0.000219	0.0000118	4.9224608	2.990954	1.3539128	KMT2A	lysine methyltransferase 2A
20090	0.043	0.00955	2.7069604	-3.339218	1.3538133
36667	0.0194	0.00341	3.0910821	-2.395038	1.3533274
35564	0.00477	0.000558	3.7149327	-0.698556	1.3533136	DNAH5	dynein axonemal heavy chain 5
16866	0.0218	0.00397	3.0364513	-2.534433	1.3531304	FGFR1	fibroblast growth factor receptor 1
40141	0.0087	0.00121	3.4558631	-1.425016	1.3530275	IGF1R	insulin like growth factor 1 receptor
37092	0.0000223	0.000000667	5.7743569	5.777961	1.3526938
7851	0.000981	0.0000758	4.3541575	1.202505	1.3526551	FAM129A	family with sequence similarity 129 member A
15814	0.00137	0.000116	4.2221753	0.798994	1.352522	GNG7	G protein subunit gamma 7
12779	0.018	0.00308	3.1273382	-2.301643	1.3525147
21631	0.00686	0.000889	3.5591887	-1.138752	1.3524508	PPM1K	protein phosphatase, Mg2+/Mn2+ dependent 1K
5313	0.00393	0.000435	3.7967431	-0.46336	1.3519092	DST	dystonin
23193	0.0135	0.00213	3.2591822	-1.956244	1.3513602	USP47	ubiquitin specific peptidase 47
6345	0.01	0.00144	3.3941172	-1.593769	1.3498133
21332	0.00257	0.000254	3.9707772	0.045439	1.3498009	FRA10AC1	fragile site, folic acid type, rare, fra(10)(q23.3) or fra(10)(q24.2) candidate 1
22010	0.000879	0.0000658	4.3982473	1.338413	1.3493792	FRMD6	FERM domain containing 6
26337	0.00329	0.000348	3.8697218	-0.251368	1.3478849	SLCO3A1	solute carrier organic anion transporter family member 3A1
23373	0.0212	0.00383	3.0489913	-2.502579	1.3478682	EVC	EvC ciliary complex subunit 1
14682	0.0204	0.00365	3.0667995	-2.457196	1.3473893	ZFP2	ZFP2 zinc finger protein
25478	0.0372	0.0079	2.7800449	-3.166244	1.34692	LOC286297	methylenetetrahydrofolate dehydrogenase (NADP+ dependent) 1-like pseudogene
32660	0.00174	0.000157	4.1256487	0.50722	1.3468984	MAGI1	membrane associated guanylate kinase, WW and PDZ domain containing 1
15028	0.00531	0.000637	3.6709499	-0.823894	1.346834	PRKAG2	protein kinase AMP-activated non-catalytic subunit gamma 2
9584	0.00918	0.00129	3.4323915	-1.489372	1.3465003
15375	0.0104	0.00151	3.3794449	-1.633607	1.3453929	IGF1R	insulin like growth factor 1 receptor
34695	0.0217	0.00394	3.0384494	-2.529363	1.344748
11719	0.00449	0.000516	3.7405081	-0.625314	1.3446547
33461	0.0035	0.000377	3.8432119	-0.328608	1.3446033	NR1D1	nuclear receptor subfamily 1 group D member 1
6325	0.0437	0.00975	2.6990804	-3.357671	1.3441899	STAC2	SH3 and cysteine rich domain 2
40644	0.0137	0.00215	3.2555251	-1.965944	1.3437462
21166	0.00473	0.000552	3.7184691	-0.688444	1.3429677	IGSF21	immunoglobin superfamily member 21
33962	0.0258	0.00491	2.9585013	-2.730489	1.3427982	AMT	aminomethyltransferase
23112	0.036	0.00756	2.7966032	-3.126602	1.3419966
880	0.00167	0.000148	4.1435284	0.561044	1.3416564
12413	0.0128	0.00198	3.2835326	-1.891488	1.3415473	NEK11	NIMA related kinase 11
3238	0.000219	0.0000118	4.9225257	2.991163	1.3414472
44486	0.0000689	0.00000276	5.3566984	4.400002	1.3412882	LOC107133515	SMURF2P1-LRRC37BP1 readthrough transcribed pseudogene
14717	0.0397	0.00862	2.7465358	-3.245958	1.341101
11544	0.00928	0.00131	3.4278323	-1.501844	1.3407977
17412	0.00279	0.000284	3.9349107	-0.060325	1.3393652	CHRM5	cholinergic receptor muscarinic 5
23275	0.000949	0.0000726	4.3677538	1.244359	1.3381707	TRA2A	transformer 2 alpha homolog
28557	0.00134	0.000112	4.2319551	0.828717	1.3381377	NEDD4L	neural precursor cell expressed, developmentally down-regulated 4-like, E3 ubiquitin protein ligase
41972	0.0435	0.0097	2.701158	-3.35281	1.3371733
36962	0.00111	0.0000884	4.3059921	1.05466	1.3371304	KIAA1217	KIAA1217
1183	0.00465	0.00054	3.7257292	-0.66767	1.3362757
3856	0.0375	0.008	2.7750443	-3.178183	1.3358318	YTHDC1	YTH domain containing 1
43646	0.00746	0.000988	3.5234441	-1.23832	1.3355015	SPATA18	spermatogenesis associated 18
14862	0.00122	0.0000998	4.2681394	0.93894	1.3354346	ZNF781	zinc finger protein 781
39597	0.00637	0.000805	3.5925508	-1.045319	1.3352063	POLK	DNA polymerase kappa
31874	0.0136	0.00214	3.2575041	-1.960696	1.3347176	ACTR8	ARP8 actin-related protein 8 homolog
1232	0.00000142	2.16E-08	6.7757064	9.121578	1.3339919	N4BP2L2	NEDD4 binding protein 2 like 2
19108	0.0349	0.00727	2.8116676	-3.090395	1.3335437	KCNMA1	potassium calcium-activated channel subfamily M alpha 1
5106	0.00543	0.000657	3.6602177	-0.854357	1.3323601	MXI1	MAX interactor 1, dimerization protein
44993	0.0022	0.00021	4.0324518	0.228362	1.332195
15881	0.0109	0.00161	3.3571238	-1.694018	1.3321892
36241	0.0044	0.000503	3.7490656	-0.600749	1.3318074	ADGRV1	adhesion G protein-coupled receptor V1
32560	0.00127	0.000105	4.2516813	0.888757	1.3316128
32242	0.0164	0.00273	3.170278	-2.190134	1.3313559	LINC00598	long intergenic non-protein coding RNA 598
42592	0.000776	0.000056	4.4481019	1.492729	1.3300394	TBRG1	transforming growth factor beta regulator 1
13083	0.0308	0.00617	2.8731951	-2.941111	1.3294963	ARHGAP29	Rho GTPase activating protein 29
44168	0.0181	0.00311	3.1241811	-2.309803	1.3292546
24754	0.0157	0.00258	3.1907938	-2.136519	1.3286622	GPD1L	glycerol-3-phosphate dehydrogenase 1-like
18232	0.0386	0.0083	2.7609364	-3.211784	1.3263922	GLIPR1L2	GLI pathogenesis-related 1 like 2
2941	0.00969	0.00138	3.4093569	-1.552283	1.3256752	MYH11	myosin heavy chain 11
28759	0.0411	0.00901	2.7296484	-3.285871	1.3248787	PCDH7	protocadherin 7
6367	0.0146	0.00235	3.2233746	-2.05093	1.3247569	GNRHR	gonadotropin releasing hormone receptor
21138	0.0362	0.00762	2.7934874	-3.134074	1.3241391	NAV2	neuron navigator 2
9241	0.00895	0.00125	3.4427546	-1.460989	1.3239568	NAV2	neuron navigator 2
3614	0.0199	0.00354	3.0776796	-2.429385	1.3236542
29595	0.0263	0.00505	2.9479931	-2.756659	1.3232405
9485	0.0327	0.00667	2.844092	-3.012002	1.322996	ARHGEF10	Rho guanine nucleotide exchange factor 10
26277	0.000124	0.00000581	5.1354201	3.678303	1.3227968
28737	0.0352	0.00736	2.8067018	-3.102345	1.3225116	RNF128	ring finger protein 128, E3 ubiquitin protein ligase
20488	0.0495	0.0115	2.6332552	-3.510304	1.3224121
10590	0.00508	0.000602	3.6897696	-0.77036	1.3222658	ZC3H6	zinc finger CCCH-type containing 6
9852	0.0268	0.00517	2.9394197	-2.777964	1.3221236	LOC100130264	uncharacterized LOC100130264
10153	0.04	0.00868	2.7438811	-3.252244	1.3219747	ARHGEF12	Rho guanine nucleotide exchange factor 12
10276	0.0301	0.006	2.884027	-2.9146	1.3218382
38662	0.000127	0.00000599	5.1260295	3.647834	1.3213367
21989	0.0174	0.00296	3.1423928	-2.262658	1.3210673	PCM1	pericentriolar material 1
44345	0.0227	0.00419	3.0165555	-2.584794	1.3204698	MTERF1	mitochondrial transcription termination factor 1
44980	0.00939	0.00133	3.4227808	-1.515651	1.3195369	DDX50	DEAD-box helicase 50
20031	0.00305	0.000317	3.9001119	-0.1625	1.3184103	SETBP1	SET binding protein 1
30124	0.0272	0.00528	2.9313805	-2.797903	1.3178146	PAPLN	papilin, proteoglycan like sulfated glycoprotein
20468	0.0000302	0.000000987	5.6593944	5.396996	1.3172538	DST	dystonin
183	0.000454	0.0000293	4.6470919	2.115005	1.3170921
33923	0.000351	0.0000213	4.7445583	2.423217	1.3148213	PNISR	PNN interacting serine and arginine rich protein
26981	0.0299	0.00595	2.8867971	-2.907809	1.3138243
18916	0.0236	0.0044	2.9984082	-2.630539	1.3135432	HNMT	histamine N-methyltransferase
18260	0.00324	0.000342	3.8755948	-0.23422	1.3135213	SETBP1	SET binding protein 1
42268	0.0123	0.00188	3.3029328	-1.839687	1.313249
23043	0.0153	0.00249	3.2041699	-2.101446	1.3129245	FAM214A	family with sequence similarity 214 member A
7415	0.000429	0.0000272	4.6698854	2.186893	1.3122783	TBRG1	transforming growth factor beta regulator 1
2058	0.00626	0.000788	3.5996674	-1.025327	1.3121256	CEP68	centrosomal protein 68
30494	0.0145	0.00232	3.2285033	-2.037408	1.3113194
6334	0.0153	0.0025	3.2024291	-2.106016	1.3111648	RALGAPA1	Ral GTPase activating protein catalytic alpha subunit 1
35583	0.00214	0.000203	4.0425674	0.258489	1.3109356	SLC12A9	solute carrier family 12 member 9
25389	0.00243	0.000238	3.9922855	0.109082	1.3106952	MST1	macrophage stimulating 1
36580	0.0263	0.00505	2.9478628	-2.756983	1.3106401	MRVI1	murine retrovirus integration site 1 homolog
31405	0.0182	0.00315	3.1202239	-2.320024	1.3103673
44568	0.00567	0.000696	3.6410205	-0.908729	1.3101207	MAATS1	MYCBP associated and testis expressed 1
10908	0.000198	0.0000104	4.9618658	3.11754	1.3078379	SMA4	glucuronidase beta pseudogene
14564	0.00169	0.000151	4.1376298	0.543276	1.3078083
42227	0.00135	0.000114	4.2260602	0.810798	1.3054668	MT1JP	metallothionein 1J, pseudogene
31054	0.0215	0.00391	3.0420278	-2.520278	1.3038685
26258	0.00921	0.0013	3.4310723	-1.492982	1.303387
23779	0.00298	0.000308	3.909423	-0.135204	1.3030352	TRMT10B	tRNA methyltransferase 10B
6374	0.0371	0.00787	2.7812995	-3.163246	1.3029232	FMO5	flavin containing monooxygenase 5
17333	0.0414	0.00909	2.7260424	-3.294371	1.3028328	DTWD1	DTW domain containing 1
33242	0.0347	0.00723	2.8138086	-3.085238	1.3021496	CAV1	caveolin 1
10080	0.0169	0.00285	3.1555768	-2.22842	1.3018062
10196	0.000689	0.0000484	4.4929416	1.632085	1.30043	ARHGEF28	Rho guanine nucleotide exchange factor 28
42362	0.00657	0.00084	3.5780603	-1.08596	1.2991834
11939	0.000231	0.0000126	4.9020646	2.925547	1.2989694
40676	0.00148	0.000127	4.1914158	0.705701	1.2982561	WHSC1L1///DDHD2	Wolf-Hirschhorn syndrome candidate 1-like 1///DDHD domain containing 2
12508	0.000125	0.00000585	5.1333902	3.671715	1.2977248
31785	0.0193	0.00338	3.0941184	-2.387243	1.2976878
19410	0.0167	0.00281	3.1606619	-2.215189	1.2963111
27586	0.0404	0.00882	2.7376822	-3.266905	1.2956478	SAA4	serum amyloid A4, constitutive
2473	0.00611	0.000765	3.609565	-0.997486	1.2945292
5833	0.0000709	0.00000286	5.3453332	4.362772	1.2941311
9674	0.0224	0.00412	3.0229318	-2.568678	1.2938261	LZTFL1	leucine zipper transcription factor like 1
41599	0.0221	0.00404	3.0295898	-2.551825	1.2930428
22523	0.00203	0.00019	4.0651728	0.325939	1.2926479
19343	0.00401	0.000447	3.7878099	-0.48917	1.291481	NTRK2	neurotrophic receptor tyrosine kinase 2
14011	0.0329	0.00674	2.8401394	-3.021592	1.2903386	RUNX1	runt related transcription factor 1
3001	0.00745	0.000986	3.5242478	-1.236088	1.2901847	MRVI1-AS1	MRVI1 antisense RNA 1
482	0.00095	0.0000728	4.3668601	1.241606	1.2898059	XBP1	X-box binding protein 1
21825	0.00214	0.000204	4.0419354	0.256606	1.2896025	VSIG2	V-set and immunoglobulin domain containing 2
21819	0.0082	0.00112	3.4817017	-1.353879	1.2892721
17103	0.00172	0.000153	4.1326609	0.528317	1.2886037	EPM2AIP1	EPM2A interacting protein 1
13772	0.000000221	2.11E-09	7.4569327	11.392293	1.2885667	LOC390705	protein phosphatase 2 regulatory subunit B'', beta pseudogene
17271	0.0000678	0.0000027	5.3624034	4.418697	1.2878306
8617	0.000387	0.0000241	4.7068064	2.303586	1.2874256
32040	0.0127	0.00195	3.2900979	-1.873979	1.2872976	CACNA1C	calcium voltage-gated channel subunit alpha1 C
1766	0.0348	0.00725	2.8123787	-3.088682	1.2859905	TP53I3	tumor protein p53 inducible protein 3
24616	0.0428	0.00949	2.7094068	-3.333481	1.2852086	SAA4	serum amyloid A4, constitutive
32993	0.0381	0.00815	2.7677718	-3.195519	1.2840673	CAV1	caveolin 1
41381	0.00376	0.000411	3.815181	-0.409992	1.2836309	SLC14A1	solute carrier family 14 member 1 (Kidd blood group)
20388	0.00105	0.0000828	4.326407	1.117243	1.2834139	LINC00623	long intergenic non-protein coding RNA 623
32185	0.0301	0.00601	2.8834249	-2.916075	1.2832151
2283	0.0291	0.00576	2.8988765	-2.878144	1.2830773
29226	0.00359	0.000389	3.8332168	-0.357662	1.283002
18132	0.00831	0.00113	3.476637	-1.367846	1.2827262	KIAA1683	KIAA1683
6076	0.0000804	0.00000335	5.2991693	4.211718	1.2823623	COL14A1	collagen type XIV alpha 1 chain
5756	0.0256	0.00487	2.9615805	-2.722809	1.2821883	MCTP2	multiple C2 and transmembrane domain containing 2
6190	0.0274	0.00533	2.9280951	-2.806041	1.2821645
11134	0.000379	0.0000234	4.715438	2.330911	1.2820034	RGMB	repulsive guidance molecule family member b
27953	0.0151	0.00245	3.2093738	-2.087776	1.2817325	CCDC173	coiled-coil domain containing 173
44319	0.028	0.00547	2.918469	-2.82985	1.281292	EIF5	eukaryotic translation initiation factor 5
24887	0.0319	0.00648	2.8550987	-2.98525	1.2805021
37268	0.0205	0.00368	3.0640716	-2.464159	1.2803501	TGFB3	transforming growth factor beta 3
12696	0.0439	0.00981	2.6964821	-3.363748	1.2802651	SAA4	serum amyloid A4, constitutive
43005	0.0204	0.00365	3.0661384	-2.458884	1.2802072	ACVR2A	activin A receptor type 2A
35784	0.0399	0.00865	2.7450026	-3.249589	1.2796618	LINC01596	long intergenic non-protein coding RNA 1596
299	0.0448	0.01	2.6874587	-3.384817	1.2791485
36981	0.0343	0.00712	2.819446	-3.071646	1.2786634	PDE9A	phosphodiesterase 9A
29799	0.0368	0.00779	2.7850411	-3.1543	1.2783634	PCGF5	polycomb group ring finger 5
31318	0.000535	0.0000356	4.5874319	1.927419	1.2781489	BBS5	Bardet-Biedl syndrome 5
36617	0.00834	0.00114	3.4746984	-1.373189	1.2780121	CYP3A43	cytochrome P450 family 3 subfamily A member 43
44469	0.0321	0.00651	2.8529891	-2.990383	1.2779555	CAPS2	calcyphosine 2
25444	0.0413	0.00908	2.7265599	-3.293152	1.2777754	GNG11	G protein subunit gamma 11
320	0.00891	0.00124	3.445479	-1.453519	1.2774195	MUC3A	mucin 3A, cell surface associated
6753	0.0105	0.00153	3.3734272	-1.649917	1.2766344	GGT8P	gamma-glutamyltransferase 8 pseudogene
15017	0.000564	0.000038	4.5675444	1.865076	1.2763851	SLC25A27	solute carrier family 25 member 27
38163	0.0000675	0.00000268	5.364522	4.425641	1.2753546	DST	dystonin
39382	0.0069	0.000895	3.5566958	-1.145715	1.2749114	LPAR6	lysophosphatidic acid receptor 6
458	0.0181	0.00312	3.1229813	-2.312903	1.2742159	IGSF10	immunoglobulin superfamily member 10
21414	0.0117	0.00177	3.324039	-1.783121	1.2737275	CROCCP3	ciliary rootlet coiled-coil, rootletin pseudogene 3
2435	0.00838	0.00115	3.4725196	-1.379193	1.2732302	ZDHHC2	zinc finger DHHC-type containing 2
15023	0.00208	0.000196	4.0549358	0.295373	1.2726367
3024	0.000564	0.000038	4.567263	1.864195	1.2722157
4933	0.00011	0.00000496	5.182134	3.830073	1.272054
43317	0.0124	0.00189	3.2997672	-1.848152	1.271233
17089	0.000527	0.0000351	4.592257	1.942559	1.2708142
11542	0.00539	0.000651	3.6632906	-0.845639	1.2703664	PTGER3	prostaglandin E receptor 3
4530	0.0000317	0.00000105	5.6420745	5.339698	1.2700576
12640	0.000519	0.0000344	4.5977896	1.959926	1.2699446
14332	0.00306	0.000318	3.8988946	-0.166066	1.2697488	TPM1	tropomyosin 1 (alpha)
38679	0.00179	0.000162	4.115005	0.475228	1.2694179	CEP68	centrosomal protein 68
10729	0.0419	0.00924	2.7198386	-3.308976	1.2684233
16826	0.0389	0.00837	2.7578538	-3.21911	1.2677191	ZC2HC1A	zinc finger C2HC-type containing 1A
13464	0.0202	0.0036	3.0712872	-2.445733	1.2677138
6060	0.00334	0.000355	3.8633148	-0.270059	1.2673341	ARHGEF37	Rho guanine nucleotide exchange factor 37
33439	0.0268	0.00519	2.9379862	-2.781522	1.2668845
16018	0.00371	0.000404	3.8204896	-0.394602	1.2661172
5410	0.0165	0.00277	3.1654549	-2.202707	1.2659115	MSL1	male specific lethal 1 homolog
35907	0.00116	0.0000936	4.2881932	1.000194	1.2657379
29205	0.00159	0.00014	4.1624763	0.618195	1.2655343	SCN9A	sodium voltage-gated channel alpha subunit 9
20432	0.0208	0.00375	3.0570472	-2.482071	1.2636621
32002	0.00812	0.0011	3.4863747	-1.340981	1.2626695	IL17RD	interleukin 17 receptor D
40871	0.000114	0.0000052	5.1684619	3.785619	1.2624015
32276	0.0085	0.00117	3.4664011	-1.39604	1.2621679	NUDT10	nudix hydrolase 10
9874	0.0246	0.00464	2.9793313	-2.67843	1.2617393	ARRB1	arrestin beta 1
33868	0.000167	0.00000842	5.0244581	3.319188	1.2609301
5996	0.0218	0.00397	3.0365573	-2.534164	1.2605659	SLC46A3	solute carrier family 46 member 3
3404	0.000051	0.00000189	5.4686022	4.767421	1.2603373	CSRP1	cysteine and glycine rich protein 1
21469	0.00758	0.00101	3.5165266	-1.257524	1.2600271	PIP4K2B	phosphatidylinositol-5-phosphate 4-kinase type 2 beta
31897	0.0283	0.00556	2.9120357	-2.845732	1.2588514	NDRG2	NDRG family member 2
22301	0.00000759	0.000000177	6.1617518	7.068104	1.2584113
23306	0.0491	0.0114	2.6387676	-3.497627	1.2582123	NRIP2	nuclear receptor interacting protein 2
36295	0.0437	0.00974	2.6994696	-3.356761	1.258207	PEX12	peroxisomal biogenesis factor 12
24534	0.00556	0.000678	3.6501253	-0.882961	1.2579267	RIBC1	RIB43A domain with coiled-coils 1
23194	0.0365	0.00772	2.7888237	-3.145248	1.2576351	ITIH5	inter-alpha-trypsin inhibitor heavy chain family member 5
22484	0.0121	0.00183	3.3123063	-1.814592	1.2573265	SH3D19	SH3 domain containing 19
34321	0.0433	0.00961	2.7045211	-3.344934	1.256286	CRIM1	cysteine rich transmembrane BMP regulator 1
44642	0.00315	0.00033	3.8869855	-0.200927	1.2559085
28099	0.0139	0.0022	3.2472495	-1.987869	1.2550878	SEMA6A	semaphorin 6A
6960	0.00642	0.000815	3.5882521	-1.057385	1.2546875	GUSBP3	glucuronidase, beta pseudogene 3
11193	0.00459	0.000531	3.7311335	-0.652192	1.2544598	CYGB	cytoglobin
7425	0.00576	0.00071	3.6343441	-0.927602	1.2539387	DLK2	delta like non-canonical Notch ligand 2
32127	0.0361	0.0076	2.794739	-3.131074	1.2532915	LZTS1	leucine zipper tumor suppressor 1
26223	0.0000592	0.00000228	5.4134018	4.585993	1.2532452
18339	0.0267	0.00514	2.9411185	-2.773746	1.2531665
19287	0.0322	0.00655	2.850826	-2.995644	1.2530904	AHNAK	AHNAK nucleoprotein
12323	0.0492	0.0114	2.6368577	-3.502021	1.2528438
41190	0.0418	0.0092	2.7214799	-3.305114	1.2523902	CADPS2	calcium dependent secretion activator 2
25804	0.0000215	0.000000638	5.7876244	5.821994	1.2517347
8213	0.00682	0.000882	3.5618871	-1.131213	1.2516759
24480	0.0000316	0.00000104	5.6432524	5.343594	1.2512676	PER2	period circadian clock 2
7761	0.0491	0.0114	2.6387016	-3.497779	1.2508375
3081	0.0454	0.0103	2.6794317	-3.403517	1.2505152
32743	0.0259	0.00495	2.9551927	-2.738736	1.2503928	ZNRF2P1	zinc and ring finger 2 pseudogene 1
41384	0.0158	0.00261	3.1870335	-2.146362	1.2499935
29284	0.0053	0.000634	3.6722652	-0.820157	1.249824
42075	0.00657	0.00084	3.5781082	-1.085826	1.2497544
32978	0.00895	0.00125	3.4432507	-1.459629	1.2492157	OR10H1	olfactory receptor family 10 subfamily H member 1
38879	0.0444	0.00996	2.6908193	-3.376976	1.2482975	C15orf40	chromosome 15 open reading frame 40
13628	0.00156	0.000136	4.1704897	0.642399	1.2480872	POM121L4P	POM121 transmembrane nucleoporin like 4, pseudogene
13952	0.0145	0.00232	3.2282625	-2.038043	1.2459242	COA5	cytochrome c oxidase assembly factor 5
28228	0.0202	0.00361	3.0702827	-2.448299	1.2458764	TGFB3	transforming growth factor beta 3
43500	0.0239	0.00448	2.9922494	-2.646023	1.2457832	CHDH	choline dehydrogenase
45180	0.00104	0.0000815	4.3314107	1.132601	1.2441659	KCNMA1	potassium calcium-activated channel subfamily M alpha 1
22390	0.000599	0.0000409	4.5450468	1.794668	1.2425108	TRIM58	tripartite motif containing 58
39865	0.000265	0.000015	4.8505273	2.760631	1.2417622	QKI	QKI, KH domain containing RNA binding
9052	0.00447	0.000512	3.7428244	-0.618668	1.2413324	PPP2R2B	protein phosphatase 2 regulatory subunit Bbeta
39035	0.0119	0.0018	3.3174768	-1.800732	1.2411111	ZNF528	zinc finger protein 528
13510	0.00455	0.000525	3.7345025	-0.642536	1.240088
40771	0.0119	0.0018	3.3172714	-1.801282	1.2399464	MTRF1	mitochondrial translational release factor 1
11751	0.0016	0.00014	4.1612774	0.614575	1.2395058
42094	0.00708	0.000927	3.5451756	-1.177853	1.2394524	ANKRD20A2	ankyrin repeat domain 20 family member A2
13198	0.0154	0.00251	3.2000809	-2.112177	1.2394492
37831	0.0234	0.00436	3.0016269	-2.622439	1.2393696	PIGB	phosphatidylinositol glycan anchor biosynthesis class B
18753	0.00363	0.000394	3.8287502	-0.370633	1.2393564
36958	0.0026	0.000258	3.9660845	0.031575	1.2391444	GPCPD1	glycerophosphocholine phosphodiesterase 1
42014	0.0204	0.00364	3.0676398	-2.455051	1.2391188
15004	0.0116	0.00175	3.3277654	-1.773112	1.2390529	THRA	thyroid hormone receptor, alpha
2423	0.000986	0.0000766	4.3508945	1.192469	1.2376379	CYP3A7	cytochrome P450 family 3 subfamily A member 7
14260	0.00472	0.00055	3.7195	-0.685496	1.2375873	C21orf62	chromosome 21 open reading frame 62
3930	0.0383	0.00822	2.7647264	-3.202769	1.2368725	SLIT3	slit guidance ligand 3
39627	0.00845	0.00116	3.468349	-1.390678	1.2353149
29134	0.0411	0.009	2.7299159	-3.28524	1.2351092	CA2	carbonic anhydrase 2
10743	0.00201	0.000188	4.0677022	0.333497	1.2350291	ATP6V1B1	ATPase H+ transporting V1 subunit B1
33124	0.0162	0.0027	3.175306	-2.177014	1.2348444	SORL1	sortilin related receptor 1
22276	0.0169	0.00287	3.1533906	-2.234103	1.2333223
36578	0.0318	0.00644	2.8573199	-2.979843	1.2327114
44944	0.0212	0.00384	3.0484893	-2.503856	1.2318154
21163	0.0155	0.00254	3.1970123	-2.120225	1.2317464	KCNIP4	potassium voltage-gated channel interacting protein 4
30267	0.00122	0.0000995	4.2690987	0.941867	1.2316407
28528	0.00707	0.000922	3.5466729	-1.173679	1.2315916	TXNIP	thioredoxin interacting protein
12565	0.0112	0.00167	3.344287	-1.728653	1.2303814	AMIGO1	adhesion molecule with Ig like domain 1
37240	0.0351	0.00732	2.8086904	-3.097561	1.2303749
15095	0.00000887	0.000000215	6.1056364	6.880759	1.2299084	ALG13	ALG13, UDP-N-acetylglucosaminyltransferase subunit
34119	0.0115	0.00172	3.3329622	-1.759141	1.2298	LOC105371352	uncharacterized LOC105371352
11072	0.0327	0.00667	2.8442176	-3.011697	1.2297238	KLHDC9	kelch domain containing 9
21086	0.000695	0.0000491	4.4888869	1.619462	1.2294005	THSD1	thrombospondin type 1 domain containing 1
7635	0.000133	0.00000635	5.1085015	3.591	1.2291461	REEP5	receptor accessory protein 5
24974	0.00991	0.00142	3.3994753	-1.579196	1.2287028	LOC100506242	GLLV3061
30815	0.0397	0.00861	2.746743	-3.245467	1.2275651
29073	0.00992	0.00142	3.3989716	-1.580566	1.2274186
16962	0.00217	0.000207	4.0363866	0.240077	1.2270572	TCP11L2	t-complex 11 like 2
18411	0.0462	0.0105	2.6707581	-3.423678	1.2261675	EGFLAM	EGF like, fibronectin type III and laminin G domains
36180	0.0000766	0.00000314	5.3177608	4.272518	1.2252524	ZBTB4	zinc finger and BTB domain containing 4
17963	0.00316	0.000331	3.8858635	-0.204208	1.225232
11450	0.000471	0.0000306	4.6337321	2.072926	1.2251223	SLC10A1	solute carrier family 10 member 1
17940	0.000379	0.0000234	4.7161182	2.333065	1.2251136
42894	0.0155	0.00254	3.1959976	-2.122885	1.224776	C6orf10	chromosome 6 open reading frame 10
8348	0.031	0.00625	2.8687767	-2.951906	1.2244603	CAV1	caveolin 1
3067	0.00606	0.000757	3.612977	-0.987878	1.2242766
41184	0.0265	0.0051	2.9442363	-2.766	1.2228286	NT5DC1	5'-nucleotidase domain containing 1
44613	0.0207	0.00373	3.0588402	-2.477501	1.2222951
13613	0.0000805	0.00000335	5.2986706	4.210088	1.2204665	FOXP1	forkhead box P1
43683	0.0149	0.00242	3.2134832	-2.076972	1.2199773	ZNF91	zinc finger protein 91
18428	0.000397	0.0000248	4.6975305	2.27424	1.2190192	RABEP1	rabaptin, RAB GTPase binding effector protein 1
18971	0.00814	0.00111	3.4853869	-1.343708	1.2186716
41205	0.00177	0.00016	4.1198956	0.489924	1.218571
18738	0.00231	0.000223	4.0134638	0.171905	1.2181049	FAM175A	family with sequence similarity 175 member A
28424	0.0339	0.00701	2.8254276	-3.057203	1.2178625	TRIM6	tripartite motif containing 6
2624	0.0374	0.00795	2.7774742	-3.172383	1.2178606	AK9	adenylate kinase 9
40536	0.00102	0.0000803	4.336279	1.14755	1.2176393	LOC101927648	uncharacterized LOC101927648
44805	0.0231	0.00428	3.0090938	-2.603625	1.2166959	TGFBR2	transforming growth factor beta receptor 2
44297	0.0112	0.00166	3.3455515	-1.725244	1.2155184	CXorf23	chromosome X open reading frame 23
28152	0.000245	0.0000136	4.8804873	2.856438	1.2144959
13640	0.0119	0.00179	3.3189095	-1.796889	1.2143056	ZC3H13	zinc finger CCCH-type containing 13
29888	0.033	0.00677	2.8382826	-3.026093	1.2140603	ARHGEF40	Rho guanine nucleotide exchange factor 40
2146	0.0295	0.00586	2.8928587	-2.892933	1.2133494	PCGF5	polycomb group ring finger 5
34336	0.0319	0.00648	2.8551583	-2.985105	1.213086	ZCCHC4	zinc finger CCHC-type containing 4
3316	0.0065	0.000828	3.5832355	-1.071456	1.2130816	GRK3	G protein-coupled receptor kinase 3
7421	0.0345	0.00717	2.8165582	-3.078611	1.2123578
33837	0.0309	0.00621	2.8706381	-2.94736	1.2123187	CPEB3	cytoplasmic polyadenylation element binding protein 3
9247	0.00276	0.00028	3.9403528	-0.044307	1.2117261
10709	0.048	0.0111	2.6497647	-3.472279	1.2111845	SASH1	SAM and SH3 domain containing 1
43811	0.00388	0.000428	3.8020364	-0.448053	1.2108561	PLGLB1	plasminogen-like B1
20270	0.034	0.00702	2.8248083	-3.0587	1.2104561	BEX2	brain expressed X-linked 2
5784	0.00182	0.000166	4.1070422	0.451318	1.2104019	ZNF177	zinc finger protein 177
28365	0.00377	0.000413	3.813532	-0.414771	1.2096748
32900	0.0326	0.00666	2.8448733	-3.010106	1.2094082	U2AF1L4	U2 small nuclear RNA auxiliary factor 1 like 4
36277	0.0301	0.006	2.8838717	-2.91498	1.2087566
20718	0.0363	0.00767	2.7913676	-3.139155	1.2083991	ZNF346	zinc finger protein 346
23076	0.018	0.0031	3.1253651	-2.306743	1.2069014
38890	0.00168	0.00015	4.1403987	0.551615	1.2066166	LHFP	lipoma HMGIC fusion partner
37673	0.0274	0.00532	2.9288216	-2.804242	1.2063417
30816	0.0438	0.00977	2.6982864	-3.359529	1.205444
5375	0.0118	0.00179	3.3202698	-1.793239	1.2053661
29472	0.0056	0.000684	3.6471605	-0.891355	1.2043654
37727	0.0381	0.00816	2.7673679	-3.196481	1.2043444	HAS3	hyaluronan synthase 3
4022	0.0128	0.00198	3.2848852	-1.887883	1.2041098
18420	0.0127	0.00195	3.2905149	-1.872866	1.2033347	ZNF395	zinc finger protein 395
42297	0.00251	0.000248	3.9794245	0.071007	1.203272	RPAIN	RPA interacting protein
37214	0.000746	0.0000534	4.4627482	1.53819	1.2026096	GUSBP3///SMA4	glucuronidase, beta pseudogene 3///glucuronidase beta pseudogene
5835	0.0164	0.00274	3.169865	-2.191211	1.2020969	SIRPA	signal regulatory protein alpha
17862	0.0161	0.00267	3.17939	-2.166348	1.2017744	FLJ36840	uncharacterized LOC645524
40176	0.0156	0.00256	3.19412	-2.127806	1.1996601
1829	0.00333	0.000354	3.8643118	-0.267152	1.1996144	SULT2B1	sulfotransferase family 2B member 1
23710	0.00352	0.00038	3.841241	-0.33434	1.1994889	ZBTB20	zinc finger and BTB domain containing 20
10504	0.0192	0.00336	3.0960657	-2.382242	1.1994219
22055	0.00029	0.0000168	4.8163634	2.651598	1.1991365	DMTN	dematin actin binding protein
37368	0.015	0.00243	3.2115815	-2.081973	1.1975714	PLA2R1	phospholipase A2 receptor 1
21554	0.0000169	0.000000476	5.8734407	6.107113	1.1969785	ZNF219	zinc finger protein 219
14749	0.00108	0.0000851	4.3179092	1.091178	1.1964526	RUFY2	RUN and FYVE domain containing 2
5733	0.0135	0.00211	3.2612606	-1.950728	1.1964157	LBH	limb bud and heart development
20580	0.00647	0.000823	3.5850572	-1.066347	1.1963281	ZNF620	zinc finger protein 620
34783	0.0201	0.00358	3.0734095	-2.440308	1.1953048
28381	0.000683	0.000048	4.4957149	1.640721	1.1951339	SEC24D	SEC24 homolog D, COPII coat complex component
15953	0.000115	0.00000528	5.1637198	3.770207	1.1950282	IP6K2	inositol hexakisphosphate kinase 2
14187	0.00161	0.000142	4.1572357	0.602377	1.1949872	LOC100506990	uncharacterized LOC100506990
13142	0.00673	0.000867	3.5675497	-1.115382	1.1940988
9404	0.0473	0.0108	2.6574489	-3.454522	1.1936037	LOH12CR2	loss of heterozygosity, 12, chromosomal region 2 (non-protein coding)
39977	0.0292	0.00578	2.8979996	-2.880301	1.1919888	C1orf116	chromosome 1 open reading frame 116
27208	0.00505	0.000598	3.6916584	-0.764979	1.1915275	RBM19	RNA binding motif protein 19
19485	0.00195	0.000181	4.0791874	0.367842	1.1913243
31572	0.0271	0.00525	2.9337899	-2.791931	1.190881
42659	0.00276	0.00028	3.9403416	-0.04434	1.1907862
42200	0.0106	0.00156	3.3682737	-1.663871	1.1906832	IFT88	intraflagellar transport 88
25503	0.00315	0.000329	3.8873799	-0.199773	1.1905787
16249	0.0435	0.00969	2.7013333	-3.352399	1.1902341	SERPINA6	serpin family A member 6
22408	0.0404	0.0088	2.7385342	-3.264892	1.1884217	MAP9	microtubule associated protein 9
23186	0.0119	0.0018	3.317106	-1.801726	1.1872712	CRMP1	collapsin response mediator protein 1
13212	0.0104	0.00151	3.3788898	-1.635113	1.1862731	KIRREL	kin of IRRE like (Drosophila)
26423	0.000985	0.0000762	4.3523814	1.197042	1.1859614
3362	0.032	0.00649	2.8540781	-2.987734	1.1858695	DEPTOR	DEP domain containing MTOR-interacting protein
187	0.0173	0.00296	3.1425838	-2.262163	1.1855495	DET1	de-etiolated homolog 1 (Arabidopsis)
20146	0.0497	0.0116	2.6315704	-3.514174	1.1845541
5154	0.000105	0.00000469	5.1993272	3.886016	1.1839324
16583	0.012	0.00182	3.3139436	-1.810204	1.1835865
35709	0.0316	0.0064	2.8597085	-2.974025	1.183456	ADAM22	ADAM metallopeptidase domain 22
6395	0.00158	0.000138	4.1652878	0.626684	1.1818884
6784	0.0287	0.00566	2.9054797	-2.861892	1.1812819	KLHDC1	kelch domain containing 1
28441	0.00278	0.000283	3.9362687	-0.056329	1.18112	TOM1L2	target of myb1 like 2 membrane trafficking protein
41322	0.00147	0.000126	4.1936049	0.71233	1.1803945	CAV3	caveolin 3
17049	0.00133	0.000111	4.2353458	0.839029	1.1803781	HRASLS5	HRAS like suppressor family member 5
3310	0.000979	0.0000756	4.3551115	1.20544	1.180301
8357	0.00298	0.000308	3.9091732	-0.135937	1.1802637	CERS5	ceramide synthase 5
31824	0.00156	0.000136	4.1714299	0.64524	1.1797431
42770	0.00287	0.000295	3.9233329	-0.094368	1.1796635
23752	0.0288	0.00568	2.9040873	-2.865321	1.1790551
18841	0.01	0.00144	3.3949975	-1.591376	1.1787988	ABCB9	ATP binding cassette subfamily B member 9
6885	0.0484	0.0112	2.6459776	-3.481017	1.1782908	RPS6KA5	ribosomal protein S6 kinase A5
38966	0.0324	0.0066	2.848017	-3.002471	1.1775091	FAM219B	family with sequence similarity 219 member B
43190	0.00584	0.000722	3.6290246	-0.942626	1.1768824	DPY19L2P4	DPY19L2 pseudogene 4
16178	0.0106	0.00154	3.3711565	-1.656067	1.1763657	NLGN4X	neuroligin 4, X-linked
25627	0.0229	0.00422	3.0137711	-2.591825	1.1761874	MYNN	myoneurin
25198	0.0328	0.0067	2.8425856	-3.015658	1.176051	FAM204A	family with sequence similarity 204 member A
38573	0.00436	0.000497	3.7525856	-0.590637	1.1750951	LTBP2	latent transforming growth factor beta binding protein 2
5442	0.000133	0.00000637	5.1078537	3.5889	1.1747682	ECHDC2	enoyl-CoA hydratase domain containing 2
31654	0.018	0.00309	3.1267083	-2.303271	1.17346
24468	0.0136	0.00214	3.2571699	-1.961582	1.1731642
4407	0.0295	0.00584	2.8938098	-2.890598	1.1730405
1169	0.0292	0.00579	2.8970608	-2.882609	1.1724015
2831	0.00365	0.000397	3.8267003	-0.376584	1.1723737	MMP19	matrix metallopeptidase 19
30353	0.0133	0.00208	3.2670582	-1.935332	1.1723067
16562	0.0185	0.0032	3.1141155	-2.335785	1.1718388	TPBG	trophoblast glycoprotein
7289	0.0123	0.00188	3.3025277	-1.840771	1.1713232	BBOF1	basal body orientation factor 1
41542	0.0234	0.00435	3.0025284	-2.620169	1.1709098	SYT17	synaptotagmin 17
12605	0.0457	0.0103	2.6760473	-3.411389	1.1707622	CHRNA2	cholinergic receptor nicotinic alpha 2 subunit
27080	0.0231	0.00427	3.0094253	-2.60279	1.1697685	ZNF552	zinc finger protein 552
17778	0.0187	0.00326	3.1071309	-2.353783	1.1685888
20105	0.00206	0.000194	4.0581763	0.305045	1.1684297	CLK4	CDC like kinase 4
15258	0.00555	0.000676	3.6510913	-0.880225	1.1682457	TXNIP	thioredoxin interacting protein
2980	0.00603	0.000752	3.6153442	-0.98121	1.168148
21042	0.0452	0.0102	2.6823332	-3.396762	1.1675438	TTC28	tetratricopeptide repeat domain 28
41319	0.000966	0.0000742	4.3606961	1.222627	1.1675326	HBA2	hemoglobin subunit alpha 2
39037	0.00633	0.0008	3.5947509	-1.039141	1.167227	MYO15B	myosin XVB
14459	0.000127	0.000006	5.1255478	3.646271	1.1672263
31288	0.0179	0.00307	3.1285734	-2.298449	1.1670925	RORA	RAR related orphan receptor A
3419	0.0376	0.00801	2.7746909	-3.179026	1.1670187
30988	0.00908	0.00127	3.4372103	-1.476181	1.1664572
33458	0.00264	0.000264	3.958547	0.009323	1.1651356	GUSBP3	glucuronidase, beta pseudogene 3
33857	0.0276	0.00537	2.9254295	-2.812639	1.1650636	LEPR	leptin receptor
34683	0.0332	0.00681	2.8363503	-3.030776	1.1649085	DBT	dihydrolipoamide branched chain transacylase E2
28324	0.0204	0.00365	3.0664164	-2.458174	1.1648785	POTEG	POTE ankyrin domain family member G
4503	0.000121	0.00000561	5.1455307	3.711123	1.1646204	BDP1	B double prime 1, subunit of RNA polymerase III transcription initiation factor IIIB
19132	0.0499	0.0117	2.6294113	-3.519132	1.1645512	MAATS1	MYCBP associated and testis expressed 1
29746	0.0315	0.00635	2.8626511	-2.966852	1.1633033	LOC105377832	uncharacterized LOC105377832
12251	0.00311	0.000324	3.8926845	-0.184251	1.1631587
43927	0.0287	0.00565	2.9063159	-2.859833	1.1629451
14400	0.0368	0.00777	2.7861334	-3.151687	1.1626288	SERP2	stress-associated endoplasmic reticulum protein family member 2
7028	0.0264	0.00507	2.9466902	-2.759899	1.1624112	SPINK5	serine peptidase inhibitor, Kazal type 5
36759	0.046	0.0104	2.6723443	-3.419995	1.1612741
25754	0.00575	0.000709	3.6348916	-0.926055	1.1608702
5165	0.0363	0.00764	2.7926188	-3.136156	1.1605076	DPY19L2	dpy-19 like 2
2771	0.0499	0.0117	2.6292429	-3.519519	1.1604064
30146	0.00952	0.00135	3.4169493	-1.531575	1.1601529	APBB3	amyloid beta precursor protein binding family B member 3
27074	0.00069	0.0000486	4.492095	1.629449	1.1593766	ATG14	autophagy related 14
13619	0.0213	0.00387	3.0458293	-2.510619	1.1588087
15150	0.0103	0.00149	3.3837983	-1.621798	1.1583825	MYOM2	myomesin 2
27945	0.0487	0.0113	2.6422602	-3.489585	1.1574678	SAP18	Sin3A associated protein 18
17189	0.0071	0.000929	3.5443746	-1.180085	1.1569922	SLC22A23	solute carrier family 22 member 23
31611	0.0469	0.0107	2.6624415	-3.442965	1.1566936	FAM161B	family with sequence similarity 161 member B
24474	0.0135	0.00212	3.2599657	-1.954165	1.1565245
32263	0.000127	0.00000599	5.1259222	3.647486	1.1556001
28996	0.0141	0.00225	3.2392596	-2.009005	1.1552249
9827	0.00624	0.000785	3.6010507	-1.021438	1.1548544
37622	0.0264	0.00508	2.945998	-2.761621	1.1542191
35650	0.0334	0.00686	2.8336566	-3.0373	1.1541141	KLK3	kallikrein related peptidase 3
40107	0.0147	0.00237	3.2205557	-2.058357	1.1525671	SH3D19	SH3 domain containing 19
25206	0.00874	0.00121	3.4535986	-1.431236	1.1521828
13602	0.000621	0.0000428	4.5314237	1.752094	1.1521356
3158	0.00734	0.000968	3.5303082	-1.219244	1.1512643	RGL2	ral guanine nucleotide dissociation stimulator like 2
27231	0.00186	0.000171	4.0981701	0.424702	1.1509764
38157	0.0495	0.0115	2.6338363	-3.508968	1.1509756	ST7-AS1	ST7 antisense RNA 1
3825	0.000253	0.0000141	4.869175	2.820243	1.15087
701	0.0337	0.00695	2.8284965	-3.049785	1.1504442	LOC100506124	uncharacterized LOC100506124
9904	0.0396	0.00857	2.7485596	-3.241163	1.150025	MTURN	maturin, neural progenitor differentiation regulator homolog (Xenopus)
4731	0.000939	0.0000715	4.3721512	1.257906	1.1496468
41131	0.0117	0.00177	3.3237412	-1.783921	1.149457	CC2D2A	coiled-coil and C2 domain containing 2A
23939	0.00842	0.00115	3.4705177	-1.384707	1.1489482
14820	0.00739	0.000975	3.5278031	-1.226208	1.1486445	PHC1	polyhomeotic homolog 1
35245	0.000108	0.00000486	5.1882838	3.850078	1.1479668
18419	0.0135	0.00212	3.260829	-1.951874	1.1478905	STX18-AS1	STX18 antisense RNA 1 (head to head)
18468	0.00000192	3.17E-08	6.6638383	8.747357	1.1469878	LOC55338	uncharacterized LOC55338
17578	0.00345	0.00037	3.8491458	-0.311342	1.1469676	SSBP2	single stranded DNA binding protein 2
14264	0.00859	0.00119	3.4614218	-1.409738	1.1465682
7588	0.00659	0.000843	3.5771528	-1.088502	1.1465263	LOC100506990	uncharacterized LOC100506990
23290	0.00113	0.00009	4.3004637	1.037733	1.1464957
35166	0.0191	0.00334	3.0982415	-2.376651	1.1463754
18037	0.0261	0.00501	2.9509624	-2.749271	1.1463678
43873	0.0134	0.00209	3.2648234	-1.941269	1.1458501	FAM126A	family with sequence similarity 126 member A
39005	0.000466	0.0000302	4.6375612	2.084982	1.1448725
30514	0.000213	0.0000114	4.9342777	3.028885	1.1448006	KIAA1217	KIAA1217
19857	0.0436	0.00972	2.7002795	-3.354866	1.1446988	RMDN2	regulator of microtubule dynamics 2
21078	0.0189	0.00331	3.1022395	-2.366371	1.1439218	OR51Q1	olfactory receptor family 51 subfamily Q member 1 (gene/pseudogene)
17592	0.000704	0.0000498	4.484087	1.604524	1.1438877
24552	0.0235	0.00437	3.0006791	-2.624825	1.1435252	SCARA5	scavenger receptor class A member 5
31975	0.000378	0.0000233	4.7166138	2.334635	1.1433892	LINC00680-GUSBP4	LINC00680-GUSBP4 readthrough
15231	0.0157	0.00259	3.1896816	-2.139431	1.143381	SLC7A14	solute carrier family 7 member 14
33336	0.0225	0.00413	3.0221011	-2.570779	1.1433399	EZH1	enhancer of zeste 1 polycomb repressive complex 2 subunit
20892	0.00358	0.000387	3.8351433	-0.352065	1.1430947	LINC01530	long intergenic non-protein coding RNA 1530
37491	0.0161	0.00266	3.1804128	-2.163675	1.1428009	TMPRSS2	transmembrane protease, serine 2
19999	0.00791	0.00107	3.4976016	-1.309954	1.1411738	NEK3	NIMA related kinase 3
14800	0.00358	0.000387	3.8348879	-0.352807	1.1410731	UTRN	utrophin
6916	0.000503	0.0000331	4.6101581	1.998777	1.1405719
44085	0.0159	0.00262	3.1857798	-2.149643	1.1404683	RGS12	regulator of G-protein signaling 12
34443	0.00299	0.00031	3.9072481	-0.141583	1.1392394
28832	0.0106	0.00154	3.3715869	-1.654902	1.1390394	CCDC30	coiled-coil domain containing 30
2602	0.0499	0.0116	2.6294898	-3.518952	1.1390348	LOC286191	uncharacterized LOC286191
28641	0.00543	0.000657	3.6602746	-0.854196	1.1385123	RPP30	ribonuclease P/MRP subunit p30
23048	0.0192	0.00337	3.0957117	-2.383151	1.1364172	PTEN	phosphatase and tensin homolog
31887	0.0185	0.0032	3.1137582	-2.336707	1.1348856	CALCOCO2	calcium binding and coiled-coil domain 2
44832	0.0423	0.00935	2.7151548	-3.319987	1.1333631	EPB41L4A	erythrocyte membrane protein band 4.1 like 4A
3118	0.00102	0.0000799	4.337852	1.152381	1.1332954
5374	0.00118	0.0000949	4.2837936	0.986746	1.131818
42261	0.00798	0.00108	3.4938239	-1.3204	1.1305389	CYP2B6	cytochrome P450 family 2 subfamily B member 6
27399	0.0172	0.00292	3.1463658	-2.25235	1.1297149	PPM1A	protein phosphatase, Mg2+/Mn2+ dependent 1A
33209	0.000372	0.0000229	4.7225461	2.353426	1.1294239	TSPYL2	TSPY like 2
28478	0.0403	0.00877	2.7400314	-3.261352	1.1291437	C16orf89	chromosome 16 open reading frame 89
14929	0.0024	0.000234	3.9976615	0.125014	1.128714
13691	0.000233	0.0000128	4.8990093	2.915756	1.128582	SHC2	SHC adaptor protein 2
12407	0.0223	0.00408	3.0261482	-2.56054	1.1283709
1779	0.0139	0.00221	3.246263	-1.990481	1.1282238	POLK	DNA polymerase kappa
41679	0.000229	0.0000125	4.905158	2.935462	1.1280348	LINC01366	long intergenic non-protein coding RNA 1366
24829	0.0277	0.0054	2.9229985	-2.818653	1.127799	LOC401433///NUB1	uncharacterized LOC401433///negative regulator of ubiquitin like proteins 1
14550	0.000146	0.00000717	5.0725833	3.47469	1.1272897	GOLGA8A	golgin A8 family member A
24106	0.0384	0.00824	2.7635939	-3.205464	1.1262202	IL6ST	interleukin 6 signal transducer
7219	0.0279	0.00546	2.9192392	-2.827947	1.1259543
12963	0.0222	0.00406	3.0280882	-2.555629	1.1257756
35702	0.0274	0.00533	2.9276976	-2.807026	1.1254244	CARF	calcium responsive transcription factor
24055	0.00246	0.000242	3.9872956	0.094302	1.1246659
7178	0.0233	0.00432	3.0053645	-2.613026	1.1244574	ZNF540	zinc finger protein 540
16081	0.0267	0.00514	2.9413478	-2.773176	1.1243887	LAMTOR3	late endosomal/lysosomal adaptor, MAPK and MTOR activator 3
43531	0.0000012	1.72E-08	6.8424209	9.344657	1.1243751
30535	0.0154	0.00251	3.2003428	-2.11149	1.1238627
19523	0.00168	0.000149	4.1413522	0.554487	1.1237893
11317	0.0102	0.00147	3.3883487	-1.609444	1.1208568
41802	0.000539	0.000036	4.5845012	1.918226	1.1205217	TCEAL7	transcription elongation factor A like 7
4242	0.0126	0.00193	3.2929648	-1.866326	1.1201989	IGHA2///IGHA1///IGH	immunoglobulin heavy constant alpha 2 (A2m marker)///immunoglobulin heavy constant alpha 1///immunoglobulin heavy locus
6187	0.0283	0.00556	2.9123776	-2.844889	1.1196987
8840	0.0000276	0.000000879	5.6936096	5.510265	1.1193934	PAPD4	poly(A) RNA polymerase D4, non-canonical
29857	0.0216	0.00392	3.0408807	-2.523191	1.1188839
33924	0.000231	0.0000127	4.9013076	2.923121	1.1176438	BDH2	3-hydroxybutyrate dehydrogenase, type 2
36533	0.00178	0.000161	4.1168182	0.480676	1.1172494	PRDM6	PR/SET domain 6
12482	0.0281	0.00551	2.9157927	-2.83646	1.1165145	ERI2	ERI1 exoribonuclease family member 2
29288	0.00477	0.000558	3.7148986	-0.698654	1.1161821	C2orf68	chromosome 2 open reading frame 68
5711	0.0253	0.0048	2.9665592	-2.71038	1.1161216
5693	0.000833	0.0000612	4.4204272	1.406984	1.1155321	BCL2	BCL2, apoptosis regulator
35437	0.0272	0.00528	2.9314404	-2.797755	1.1154093
3135	0.000752	0.0000539	4.4598068	1.529055	1.1151714
34921	0.0353	0.00739	2.805193	-3.105973	1.114331
[truncated: 4,513 more rows]
