# Supplementary material for: LINC00467, Driven by Copy Number Amplification and DNA Demethylation, Is Associated with Oxidative Lipid Metabolism and Immune Infiltration in Breast Cancer
Source: Oxid Med Cell Longev. 2021 Dec 15;2021:4586319. doi: 10.1155/2021/4586319 (PMC8695024; doi:10.1155/2021/4586319)
Supplement: Supplementary Materials — Supplementary Figure 1: Validation of differentially expressed lncRNAs in GEPIA BRCA dataset. (a, b) Differential expression was verified with GEPIA, with LINC00467 showing the most significant difference. (c) Expression of LINC00467 in BRCA cell line and normal mammary epithelial cell line of CCLE database. N: normal; T: tumor. Supplementary Figure 2: Expression of LINC00467 in CTCs of BRCA. LINC00467 expression in CTCs and BRCA in situ based on GSE41245. Supplementary Figure 3: TCGA Firehose Legacy dataset verifies the finding that LINC00467 had a high frequency of copy number amplification in BRCA. (a) LINC00467 has different frequencies of copy number amplification in different types of BRCA in Firehose Legacy dataset. (b) Relationship between LINC00467 expression and types of CNV. (c) The positive correlation between LINC00467 expression and its copy number level. (d) Patients with LINC00467 amplified had a worse overall survival. (e) The positive correlation between copy number amplification of LINC00467 and grades of BRCA. (f) Patients with LINC00467 amplified showed bigger lymph node examined number. (g) Patients with LINC00467 amplified showed more genomic changes. Supplementary Figure 4: WGCNA, enrichment, and correlation analysis. (a) Screening of the best soft thresholding with WGCNA. (b) Cell-specific and tissue-specific enrichment analysis of the genes at the red module where LINC00467 is located. (c) TF prediction of genes within the regulatory module. (d) Correlation analysis of LINC00467 and TGFB2 expression. Supplementary Table 1: Differentially expressed genes of GSE7904 dataset. Supplementary Table 2: Differentially expressed genes of GSE22820 dataset. Supplementary Table 3: Differentially expressed genes of GSE38959 dataset. Supplementary Table 4: Differentially expressed genes of GSE45827 dataset. Supplementary Table 5: Differentially expressed genes of GSE65194 dataset. Supplementary Table 6: Differentially expressed genes of TCGA BRCA dataset [file 4586319.f1.zip › 4586319.f1/Supplementary table 4.txt]

Differentially expressed genes of GSE45827
ID	adj.P.Val	P.Value	t	B	logFC	Gene.symbol	Gene.title
226147_s_at	1.61E-17	7.65E-19	10.270639	32.116534	8.517981	PIGR	polymeric immunoglobulin receptor
207175_at	2.06E-20	6.08E-22	11.465345	39.19665	8.166418	ADIPOQ	adiponectin, C1Q and collagen domain containing
203980_at	7.6E-12	8.16E-13	7.872927	18.384479	7.4371395	FABP4	fatty acid binding protein 4
216333_x_at	3.02E-35	7.68E-38	17.749511	75.542375	7.0411071	TNXB///TNXA	tenascin XB///tenascin XA (pseudogene)
229839_at	2.38E-52	8.75E-56	25.989823	116.391911	7.0265947	SCARA5	scavenger receptor class A member 5
219140_s_at	2.03E-31	9.12E-34	16.080821	66.232077	7.0106327	RBP4	retinol binding protein 4
206093_x_at	8.35E-37	1.76E-39	18.438124	79.287231	6.9584678	TNXB///TNXA	tenascin XB///tenascin XA (pseudogene)
207092_at	1.58E-37	2.69E-40	18.784423	81.148081	6.9407601	LEP	leptin
223623_at	1.23E-18	4.89E-20	10.732207	34.843587	6.6968529	C2orf40	chromosome 2 open reading frame 40
49452_at	4.29E-20	1.33E-21	11.334394	38.417925	6.6874979	ACACB	acetyl-CoA carboxylase beta
213451_x_at	2.57E-31	1.17E-33	16.037436	65.985804	6.6827798	TNXB///TNXA	tenascin XB///tenascin XA (pseudogene)
209613_s_at	1.94E-12	1.93E-13	8.130971	19.809062	6.6569375	ADH1B	alcohol dehydrogenase 1B (class I), beta polypeptide
209612_s_at	1.8E-12	1.78E-13	8.1453	19.888667	6.5157595	ADH1B	alcohol dehydrogenase 1B (class I), beta polypeptide
205913_at	4.45E-22	1.02E-23	12.148162	43.259264	6.4155029	PLIN1	perilipin 1
228766_at	8.48E-14	6.93E-15	8.715315	23.09324	6.3982646	CD36	CD36 molecule
211565_at	2.61E-90	8.73E-95	52.504434	203.013468	6.3573425	SH3GL3	SH3 domain containing GRB2 like 3, endophilin A3
235849_at	6.08E-46	4.68E-49	22.699169	101.112328	6.2701024	SCARA5	scavenger receptor class A member 5
209763_at	5.17E-17	2.63E-18	10.062325	30.891062	6.2502221	CHRDL1	chordin like 1
228409_at	6.05E-30	3.54E-32	15.444088	62.597929	6.1233386	PLIN4	perilipin 4
243689_s_at	4.72E-72	3.16E-76	38.011035	162.338949	6.1018762	FRG1BP	FSHD region gene 1 family member B, pseudogene
43427_at	3.66E-21	9.45E-23	11.775927	41.044481	5.992439	ACACB	acetyl-CoA carboxylase beta
228854_at	1.09E-13	9.04E-15	8.669099	22.83085	5.9409952
209351_at	0.000000362	7.58E-08	5.673811	7.156797	5.9173444	KRT14	keratin 14
230378_at	1.83E-12	1.81E-13	8.141821	19.869333	5.8963236	SCGB3A1	secretoglobin family 3A member 1
206825_at	2.03E-20	5.97E-22	11.468459	39.215172	5.882432	OXTR	oxytocin receptor
204719_at	7.54E-14	6.13E-15	8.73677	23.215195	5.8779151	ABCA8	ATP binding cassette subfamily A member 8
202036_s_at	4.75E-08	8.78E-09	6.117342	9.26132	5.8341605	SFRP1	secreted frizzled related protein 1
204455_at	2.87E-11	3.34E-12	7.617752	16.993446	5.8338899	DST	dystonin
202037_s_at	0.00000248	0.00000059	5.232462	5.162832	5.8267815	SFRP1	secreted frizzled related protein 1
1561754_at	5.72E-64	7.66E-68	32.66171	143.599692	5.8217811
205382_s_at	2.78E-22	6.05E-24	12.234534	43.772981	5.7983581	CFD	complement factor D
213706_at	4.77E-44	5.59E-47	21.736339	96.385397	5.7527152	GPD1	glycerol-3-phosphate dehydrogenase 1
1552509_a_at	1.6E-47	9.65E-51	23.498187	104.945511	5.7256044	CD300LG	CD300 molecule like family member g
203549_s_at	3.22E-16	1.84E-17	9.732973	28.962122	5.7188986	LPL	lipoprotein lipase
1562755_at	2.98E-68	2.99E-72	35.393291	153.473174	5.6207623
221795_at	2.17E-13	1.89E-14	8.540795	22.104651	5.5565476	NTRK2	neurotrophic receptor tyrosine kinase 2
231597_x_at	9.66E-20	3.23E-21	11.186685	37.540015	5.5385343
229985_at	3.88E-28	3.03E-30	14.679507	58.181399	5.510617	BTNL9	butyrophilin like 9
230418_s_at	1.67E-15	1.06E-16	9.435397	27.230084	5.497329	GALNT16	polypeptide N-acetylgalactosaminyltransferase 16
219398_at	1.69E-35	4.2E-38	17.859111	76.142331	5.4785791	CIDEC	cell death inducing DFFA like effector c
230472_at	7.66E-11	9.45E-12	7.427649	15.969569	5.4671218	IRX1	iroquois homeobox 1
214087_s_at	1.65E-09	2.45E-10	6.818145	12.767173	5.4500803	MYBPC1	myosin binding protein C, slow type
219064_at	2.38E-27	2.08E-29	14.351078	56.268331	5.408323	ITIH5	inter-alpha-trypsin inhibitor heavy chain family member 5
232538_at	4.68E-48	2.35E-51	23.793202	106.340522	5.3979576
235978_at	3.9E-25	5.4E-27	13.410593	50.745489	5.393948	FABP4	fatty acid binding protein 4
206243_at	1.41E-32	5.05E-35	16.589507	69.104189	5.3731678	TIMP4	TIMP metallopeptidase inhibitor 4
205200_at	8.62E-23	1.72E-24	12.44436	45.020391	5.3464925	EXOSC7///CLEC3B	exosome component 7///C-type lectin domain family 3 member B
1562527_at	9.57E-54	2.88E-57	26.753001	119.749457	5.3312195	LOC441666	zinc finger protein 91 pseudogene
230867_at	5.21E-25	7.35E-27	13.358752	50.439409	5.3146306	COL6A6	collagen type VI alpha 6 chain
204712_at	5.65E-13	5.19E-14	8.362853	21.103251	5.3054331	WIF1	WNT inhibitory factor 1
227875_at	2.18E-15	1.42E-16	9.386069	26.944097	5.2854646	KLHL13	kelch like family member 13
1560144_at	7.18E-37	1.47E-39	18.471823	79.468976	5.2470707
208607_s_at	2.91E-15	1.93E-16	9.333311	26.638602	5.2213107	SAA2-SAA4///SAA2///SAA1	SAA2-SAA4 readthrough///serum amyloid A2///serum amyloid A1
209555_s_at	1.42E-10	1.82E-11	7.307051	15.325897	5.1989173	CD36	CD36 molecule
213844_at	6.55E-18	2.92E-19	10.432293	33.069964	5.1745278	HOXA5	homeobox A5
206742_at	2.76E-45	2.21E-48	22.38372	99.576723	5.1705504	PIR-FIGF///FIGF	PIR-FIGF readthrough///c-fos induced growth factor
221796_at	1.75E-12	1.72E-13	8.150541	19.917791	5.1621742	NTRK2	neurotrophic receptor tyrosine kinase 2
206488_s_at	7.21E-12	7.72E-13	7.88292	18.439323	5.137654	CD36	CD36 molecule
229659_s_at	7.05E-15	4.94E-16	9.171963	25.70688	5.0969362
227952_at	1.29E-13	1.09E-14	8.637119	22.649532	5.0964825	ZNF595	zinc finger protein 595
202035_s_at	2.17E-09	3.28E-10	6.762714	12.482569	5.0118644	SFRP1	secreted frizzled related protein 1
203296_s_at	2.52E-38	3.88E-41	19.144941	83.069183	5.0103614	ATP1A2	ATPase Na+/K+ transporting subunit alpha 2
228434_at	1.01E-20	2.82E-22	11.593567	39.959405	5.0062423	BTNL9	butyrophilin like 9
224012_at	4.67E-62	7.81E-66	31.472575	139.086632	4.9610527	ANKRD20A4///ANKRD20A2///ANKRD20A3///ANKRD20A1	ankyrin repeat domain 20 family member A4///ankyrin repeat domain 20 family member A2///ankyrin repeat domain 20 family member A3///ankyrin repeat domain 20 family member A1
214063_s_at	1.43E-13	1.21E-14	8.618436	22.543698	4.9428076	TF	transferrin
209686_at	9.8E-15	7.02E-16	9.111516	25.35886	4.9315804	S100B	S100 calcium binding protein B
238066_at	5.19E-11	6.27E-12	7.502956	16.373846	4.9018793	RBP7	retinol binding protein 7
222717_at	5.53E-29	3.81E-31	15.034527	60.238888	4.8986775	SDPR	serum deprivation response
1558048_x_at	1.51E-25	1.91E-27	13.585544	51.777283	4.8924501
227419_x_at	4E-31	1.87E-33	15.955038	65.517527	4.8879579	PLAC9	placenta specific 9
204731_at	2.12E-09	3.2E-10	6.767456	12.506871	4.8856719	TGFBR3	transforming growth factor beta receptor 3
203548_s_at	2.11E-08	3.68E-09	6.290985	10.110478	4.8789677	LPL	lipoprotein lipase
219935_at	2.54E-15	1.67E-16	9.357901	26.780941	4.845296	ADAMTS5	ADAM metallopeptidase with thrombospondin type 1 motif 5
1553602_at	0.00164	0.00063	3.496181	-1.509455	4.8299982	MUCL1	mucin like 1
239523_at	3.09E-45	2.69E-48	22.344665	99.385718	4.8080676	TUSC5	tumor suppressor candidate 5
208609_s_at	7.17E-32	2.93E-34	16.280007	67.360111	4.8052053	TNXB///TNXA	tenascin XB///tenascin XA (pseudogene)
239262_at	2.71E-20	8.15E-22	11.41638	38.905431	4.7929703
204734_at	2.79E-08	4.97E-09	6.231461	9.817865	4.78826	KRT15	keratin 15
236359_at	2.91E-42	3.71E-45	20.910476	92.235877	4.7869319	SCN4B	sodium voltage-gated channel beta subunit 4
213524_s_at	4.21E-15	2.85E-16	9.266194	26.250548	4.7759665	G0S2	G0/G1 switch 2
227006_at	4.39E-24	7.25E-26	12.974616	48.167102	4.7556119	PPP1R14A	protein phosphatase 1 regulatory inhibitor subunit 14A
221928_at	4.63E-26	5.07E-28	13.809608	53.09598	4.7541453	ACACB	acetyl-CoA carboxylase beta
205392_s_at	1.97E-15	1.27E-16	9.404143	27.048844	4.7456524	CCL15-CCL14///CCL14	CCL15-CCL14 readthrough (NMD candidate)///C-C motif chemokine ligand 14
201497_x_at	3.97E-16	2.32E-17	9.694395	28.736962	4.7394679	MYH11	myosin heavy chain 11
229476_s_at	2.22E-08	3.88E-09	6.280731	10.05996	4.7294723	THRSP	thyroid hormone responsive
212741_at	2.52E-14	1.91E-15	8.939234	24.370269	4.7178065	MAOA	monoamine oxidase A
219689_at	6.36E-25	9.13E-27	13.322318	50.224209	4.7129471	SEMA3G	semaphorin 3G
211737_x_at	3.74E-10	5.04E-11	7.117186	14.322245	4.6971144	PTN	pleiotrophin
224027_at	7.6E-13	7.13E-14	8.307072	20.790779	4.6851655	CCL28	C-C motif chemokine ligand 28
215695_s_at	1.46E-19	5E-21	11.113756	37.106785	4.6835827	GYG2	glycogenin 2
205923_at	1.21E-30	6.22E-33	15.745851	64.325474	4.6781464	RELN	reelin
212730_at	3.27E-09	5.09E-10	6.67815	12.050675	4.6715168	SYNM	synemin
204151_x_at	3.08E-12	3.15E-13	8.043093	19.321994	4.6671932	AKR1C1	aldo-keto reductase family 1 member C1
213900_at	7.21E-19	2.75E-20	10.828732	35.415515	4.6352925	FAM189A2	family with sequence similarity 189 member A2
206799_at	0.000825	0.000299	3.707928	-0.808671	4.6215218	SCGB1D2	secretoglobin family 1D member 2
209699_x_at	5.24E-11	6.34E-12	7.500987	16.363249	4.6205097	LOC101930400///AKR1C2	aldo-keto reductase family 1 member C2-like///aldo-keto reductase family 1, member C2
202350_s_at	1.77E-11	2E-12	7.711172	17.500558	4.6103683	LOC100506558///MATN2	uncharacterized LOC100506558///matrilin 2
204894_s_at	6.8E-18	3.05E-19	10.425418	33.029376	4.5645614	AOC3	amine oxidase, copper containing 3
1556427_s_at	9.73E-29	6.9E-31	14.932665	59.649714	4.5528136	LRRN4CL	LRRN4 C-terminal like
208335_s_at	7.28E-10	1.03E-10	6.98356	13.623351	4.5455537	ACKR1	atypical chemokine receptor 1 (Duffy blood group)
205883_at	3.82E-16	2.22E-17	9.701779	28.780044	4.52893	ZBTB16	zinc finger and BTB domain containing 16
205384_at	1.05E-38	1.55E-41	19.316578	83.977956	4.5240179	FXYD1	FXYD domain containing ion transport regulator 1
206209_s_at	3.09E-49	1.45E-52	24.381181	109.088605	4.5218781	CA4	carbonic anhydrase 4
238062_at	8.7E-55	2.04E-58	27.355767	122.353864	4.51885	GPIHBP1	glycosylphosphatidylinositol anchored high density lipoprotein binding protein 1
209540_at	0.000000077	1.46E-08	6.013875	8.761901	4.5146471	IGF1	insulin like growth factor 1
244876_at	1.43E-26	1.42E-28	14.025045	54.360741	4.4951914
201525_at	0.000011	0.00000289	4.874286	3.625338	4.4776624	APOD	apolipoprotein D
227762_at	2.33E-14	1.76E-15	8.953467	24.451749	4.4723566
225207_at	7.34E-11	9.04E-12	7.435871	16.01362	4.4653598	PDK4	pyruvate dehydrogenase kinase 4
1552519_at	4.26E-27	3.88E-29	14.245125	55.649297	4.4467598	ACVR1C	activin A receptor type 1C
242197_x_at	9.27E-26	1.11E-27	13.677518	52.318969	4.4333588	CD36	CD36 molecule
205478_at	2.54E-12	2.55E-13	8.080716	19.530284	4.4300527	PPP1R1A	protein phosphatase 1 regulatory inhibitor subunit 1A
226625_at	7.74E-10	1.1E-10	6.970946	13.557707	4.4246683	TGFBR3	transforming growth factor beta receptor 3
211726_s_at	8.15E-10	1.16E-10	6.960162	13.501631	4.4177027	FMO2	flavin containing monooxygenase 2
218087_s_at	7.54E-13	7.06E-14	8.308641	20.799556	4.4057356	SORBS1	sorbin and SH3 domain containing 1
209842_at	0.000000589	0.000000127	5.564035	6.651096	4.3991106	SOX10	SRY-box 10
32625_at	2.66E-36	6.06E-39	18.211363	78.060547	4.3320048	NPR1	natriuretic peptide receptor 1
206509_at	0.00344	0.00142	3.25534	-2.264167	4.3317885	PIP	prolactin induced protein
214414_x_at	6.87E-10	9.66E-11	6.99496	13.68273	4.323446	HBA2///HBA1	hemoglobin subunit alpha 2///hemoglobin subunit alpha 1
209466_x_at	2.75E-10	3.65E-11	7.177481	14.639653	4.3061222	PTN	pleiotrophin
220232_at	1.04E-53	3.47E-57	26.711219	119.567388	4.2920805	SCD5	stearoyl-CoA desaturase 5
1570255_s_at	1.46E-47	8.04E-51	23.536126	105.125518	4.2829787	ANKRD20A12P///ANKRD20A8P///ANKRD20A4///ANKRD20A2///ANKRD20A3///ANKRD20A5P///ANKRD20A1	ankyrin repeat domain 20 family member A12, pseudogene///ankyrin repeat domain 20 family member A8, pseudogene///ankyrin repeat domain 20 family member A4///ankyrin repeat domain 20 family member A2///ankyrin repeat domain 20 family member A3///ankyrin repeat domain 20 family member A5, pseudogene///ankyrin repeat domain 20 family member A1
203766_s_at	8.22E-19	3.17E-20	10.804565	35.272277	4.2828778	LMOD1	leiomodin 1
203400_s_at	2.23E-08	3.9E-09	6.27969	10.054834	4.2813725	TF	transferrin
205044_at	0.00223	0.000883	3.397401	-1.824533	4.2712212	GABRP	gamma-aminobutyric acid type A receptor pi subunit
213486_at	2.29E-37	4.14E-40	18.704705	80.721056	4.2639889	COPG2IT1	COPG2 imprinted transcript 1 (non-protein coding)
222722_at	0.00000505	0.00000126	5.063596	4.428553	4.2558709	OGN	osteoglycin
227646_at	7.23E-17	3.78E-18	10.001166	30.532024	4.2557755	EBF1	early B-cell factor 1
214456_x_at	1.87E-15	1.2E-16	9.414109	27.106623	4.2401522	SAA2///SAA1	serum amyloid A2///serum amyloid A1
210051_at	1.15E-27	9.47E-30	14.484869	57.048726	4.2392936	RAPGEF3	Rap guanine nucleotide exchange factor 3
228335_at	2.51E-11	2.91E-12	7.643065	17.130605	4.2355349	CLDN11	claudin 11
213661_at	4.44E-23	8.62E-25	12.560213	45.708682	4.2235054	PAMR1	peptidase domain containing associated with muscle regeneration 1
201820_at	0.0000211	0.00000578	4.712714	2.957102	4.2187179	KRT5	keratin 5
238577_s_at	1.31E-17	6.15E-19	10.307407	32.333212	4.2033677	TSHZ2	teashirt zinc finger homeobox 2
201540_at	5.64E-13	5.18E-14	8.363192	21.105153	4.2008223	FHL1	four and a half LIM domains 1
206378_at	0.0107	0.0049	2.85816	-3.406369	4.2007368	SCGB2A2	secretoglobin family 2A member 2
229357_at	8.69E-15	6.17E-16	9.133711	25.48658	4.1997471	ADAMTS5	ADAM metallopeptidase with thrombospondin type 1 motif 5
224061_at	3.59E-30	1.94E-32	15.548723	63.197988	4.189398	INMT	indolethylamine N-methyltransferase
219295_s_at	2.22E-08	3.89E-09	6.280311	10.057892	4.1891835	PCOLCE2	procollagen C-endopeptidase enhancer 2
209283_at	5.29E-08	9.83E-09	6.094437	9.150333	4.1702762	CRYAB	crystallin alpha B
217232_x_at	9.36E-10	1.35E-10	6.932382	13.35738	4.1468978	HBB	hemoglobin subunit beta
229947_at	0.00000444	0.0000011	5.094113	4.560028	4.1348688	PI15	peptidase inhibitor 15
209458_x_at	5.26E-09	8.47E-10	6.579565	11.55075	4.134515	HBA2///HBA1	hemoglobin subunit alpha 2///hemoglobin subunit alpha 1
209863_s_at	7.6E-12	8.16E-13	7.8728	18.38378	4.1284222	TP63	tumor protein p63
220625_s_at	0.000145	0.0000459	4.205838	0.970039	4.1074759	ELF5	E74 like ETS transcription factor 5
209616_s_at	2.69E-11	3.13E-12	7.62997	17.059628	4.1005177	LOC100653057///CES1	liver carboxylesterase 1-like///carboxylesterase 1
209116_x_at	1.29E-08	2.18E-09	6.394624	10.623659	4.0994709	HBB	hemoglobin subunit beta
214598_at	6.36E-08	0.000000012	6.054873	8.959195	4.0994603	CLDN8	claudin 8
205498_at	6.41E-09	1.04E-09	6.538824	11.345299	4.0962147	GHR	growth hormone receptor
224321_at	1.47E-25	1.85E-27	13.590902	51.808855	4.078034	TMEFF2	transmembrane protein with EGF like and two follistatin like domains 2
1556206_at	1.74E-44	1.81E-47	21.961439	97.501148	4.0719363	LINC00408	long intergenic non-protein coding RNA 408
226755_at	4.39E-15	2.98E-16	9.258648	26.206964	4.0698797	MIR205HG	MIR205 host gene
211745_x_at	6.75E-09	1.1E-09	6.527913	11.29039	4.0238362	HBA2///HBA1	hemoglobin subunit alpha 2///hemoglobin subunit alpha 1
204271_s_at	8.71E-20	2.88E-21	11.205831	37.653775	4.0204971	EDNRB	endothelin receptor type B
213183_s_at	3.03E-32	1.17E-34	16.441618	68.272149	4.0123807
204754_at	3.47E-34	1.03E-36	17.281378	72.963363	4.0059882	HLF	HLF, PAR bZIP transcription factor
204997_at	2.45E-26	2.53E-28	13.92687	53.784786	4.0047113	GPD1	glycerol-3-phosphate dehydrogenase 1
205752_s_at	2.96E-32	1.12E-34	16.449121	68.314422	4.0007582	GSTM5	glutathione S-transferase mu 5
209560_s_at	0.000109	0.0000337	4.283894	1.264835	3.9941722	DLK1	delta like non-canonical Notch ligand 1
211696_x_at	7.65E-09	1.26E-09	6.502186	11.161121	3.9887756	HBB	hemoglobin subunit beta
209465_x_at	1.02E-10	1.27E-11	7.372651	15.675449	3.9831829	PTN	pleiotrophin
213071_at	3.49E-15	2.34E-16	9.299812	26.444838	3.9778417	DPT	dermatopontin
216331_at	5.05E-30	2.87E-32	15.480445	62.80655	3.9690237	ITGA7	integrin subunit alpha 7
217414_x_at	3.22E-09	5.01E-10	6.681301	12.066717	3.9620184	HBA2///HBA1	hemoglobin subunit alpha 2///hemoglobin subunit alpha 1
226322_at	2.23E-08	3.9E-09	6.27986	10.055668	3.9431937	TMTC1	transmembrane and tetratricopeptide repeat containing 1
219230_at	1.39E-17	6.57E-19	10.296192	32.267113	3.9374056	TMEM100	transmembrane protein 100
1558170_at	7.2E-32	2.96E-34	16.27787	67.348034	3.9191181
203851_at	3.77E-22	8.44E-24	12.179018	43.442801	3.9162566	IGFBP6	insulin like growth factor binding protein 6
228653_at	7.67E-32	3.18E-34	16.265295	67.276941	3.9001688	SAMD5	sterile alpha motif domain containing 5
225424_at	5.69E-20	1.82E-21	11.282804	38.111235	3.8919278	GPAM	glycerol-3-phosphate acyltransferase, mitochondrial
1556364_at	1.94E-27	1.65E-29	14.39013	56.496266	3.8805475	ADAMTS9-AS2	ADAMTS9 antisense RNA 2
209894_at	2.44E-11	2.81E-12	7.649172	17.163721	3.8727665	LEPROT///LEPR	leptin receptor overlapping transcript///leptin receptor
213348_at	1.11E-13	9.25E-15	8.665177	22.808605	3.8593954	CDKN1C	cyclin dependent kinase inhibitor 1C
228750_at	0.000000845	0.000000187	5.481904	6.276885	3.8497918	COL14A1	collagen type XIV alpha 1 chain
211699_x_at	5.05E-09	8.11E-10	6.588032	11.59353	3.849198	HBA2///HBA1	hemoglobin subunit alpha 2///hemoglobin subunit alpha 1
228186_s_at	9.09E-10	1.31E-10	6.938089	13.386992	3.8286721	RSPO3	R-spondin 3
238447_at	2.57E-10	3.4E-11	7.190919	14.71056	3.8225656	RBMS3	RNA binding motif single stranded interacting protein 3
236010_at	7.54E-36	1.84E-38	18.008658	76.958577	3.8225015
235368_at	3.46E-14	2.68E-15	8.880622	24.035113	3.8171402	ADAMTS5	ADAM metallopeptidase with thrombospondin type 1 motif 5
227183_at	6.4E-16	3.83E-17	9.608827	28.238176	3.8040659	CARMN///MIR145	cardiac mesoderm enhancer-associated non-coding RNA///microRNA 145
203951_at	3.07E-12	3.14E-13	8.043784	19.325814	3.8020051	CNN1	calponin 1
244655_at	5.08E-37	1E-39	18.541434	79.843956	3.7965336	LOC100507311	uncharacterized LOC100507311
202920_at	4.59E-09	7.34E-10	6.607539	11.69221	3.7949955	ANK2	ankyrin 2, neuronal
203435_s_at	9.63E-18	4.43E-19	10.362311	32.656969	3.7920176	MME	membrane metallo-endopeptidase
203240_at	0.000000233	4.74E-08	5.772145	7.615042	3.77249	FCGBP	Fc fragment of IgG binding protein
236656_s_at	1.38E-21	3.38E-23	11.947565	42.06582	3.7692035	LOC100288911	uncharacterized LOC100288911
238750_at	2.89E-08	5.16E-09	6.223891	9.780765	3.7634915	CCL28	C-C motif chemokine ligand 28
205051_s_at	0.000000153	3.02E-08	5.865191	8.053115	3.761082	KIT	KIT proto-oncogene receptor tyrosine kinase
233810_x_at	4.77E-44	5.51E-47	21.739211	96.399675	3.7607503
204388_s_at	7.63E-14	6.21E-15	8.734544	23.202534	3.745931	MAOA	monoamine oxidase A
235570_at	3.51E-09	5.5E-10	6.663242	11.97483	3.7397587	RBMS3	RNA binding motif single stranded interacting protein 3
218872_at	3.44E-43	4.26E-46	21.334087	94.375303	3.7350144	TESC	tescalcin
1569609_at	3.98E-46	2.93E-49	22.794668	101.57472	3.7339884
236038_at	9.96E-15	7.14E-16	9.108504	25.341531	3.7059562	RNF150	ring finger protein 150
237737_at	4.79E-28	3.77E-30	14.641984	57.963287	3.6915955	LOC101927345///LOC101060632///LOC101059949///ANKRD20A12P	putative ankyrin repeat domain-containing protein 20A12 pseudogene///uncharacterized gene LOC101060632///putative ankyrin repeat domain-containing protein 20A12 pseudogene///ankyrin repeat domain 20 family member A12, pseudogene
219213_at	1.28E-11	1.42E-12	7.773605	17.840861	3.6892451	JAM2	junctional adhesion molecule 2
204018_x_at	3.08E-08	5.53E-09	6.210064	9.713068	3.6747511	HBA2///HBA1	hemoglobin subunit alpha 2///hemoglobin subunit alpha 1
230595_at	1.05E-36	2.24E-39	18.393614	79.046957	3.669003	PGM5-AS1	PGM5 antisense RNA 1
209160_at	0.000000254	5.19E-08	5.753058	7.525714	3.6444543	AKR1C3	aldo-keto reductase family 1, member C3
204154_at	3.09E-12	3.16E-13	8.042854	19.320672	3.6405696	CDO1	cysteine dioxygenase type 1
221748_s_at	5.45E-23	1.07E-24	12.523692	45.491746	3.6352753	TNS1	tensin 1
236131_at	1.87E-24	2.89E-26	13.12864	49.079075	3.634089
212886_at	6.21E-16	3.71E-17	9.614348	28.27033	3.6318795	CCDC69	coiled-coil domain containing 69
209074_s_at	9.16E-14	7.52E-15	8.701113	23.012563	3.6246353	FAM107A	family with sequence similarity 107 member A
219059_s_at	9.54E-22	2.28E-23	12.01344	42.457781	3.6223836	LYVE1	lymphatic vessel endothelial hyaluronan receptor 1
229310_at	3.32E-12	3.42E-13	8.028543	19.241534	3.6202057	KLHL29	kelch like family member 29
1553243_at	2.51E-38	3.79E-41	19.149393	83.092803	3.6196545	ITIH5	inter-alpha-trypsin inhibitor heavy chain family member 5
204570_at	2.08E-15	1.35E-16	9.394168	26.991027	3.6118524	COX7A1	cytochrome c oxidase subunit 7A1
232800_at	1.89E-30	9.79E-33	15.667159	63.875869	3.5988165
228268_at	0.000000539	0.000000116	5.584011	6.742648	3.5980283	FMO2	flavin containing monooxygenase 2
227530_at	1.1E-13	9.16E-15	8.666861	22.818157	3.5951376	AKAP12	A-kinase anchoring protein 12
218974_at	3.62E-13	3.24E-14	8.445732	21.56881	3.585745	SOBP	sine oculis binding protein homolog
228885_at	7.15E-14	5.78E-15	8.746978	23.273248	3.5856178	MAMDC2	MAM domain containing 2
210794_s_at	6.71E-16	4.03E-17	9.600103	28.187372	3.5838139	MEG3	maternally expressed 3 (non-protein coding)
203881_s_at	3.69E-08	6.7E-09	6.171737	9.525862	3.5823663	DMD	dystrophin
204955_at	1.02E-09	1.47E-10	6.915886	13.271854	3.5611317	SRPX	sushi repeat containing protein, X-linked
205236_x_at	7.8E-22	1.83E-23	12.049532	42.672516	3.5588169	SOD3	superoxide dismutase 3, extracellular
224159_x_at	3.4E-45	3.18E-48	22.310363	99.217798	3.5544595	TRIM4	tripartite motif containing 4
823_at	2.2E-09	3.33E-10	6.759975	12.468539	3.546137	CX3CL1	C-X3-C motif chemokine ligand 1
228770_at	2.78E-39	4E-42	19.571235	85.319334	3.5311248	GPR146	G protein-coupled receptor 146
209291_at	0.00000787	0.00000202	4.956619	3.972024	3.5300431	ID4	inhibitor of DNA binding 4, HLH protein
209057_x_at	5.74E-45	5.57E-48	22.197529	98.664381	3.5275438	CDC5L	cell division cycle 5 like
206453_s_at	2.38E-11	2.74E-12	7.653875	17.189234	3.5187072	NDRG2	NDRG family member 2
204273_at	4.11E-12	4.28E-13	7.98839	19.019788	3.508284	EDNRB	endothelin receptor type B
206201_s_at	1.12E-11	1.23E-12	7.798324	17.975899	3.4921567	MEOX2	mesenchyme homeobox 2
230003_at	1.83E-24	2.82E-26	13.132658	49.102848	3.4859069	SLC16A7	solute carrier family 16 member 7
211653_x_at	9.81E-08	1.89E-08	5.961845	8.512661	3.4834395	LOC101930400///AKR1C2	aldo-keto reductase family 1 member C2-like///aldo-keto reductase family 1, member C2
228618_at	3.71E-37	7.2E-40	18.602652	80.173216	3.4815747	PEAR1	platelet endothelial aggregation receptor 1
203434_s_at	1.45E-08	2.48E-09	6.369749	10.500061	3.4805161	MME	membrane metallo-endopeptidase
210964_s_at	1.1E-13	9.2E-15	8.666135	22.814039	3.4742033	GYG2	glycogenin 2
218002_s_at	0.000191	0.0000616	4.130424	0.689231	3.4740053	CXCL14	C-X-C motif chemokine ligand 14
1554007_at	2.85E-09	4.39E-10	6.706763	12.196499	3.4698061
209270_at	6.43E-10	8.98E-11	7.008784	13.754794	3.4646931	LAMB3	laminin subunit beta 3
208383_s_at	2.15E-22	4.53E-24	12.283054	44.061509	3.4568969	PCK1	phosphoenolpyruvate carboxykinase 1
244532_x_at	5.01E-11	6.05E-12	7.509646	16.409846	3.4522469
209614_at	1.01E-30	5.11E-33	15.779938	64.520029	3.4502237	ADH1B	alcohol dehydrogenase 1B (class I), beta polypeptide
221009_s_at	7.99E-13	7.52E-14	8.297464	20.737024	3.4449222	ANGPTL4	angiopoietin like 4
230992_at	5.1E-28	4.04E-30	14.63009	57.894127	3.4269455	BTNL9	butyrophilin like 9
216594_x_at	1.32E-09	1.93E-10	6.863423	13.00052	3.4258241	AKR1C1	aldo-keto reductase family 1 member C1
209292_at	0.00000266	0.000000635	5.216293	5.091813	3.4234059	ID4	inhibitor of DNA binding 4, HLH protein
227997_at	0.00000338	0.000000824	5.158487	4.839139	3.4217992	IL17RD	interleukin 17 receptor D
229800_at	0.000000407	8.61E-08	5.64715	7.0334	3.4189952	DCLK1	doublecortin like kinase 1
220061_at	1.08E-24	1.61E-26	13.227384	49.663144	3.4189558	ACSM5	acyl-CoA synthetase medium-chain family member 5
230959_at	5.66E-23	1.11E-24	12.517366	45.454168	3.4172943
228827_at	3.96E-08	7.23E-09	6.15645	9.451379	3.4161899	RUNX1T1	RUNX1 translocation partner 1
231118_at	1.59E-11	1.8E-12	7.730604	17.606361	3.4041564	ANKRD35	ankyrin repeat domain 35
224327_s_at	0.000000107	2.06E-08	5.943924	8.427115	3.4001955	DGAT2	diacylglycerol O-acyltransferase 2
227826_s_at	5.35E-12	5.65E-13	7.938806	18.746527	3.3963147	SORBS2	sorbin and SH3 domain containing 2
229177_at	4.4E-10	5.99E-11	7.084875	14.152677	3.3941217	C16orf89	chromosome 16 open reading frame 89
204389_at	1.04E-15	6.47E-17	9.519664	27.719408	3.3916728	MAOA	monoamine oxidase A
235616_at	7.04E-13	6.59E-14	8.320891	20.86812	3.3873841	TSHZ2	teashirt zinc finger homeobox 2
211494_s_at	8.97E-30	5.4E-32	15.371224	62.179422	3.3799919	SLC4A4	solute carrier family 4 member 4
1558828_s_at	5.72E-12	6.06E-13	7.926193	18.677123	3.3765444	CARMN	cardiac mesoderm enhancer-associated non-coding RNA
219304_s_at	0.00000285	0.000000683	5.199906	5.019993	3.3745089	PDGFD	platelet derived growth factor D
213924_at	4.51E-19	1.67E-20	10.911879	35.908542	3.3738755	GNAL	G protein subunit alpha L
201843_s_at	0.000000932	0.000000208	5.459143	6.173816	3.3715299	EFEMP1	EGF containing fibulin like extracellular matrix protein 1
219093_at	2.6E-17	1.27E-18	10.184979	31.612153	3.3583666	PID1	phosphotyrosine interaction domain containing 1
202746_at	2.75E-09	4.22E-10	6.714365	12.235295	3.3573482	ITM2A	integral membrane protein 2A
226303_at	3.11E-25	4.21E-27	13.452637	50.993612	3.3406445	PGM5	phosphoglucomutase 5
242532_at	2E-11	2.28E-12	7.687571	17.372206	3.3392585
222043_at	9.92E-10	1.43E-10	6.920674	13.296665	3.3331887	CLU	clusterin
205824_at	2.28E-34	6.34E-37	17.3691	73.448645	3.3281789	HSPB2	heat shock protein family B (small) member 2
236262_at	4.89E-22	1.12E-23	12.131974	43.162969	3.3251754	MMRN2	multimerin 2
209220_at	5.61E-11	6.82E-12	7.487698	16.29179	3.3191259	GPC3	glypican 3
229487_at	7.4E-19	2.83E-20	10.823766	35.386079	3.3135375	EBF1	early B-cell factor 1
227909_at	1.08E-12	1.03E-13	8.241258	20.423021	3.3114981	SMIM10L2B///SMIM10L2A	small integral membrane protein 10 like 2B///small integral membrane protein 10 like 2A
215768_at	9.02E-19	3.51E-20	10.787588	35.171672	3.3108008
1560049_at	2.63E-24	4.24E-26	13.064389	48.698778	3.300765
227984_at	1.04E-09	1.51E-10	6.910618	13.244558	3.3003932	LMF1	lipase maturation factor 1
238964_at	3.13E-19	1.13E-20	10.976805	36.293736	3.2998328	FIGN	fidgetin, microtubule severing factor
206262_at	2.93E-31	1.35E-33	16.011815	65.840273	3.2909624	ADH1C	alcohol dehydrogenase 1C (class I), gamma polypeptide
204134_at	4.29E-33	1.42E-35	16.813991	70.36242	3.2880514	PDE2A	phosphodiesterase 2A
236856_x_at	7.04E-26	8.27E-28	13.726867	52.609394	3.2817738
221747_at	1.11E-15	6.92E-17	9.508208	27.65283	3.2796887	TNS1	tensin 1
209541_at	0.000146	0.0000463	4.20327	0.960413	3.2682647	IGF1	insulin like growth factor 1
221295_at	1.61E-15	1.02E-16	9.441453	27.26522	3.2682481	CIDEA	cell death-inducing DFFA-like effector a
203726_s_at	0.00000979	0.00000255	4.90307	3.746075	3.2666732	LAMA3	laminin subunit alpha 3
208186_s_at	4.1E-30	2.27E-32	15.52148	63.041863	3.2665237	LIPE	lipase E, hormone sensitive type
204482_at	2.31E-30	1.21E-32	15.629622	63.661174	3.2608416	CLDN5	claudin 5
205619_s_at	2.77E-13	2.44E-14	8.495276	21.847838	3.2587467	MEOX1	mesenchyme homeobox 1
225720_at	1.54E-11	1.73E-12	7.737154	17.642042	3.2586971	SYNPO2	synaptopodin 2
214651_s_at	0.000000136	2.67E-08	5.890482	8.172922	3.2553286	HOXA10-HOXA9///MIR196B///HOXA9	HOXA10-HOXA9 readthrough///microRNA 196b///homeobox A9
244359_s_at	3.51E-11	4.14E-12	7.578957	16.783612	3.2522906
244521_at	2.28E-18	9.37E-20	10.623213	34.198381	3.2371631	TSHZ2	teashirt zinc finger homeobox 2
242452_at	9.87E-26	1.19E-27	13.665511	52.248285	3.2339249
205730_s_at	1.6E-09	2.36E-10	6.82514	12.803171	3.2312205	ABLIM3	actin binding LIM protein family member 3
225627_s_at	5.43E-10	7.51E-11	7.042465	13.930658	3.2301469	CACHD1	cache domain containing 1
210432_s_at	1.13E-33	3.43E-36	17.067034	71.773753	3.2257522	SCN3A	sodium voltage-gated channel alpha subunit 3
244114_x_at	1.42E-11	1.59E-12	7.753015	17.728513	3.223334
232541_at	0.0000119	0.00000315	4.85425	3.541598	3.1739586
227297_at	0.000000488	0.000000104	5.60664	6.846616	3.172325	ITGA9	integrin subunit alpha 9
1569872_a_at	2.16E-08	3.77E-09	6.286656	10.089146	3.1666166	LMF1	lipase maturation factor 1
235521_at	2E-10	2.6E-11	7.240453	14.97247	3.1621001	HOXA3	homeobox A3
241994_at	0.0000178	0.00000482	4.755275	3.13155	3.1510532	XDH	xanthine dehydrogenase
205117_at	3.58E-12	3.7E-13	8.014751	19.165319	3.1433793	FGF1	fibroblast growth factor 1
220765_s_at	1.86E-29	1.21E-31	15.232258	61.379812	3.1370914	LIMS2	LIM zinc finger domain containing 2
225571_at	5.38E-13	4.93E-14	8.372127	21.155272	3.1359687	LIFR	leukemia inhibitory factor receptor alpha
244276_at	3.76E-21	9.72E-23	11.771223	41.016491	3.1343848	KLB	klotho beta
206850_at	3.93E-17	1.97E-18	10.110901	31.17648	3.1327003	RASL10A	RAS like family 10 member A
218730_s_at	0.000706	0.000253	3.753957	-0.651836	3.1289502	OGN	osteoglycin
220751_s_at	3.28E-10	4.41E-11	7.142376	14.454702	3.1248757	FAXDC2	fatty acid hydroxylase domain containing 2
202888_s_at	0.00000274	0.000000656	5.209028	5.059954	3.1234572	ANPEP	alanyl aminopeptidase, membrane
223796_at	6.36E-11	7.77E-12	7.463564	16.162152	3.1159637	CNTNAP3B///CNTNAP3P2///CNTNAP3	contactin associated protein-like 3B///contactin associated protein-like 3 pseudogene 2///contactin associated protein-like 3
212097_at	1.96E-14	1.46E-15	8.985778	24.636851	3.1153648	CAV1	caveolin 1
209392_at	9.47E-08	1.82E-08	5.96927	8.548149	3.1134742	ENPP2	ectonucleotide pyrophosphatase/phosphodiesterase 2
225575_at	3.54E-09	5.55E-10	6.661359	11.965253	3.1131773	LIFR	leukemia inhibitory factor receptor alpha
213675_at	2.35E-14	1.77E-15	8.952047	24.443618	3.1099821	PARVA	parvin alpha
206481_s_at	1.11E-12	1.07E-13	8.235719	20.392116	3.10928	LDB2	LIM domain binding 2
226492_at	1.11E-08	1.86E-09	6.426366	10.781759	3.103721	SEMA6D	semaphorin 6D
203571_s_at	0.000176	0.0000565	4.152395	0.770633	3.0990189	ADIRF	adipogenesis regulatory factor
220425_x_at	0.000868	0.000316	3.692381	-0.861283	3.0954315	ROPN1B	rhophilin associated tail protein 1B
205529_s_at	0.000000728	0.000000159	5.516721	6.435081	3.0928344	RUNX1T1	RUNX1 translocation partner 1
243140_at	7.71E-09	1.27E-09	6.500463	11.152471	3.090979	ACTA2	actin, alpha 2, smooth muscle, aorta
215918_s_at	1.53E-24	2.32E-26	13.16583	49.299112	3.0849985	SPTBN1	spectrin beta, non-erythrocytic 1
242770_at	3.72E-25	5.14E-27	13.418875	50.794371	3.0846675	FRG1JP	FSHD region gene 1 family member J, pseudogene
1556794_at	7.56E-24	1.3E-25	12.876241	47.584084	3.0705079
219308_s_at	7.82E-19	3.01E-20	10.813556	35.325564	3.0689153	AK5	adenylate kinase 5
202747_s_at	5.34E-08	9.92E-09	6.092621	9.141543	3.0573539	ITM2A	integral membrane protein 2A
239963_at	9.87E-47	6.94E-50	23.090113	102.997903	3.0559617
1558444_at	1.99E-17	9.62E-19	10.231971	31.888777	3.0541701
202112_at	2.1E-20	6.21E-22	11.461923	39.176296	3.0533646	VWF	von Willebrand factor
227662_at	0.000443	0.000153	3.891691	-0.173136	3.0533372	SYNPO2	synaptopodin 2
225420_at	3.54E-11	4.18E-12	7.576927	16.772644	3.0523114	GPAM	glycerol-3-phosphate acyltransferase, mitochondrial
227819_at	3.11E-12	3.19E-13	8.041135	19.311161	3.0509768	LGR6	leucine rich repeat containing G protein-coupled receptor 6
226028_at	5.85E-25	8.33E-27	13.337799	50.315661	3.0498	ROBO4	roundabout guidance receptor 4
45297_at	2.99E-13	2.65E-14	8.481186	21.768428	3.0466436	EHD2	EH domain containing 2
212236_x_at	0.000563	0.000198	3.821433	-0.419073	3.0430663	KRT17///JUP	keratin 17///junction plakoglobin
222862_s_at	8.2E-12	8.85E-13	7.858309	18.304299	3.0393516	AK5	adenylate kinase 5
230624_at	3.7E-16	2.15E-17	9.70733	28.812436	3.0281918	SLC25A27	solute carrier family 25 member 27
205782_at	1.89E-25	2.44E-27	13.544592	51.535928	3.0265023	FGF7	fibroblast growth factor 7
225016_at	1.43E-09	2.1E-10	6.848106	12.921497	3.0167095	APCDD1	APC down-regulated 1
228642_at	3.46E-16	2E-17	9.719469	28.883289	3.0080363	HOTAIRM1	HOXA transcript antisense RNA, myeloid-specific 1
221163_s_at	9.8E-29	6.99E-31	14.930582	59.637656	3.000625	MLXIPL	MLX interacting protein like
220725_x_at	2.05E-51	8.23E-55	25.496445	114.18496	2.9940909	DNAH3	dynein axonemal heavy chain 3
235236_at	4.51E-26	4.92E-28	13.8147	53.12591	2.9935022
222513_s_at	2E-10	2.6E-11	7.240545	14.972959	2.9912522	SORBS1	sorbin and SH3 domain containing 1
240242_at	6.84E-09	1.12E-09	6.525385	11.277679	2.9890572
1556579_s_at	1.77E-15	1.13E-16	9.424102	27.164569	2.9843248	IGSF10	immunoglobulin superfamily member 10
218678_at	0.000000366	7.69E-08	5.670898	7.143297	2.9831394	NES	nestin
229308_at	3.6E-22	8E-24	12.187903	43.495647	2.9809	ANKRD29	ankyrin repeat domain 29
232113_at	2.38E-08	4.18E-09	6.265879	9.986869	2.980067
235759_at	8.69E-32	3.64E-34	16.241944	67.144886	2.9784345
228568_at	5.2E-13	4.75E-14	8.378514	21.191105	2.9704506	MYZAP	myocardial zonula adherens protein
231969_at	0.000000199	0.00000004	5.8073	7.780052	2.9683023	STOX2	storkhead box 2
232313_at	1.74E-33	5.35E-36	16.987813	71.332705	2.9660686	TMEM132C	transmembrane protein 132C
202504_at	0.00161	0.000617	3.502235	-1.489896	2.9655069	TRIM29	tripartite motif containing 29
235746_s_at	1.12E-12	1.08E-13	8.23378	20.381298	2.9649998	PLA2R1	phospholipase A2 receptor 1
227780_s_at	3.46E-19	1.27E-20	10.958348	36.184219	2.9628403	ECSCR	endothelial cell surface expressed chemotaxis and apoptosis regulator
223828_s_at	1.54E-15	9.75E-17	9.449621	27.312611	2.9626397	LGALS12	galectin 12
225990_at	2.58E-09	3.94E-10	6.727218	12.300941	2.9624991	BOC	BOC cell adhesion associated, oncogene regulated
220276_at	2.95E-13	2.61E-14	8.48379	21.783102	2.9591556	RERGL	RERG like
231535_x_at	0.000903	0.00033	3.680508	-0.901341	2.9579965	ROPN1	rhophilin associated tail protein 1
209047_at	2.43E-10	3.19E-11	7.202751	14.773046	2.9559389	AQP1	aquaporin 1 (Colton blood group)
241617_x_at	1.09E-24	1.63E-26	13.225351	49.651124	2.9538485
222351_at	2.25E-24	3.53E-26	13.095205	48.881198	2.952833	PPP2R1B	protein phosphatase 2 scaffold subunit Abeta
220065_at	1.3E-13	1.09E-14	8.636246	22.644587	2.9518179	TNMD	tenomodulin
244042_x_at	2.11E-09	3.19E-10	6.767908	12.509188	2.951213
206323_x_at	8.42E-42	1.13E-44	20.694285	91.135066	2.9483985	OPHN1	oligophrenin 1
228728_at	7E-11	8.59E-12	7.445185	16.063552	2.9471384	CPED1	cadherin like and PC-esterase domain containing 1
239673_at	5.98E-13	5.52E-14	8.351993	21.042362	2.9456547
230417_at	1.42E-15	8.95E-17	9.464311	27.397877	2.9453951	GALNT16	polypeptide N-acetylgalactosaminyltransferase 16
208510_s_at	1.07E-13	8.91E-15	8.671617	22.845133	2.9322497	PPARG	peroxisome proliferator activated receptor gamma
229569_at	7.46E-21	2.02E-22	11.648842	40.288278	2.9319231
239849_at	5.1E-16	3E-17	9.650277	28.479677	2.9310915
206560_s_at	0.0000763	0.000023	4.37962	1.632046	2.9308816	MIA	melanoma inhibitory activity
228890_at	6.69E-35	1.77E-37	17.598808	74.71502	2.9271018	ATOH8	atonal bHLH transcription factor 8
1563182_at	2.89E-37	5.31E-40	18.658839	80.475004	2.9251963	ACVR1C	activin A receptor type 1C
203687_at	6.62E-10	9.27E-11	7.002727	13.723208	2.9235169	CX3CL1	C-X3-C motif chemokine ligand 1
227874_at	1.12E-09	1.63E-10	6.896345	13.170668	2.9155314	EMCN	endomucin
206438_x_at	1.93E-44	2.07E-47	21.934371	97.367324	2.9139571	TCTN2	tectonic family member 2
239959_x_at	1.24E-37	2.04E-40	18.836176	81.424878	2.9108524
202274_at	0.00297	0.0012	3.304669	-2.113329	2.9090304	ACTG2	actin, gamma 2, smooth muscle, enteric
1555929_s_at	4.61E-11	5.53E-12	7.525902	16.497377	2.9050046
211685_s_at	4.21E-08	7.71E-09	6.14343	9.388029	2.8988649	NCALD	neurocalcin delta
209869_at	0.0000964	0.0000295	4.317109	1.391548	2.8960273	ADRA2A	adrenoceptor alpha 2A
210944_s_at	2.18E-17	1.06E-18	10.215877	31.794014	2.891637	CAPN3	calpain 3
244612_at	3.15E-35	8.12E-38	17.739538	75.487707	2.8872647
212419_at	3.66E-08	6.64E-09	6.173518	9.53455	2.8871534	ZCCHC24	zinc finger CCHC-type containing 24
209550_at	4.06E-10	5.5E-11	7.100945	14.236966	2.8871034	NDN	necdin, MAGE family member
229477_at	0.000121	0.0000377	4.255844	1.158416	2.8727094	THRSP	thyroid hormone responsive
224240_s_at	4.25E-09	6.76E-10	6.623484	11.772978	2.8694592	CCL28	C-C motif chemokine ligand 28
240988_x_at	1.29E-50	5.63E-54	25.077907	112.290027	2.8682365
230061_at	2.7E-09	4.14E-10	6.717985	12.253775	2.8679432	TM4SF18	transmembrane 4 L six family member 18
203812_at	1.28E-28	9.34E-31	14.880731	59.348966	2.8648009	SLIT3	slit guidance ligand 3
202018_s_at	0.0283	0.0145	2.475603	-4.380653	2.8630397	LTF	lactotransferrin
219563_at	8.22E-12	8.88E-13	7.857722	18.301081	2.8618193	SYNE3///LINC00341	spectrin repeat containing nuclear envelope family member 3///long intergenic non-protein coding RNA 341
215019_x_at	9.15E-26	1.09E-27	13.680233	52.334951	2.8611015	ZNF528	zinc finger protein 528
235753_at	4.05E-17	2.04E-18	10.105424	31.14429	2.8608456	HOXA7	homeobox A7
242181_at	2.29E-10	3E-11	7.214172	14.83341	2.8523552
238701_x_at	1.66E-40	2.28E-43	20.115516	88.158273	2.8514392	COLCA1	colorectal cancer associated 1
213715_s_at	1.36E-54	3.64E-58	27.222726	121.782581	2.8458282	KANK3	KN motif and ankyrin repeat domains 3
228949_at	0.0000128	0.00000338	4.837903	3.473456	2.8446867	WLS	wntless Wnt ligand secretion mediator
213068_at	0.0000185	0.00000501	4.746016	3.093504	2.8444649	DPT	dermatopontin
236923_x_at	1.39E-25	1.76E-27	13.599904	51.861892	2.836163
1559170_at	2.43E-22	5.18E-24	12.260592	43.927943	2.8357043	ANKRD20A5P	ankyrin repeat domain 20 family member A5, pseudogene
210517_s_at	0.000000339	7.07E-08	5.688444	7.224676	2.834028	AKAP12	A-kinase anchoring protein 12
235309_at	4E-15	2.7E-16	9.27548	26.304201	2.8324614	RPS15A	ribosomal protein S15a
229590_at	9.44E-12	1.03E-12	7.831278	18.156192	2.8315518	SNORD68///RPL13	small nucleolar RNA, C/D box 68///ribosomal protein L13
213350_at	2.23E-32	8.23E-35	16.503327	68.619632	2.8304251	RPS11	ribosomal protein S11
204606_at	1.11E-10	1.4E-11	7.354745	15.579895	2.829496	CCL21	C-C motif chemokine ligand 21
204753_s_at	4.09E-12	4.25E-13	7.989645	19.026711	2.828854	HLF	HLF, PAR bZIP transcription factor
211673_s_at	3.16E-44	3.49E-47	21.830096	96.850911	2.8223377	MOCS1	molybdenum cofactor synthesis 1
220512_at	4.74E-14	3.74E-15	8.82252	23.70348	2.8205836	DLC1	DLC1 Rho GTPase activating protein
220027_s_at	2.68E-15	1.77E-16	9.348182	26.724672	2.8187495	RASIP1	Ras interacting protein 1
230863_at	0.00211	0.00083	3.415939	-1.765983	2.8182817	LRP2	LDL receptor related protein 2
209774_x_at	0.00000139	0.00000032	5.366303	5.756325	2.8146973	CXCL2	C-X-C motif chemokine ligand 2
209570_s_at	9.38E-22	2.23E-23	12.01652	42.476107	2.8123404	NSG1	neuron specific gene family member 1
1569664_at	4.6E-33	1.54E-35	16.799702	70.282506	2.8122321
228730_s_at	7.29E-15	5.12E-16	9.165786	25.671289	2.8092421	SCRN2	secernin 2
211756_at	0.0000345	0.00000978	4.587401	2.450146	2.7999061	PTHLH	parathyroid hormone like hormone
229172_at	4.75E-12	4.99E-13	7.960974	18.868615	2.798854	HSPA12B	heat shock protein family A (Hsp70) member 12B
227148_at	0.00000033	6.87E-08	5.694658	7.253532	2.7967148	PLEKHH2	pleckstrin homology, MyTH4 and FERM domain containing H2
226931_at	0.00000902	0.00000234	4.923178	3.830718	2.7936301	TMTC1	transmembrane and tetratricopeptide repeat containing 1
230109_at	9.93E-14	8.19E-15	8.686301	22.928463	2.7928999	PDE7B	phosphodiesterase 7B
204755_x_at	5.06E-16	2.98E-17	9.651461	28.486582	2.7928606	HLF	HLF, PAR bZIP transcription factor
204850_s_at	3.39E-12	3.5E-13	8.024757	19.220612	2.7877216	DCX	doublecortin
205463_s_at	3.57E-13	3.19E-14	8.448437	21.584036	2.7865315	PDGFA	platelet derived growth factor subunit A
234675_x_at	6.81E-36	1.64E-38	18.02958	77.072551	2.785532
231013_at	4.93E-17	2.5E-18	10.071041	30.942257	2.7799176
231773_at	9.38E-25	1.37E-26	13.253857	49.819649	2.7771697	ANGPTL1	angiopoietin like 1
223316_at	4.25E-13	3.83E-14	8.416386	21.403791	2.7742052	CCDC3	coiled-coil domain containing 3
232584_at	0.000000704	0.000000154	5.524193	6.469118	2.7714927
223495_at	3.38E-16	1.94E-17	9.724077	28.910188	2.7710816	CCDC8	coiled-coil domain containing 8
207016_s_at	1.36E-21	3.33E-23	11.949711	42.078589	2.7708278	LOC101928635///ALDH1A2	uncharacterized LOC101928635///aldehyde dehydrogenase 1 family member A2
218717_s_at	7.72E-12	8.3E-13	7.869765	18.367131	2.768893	P3H2	prolyl 3-hydroxylase 2
214110_s_at	1.34E-09	1.96E-10	6.860465	12.985253	2.7674704	LOC654342///LOC645166	lymphocyte-specific protein 1 pseudogene///lymphocyte-specific protein 1 pseudogene
58916_at	0.0000111	0.00000291	4.872221	3.616696	2.7672682	NDUFC2-KCTD14///KCTD14	NDUFC2-KCTD14 readthrough///potassium channel tetramerization domain containing 14
244112_x_at	1.66E-13	1.42E-14	8.590112	22.383391	2.7659806
206143_at	0.00000387	0.000000949	5.126861	4.701714	2.7612785	SLC26A3	solute carrier family 26 member 3
227190_at	1.59E-12	1.55E-13	8.169265	20.021912	2.7581242	TMEM37	transmembrane protein 37
235335_at	2.24E-35	5.61E-38	17.806369	75.853801	2.7581179	ABCA9	ATP binding cassette subfamily A member 9
213029_at	2.67E-09	4.09E-10	6.720057	12.264357	2.7562004	NFIB	nuclear factor I B
232204_at	4.62E-12	4.85E-13	7.966134	18.897054	2.7533471	EBF1	early B-cell factor 1
205157_s_at	0.000676	0.000241	3.767379	-0.605808	2.7528742	KRT17///JUP	keratin 17///junction plakoglobin
233011_at	0.000000202	4.06E-08	5.804443	7.766619	2.7497458	ANXA1	annexin A1
225102_at	0.000000575	0.000000124	5.569861	6.677773	2.7468246	MGLL	monoglyceride lipase
235201_at	6.55E-11	8.03E-12	7.457735	16.130871	2.7459997	FOXP2	forkhead box P2
226814_at	1.26E-09	1.85E-10	6.872322	13.046469	2.7455931	ADAMTS9	ADAM metallopeptidase with thrombospondin type 1 motif 9
204437_s_at	0.00081	0.000293	3.713185	-0.790839	2.7437358	FOLR1	folate receptor 1
229127_at	1.17E-10	1.48E-11	7.344616	15.525891	2.7412431	JAM2	junctional adhesion molecule 2
204304_s_at	0.0298	0.0153	2.454824	-4.429924	2.7394146	PROM1	prominin 1
202965_s_at	0.0000193	0.00000524	4.735537	3.050508	2.7320233	CAPN6	calpain 6
231031_at	3.71E-47	2.36E-50	23.312623	104.062469	2.729443	FGF7P3	fibroblast growth factor 7 pseudogene 3
230800_at	1.17E-18	4.61E-20	10.742212	34.902845	2.7282293	ADCY4	adenylate cyclase 4
223468_s_at	0.0000017	0.000000394	5.321176	5.555098	2.7269403	RGMA	repulsive guidance molecule family member a
207144_s_at	2.28E-10	2.99E-11	7.214853	14.837008	2.7267271	CITED1	Cbp/p300 interacting transactivator with Glu/Asp rich carboxy-terminal domain 1
228665_at	3.39E-12	3.5E-13	8.024712	19.220361	2.7196861	CYYR1	cysteine and tyrosine rich 1
243416_at	1.81E-21	4.53E-23	11.898788	41.775577	2.7155186
226304_at	3.01E-21	7.7E-23	11.810085	41.247745	2.7120817	HSPB6	heat shock protein family B (small) member 6
228519_x_at	1.13E-14	8.17E-16	9.08534	25.208338	2.7083785	CIRBP	cold inducible RNA binding protein
209663_s_at	2.48E-12	2.49E-13	8.084957	19.553786	2.7082615	ITGA7	integrin subunit alpha 7
223475_at	0.00187	0.000728	3.454341	-1.643843	2.7080597	CRISPLD1	cysteine rich secretory protein LCCL domain containing 1
206254_at	0.000000916	0.000000204	5.463042	6.19145	2.7079779	EGF	epidermal growth factor
203010_at	3.09E-15	2.05E-16	9.322541	26.576291	2.7056053	STAT5A	signal transducer and activator of transcription 5A
230790_x_at	3.58E-32	1.39E-34	16.411133	68.100334	2.7047487	FOXN3	forkhead box N3
202555_s_at	3.37E-09	5.25E-10	6.672051	12.019635	2.7035594	MYLK	myosin light chain kinase
206208_at	5.91E-38	9.5E-41	18.978013	82.181726	2.6991937	CA4	carbonic anhydrase 4
235867_at	2.91E-09	4.49E-10	6.702499	12.174744	2.6959781	GSTM3	glutathione S-transferase mu 3
240724_at	2.3E-20	6.83E-22	11.446063	39.081965	2.692538
235489_at	1.29E-08	2.19E-09	6.393974	10.620427	2.6882286	RHOJ	ras homolog family member J
204294_at	6.21E-17	3.2E-18	10.029353	30.697451	2.6879611	AMT	aminomethyltransferase
213182_x_at	4.41E-14	3.47E-15	8.835805	23.779251	2.6863096	CDKN1C	cyclin dependent kinase inhibitor 1C
225987_at	0.00435	0.00183	3.176389	-2.501512	2.6857528	STEAP4	STEAP4 metalloreductase
208399_s_at	5.43E-12	5.74E-13	7.936111	18.731693	2.6830649	EDN3	endothelin 3
40016_g_at	1.18E-08	1.99E-09	6.412745	10.713862	2.677169	MAST4	microtubule associated serine/threonine kinase family member 4
212865_s_at	0.000748	0.00027	3.736656	-0.710971	2.6769259	COL14A1	collagen type XIV alpha 1 chain
215447_at	1.75E-20	5.11E-22	11.4943	39.368874	2.6761605
213247_at	2.45E-13	2.14E-14	8.51825	21.977401	2.6759567	SVEP1	sushi, von Willebrand factor type A, EGF and pentraxin domain containing 1
209905_at	3.73E-13	3.35E-14	8.440101	21.537135	2.6690407	HOXA10-HOXA9///MIR196B///HOXA9	HOXA10-HOXA9 readthrough///microRNA 196b///homeobox A9
243481_at	4.21E-27	3.81E-29	14.248145	55.666954	2.6657141	RHOJ	ras homolog family member J
232852_at	1.1E-20	3.08E-22	11.578813	39.871632	2.663345
236600_at	5.31E-18	2.34E-19	10.469633	33.29047	2.6623481	SPG20	spastic paraplegia 20 (Troyer syndrome)
206101_at	0.00000186	0.000000435	5.299554	5.459085	2.658295	ECM2	extracellular matrix protein 2
205030_at	0.0199	0.00978	2.619021	-4.030233	2.6543011	FABP7	fatty acid binding protein 7
216153_x_at	1.46E-47	8.33E-51	23.528759	105.090578	2.6503828	RECK	reversion inducing cysteine rich protein with kazal motifs
238049_at	1.16E-12	1.11E-13	8.228275	20.350593	2.6469675	GRAMD3	GRAM domain containing 3
223075_s_at	0.000672	0.00024	3.768717	-0.601209	2.6427201	AIF1L	allograft inflammatory factor 1 like
226765_at	1.34E-20	3.78E-22	11.544452	39.66721	2.6411824	SPTBN1	spectrin beta, non-erythrocytic 1
207961_x_at	2.45E-16	1.38E-17	9.781999	29.248517	2.6353392	MYH11	myosin heavy chain 11
203065_s_at	5.91E-09	9.58E-10	6.555615	11.429888	2.6302249	CAV1	caveolin 1
210106_at	1.53E-25	1.95E-27	13.582021	51.756523	2.6281796	BLOC1S1-RDH5///RDH5	BLOC1S1-RDH5 readthrough///retinol dehydrogenase 5
223430_at	4.33E-21	1.13E-22	11.746417	40.868882	2.6257632	SIK2	salt inducible kinase 2
228771_at	8.11E-12	8.74E-13	7.860458	18.316081	2.6237295	GRK3	G protein-coupled receptor kinase 3
218546_at	0.0000064	0.00000162	5.006845	4.185517	2.6223753	C1orf115	chromosome 1 open reading frame 115
202191_s_at	0.00000033	6.88E-08	5.69419	7.251361	2.6185962	GAS7	growth arrest specific 7
226911_at	3.49E-11	4.11E-12	7.580316	16.790955	2.616747	EGFLAM	EGF like, fibronectin type III and laminin G domains
230791_at	0.0000123	0.00000325	4.847086	3.511714	2.6143897
228040_at	1.59E-10	2.04E-11	7.285497	15.211351	2.613827	GLIDR	glioblastoma down-regulated RNA
219550_at	1.64E-37	2.86E-40	18.773236	81.088205	2.6119152	ROBO3	roundabout guidance receptor 3
218736_s_at	0.000000212	4.27E-08	5.793825	7.716728	2.6118914	PALMD	palmdelphin
226571_s_at	2.7E-17	1.33E-18	10.177841	31.57015	2.6080598	PTPRS	protein tyrosine phosphatase, receptor type S
213169_at	0.00000293	0.000000705	5.193086	4.990147	2.6065225	SEMA5A	semaphorin 5A
242405_at	1.91E-10	2.48E-11	7.24949	15.020343	2.6055986
224184_s_at	2.43E-10	3.2E-11	7.202043	14.769307	2.6030973	BOC	BOC cell adhesion associated, oncogene regulated
32502_at	1.64E-13	1.4E-14	8.592636	22.397666	2.6020769	GDPD5	glycerophosphodiester phosphodiesterase domain containing 5
208498_s_at	0.000000538	0.000000116	5.584626	6.745472	2.5901751	ACTG1P4///AMY2B///AMY2A///AMY1C///AMY1B///AMY1A	actin gamma 1 pseudogene 4///amylase, alpha 2B (pancreatic)///amylase, alpha 2A (pancreatic)///amylase, alpha 1C (salivary)///amylase, alpha 1B (salivary)///amylase, alpha 1A (salivary)
225381_at	0.00000314	0.000000758	5.17691	4.91946	2.5891539	MIR100HG	mir-100-let-7a-2 cluster host gene
205593_s_at	0.000000184	3.69E-08	5.824132	7.859272	2.5881999	PDE9A	phosphodiesterase 9A
230087_at	2.6E-09	3.97E-10	6.726085	12.295151	2.5878489	PRIMA1	proline rich membrane anchor 1
243584_at	6.69E-11	8.2E-12	7.45374	16.109436	2.5863378
228528_at	0.000297	0.0000993	4.006	0.234683	2.5846318	MIR29C///MIR29B2	microRNA 29c///microRNA 29b-2
240188_at	1.35E-09	1.97E-10	6.859669	12.98114	2.5814683
228758_at	4.03E-13	3.63E-14	8.426012	21.4579	2.5813927	BCL6	B-cell CLL/lymphoma 6
209170_s_at	0.0000105	0.00000274	4.886356	3.675907	2.5707073	GPM6B	glycoprotein M6B
205363_at	0.00206	0.000809	3.423258	-1.742795	2.5701907	BBOX1	gamma-butyrobetaine hydroxylase 1
229778_at	1.55E-10	1.99E-11	7.290713	15.239059	2.5695279	SPX	spexin hormone
212768_s_at	0.00016	0.000051	4.178724	0.868624	2.5687934	OLFM4	olfactomedin 4
225728_at	0.000896	0.000327	3.682698	-0.89396	2.5678137	SORBS2	sorbin and SH3 domain containing 2
219534_x_at	2.08E-15	1.35E-16	9.394579	26.993411	2.566824	CDKN1C	cyclin dependent kinase inhibitor 1C
231867_at	3.9E-09	6.18E-10	6.64082	11.860916	2.565358	TENM2	teneurin transmembrane protein 2
204115_at	4.22E-13	3.81E-14	8.417498	21.410041	2.564219	GNG11	G protein subunit gamma 11
205259_at	7.98E-11	9.87E-12	7.419758	15.927309	2.561565	NR3C2	nuclear receptor subfamily 3 group C member 2
231991_at	1.06E-11	1.17E-12	7.808464	18.031345	2.5594887	CCM2L	CCM2 like scaffolding protein
1553613_s_at	0.0128	0.006	2.789872	-3.589505	2.5558978	FOXC1	forkhead box C1
232812_at	1.43E-13	1.21E-14	8.617982	22.541127	2.5512148	LOC401052	uncharacterized LOC401052
225354_s_at	8.79E-08	1.68E-08	5.985378	8.625235	2.5476234	SH3BGRL2	SH3 domain binding glutamate rich protein like 2
227710_s_at	1.07E-13	8.9E-15	8.67191	22.846796	2.5449819	TPT1-AS1	TPT1 antisense RNA 1
1560081_at	9.64E-17	5.14E-18	9.949422	30.228545	2.5447487	RAD51-AS1	RAD51 antisense RNA 1 (head to head)
222329_x_at	2.29E-37	4.13E-40	18.705187	80.723642	2.5423509
204442_x_at	1.27E-23	2.26E-25	12.784212	47.038319	2.5407526	LTBP4	latent transforming growth factor beta binding protein 4
218665_at	3.22E-12	3.31E-13	8.034322	19.273489	2.5381376	FZD4	frizzled class receptor 4
243526_at	3.96E-30	2.16E-32	15.52988	63.09001	2.537101	WDR86	WD repeat domain 86
227692_at	0.000000202	4.06E-08	5.804111	7.765059	2.5334216	GNAI1	G protein subunit alpha i1
1569608_x_at	1.86E-23	3.41E-25	12.714986	46.627579	2.5331234	LOC105379426	ankyrin repeat domain-containing protein 20A2
209167_at	0.0000269	0.00000748	4.651398	2.707793	2.5320534	GPM6B	glycoprotein M6B
231024_at	3.08E-09	4.77E-10	6.69071	12.114646	2.5301518	PGM5-AS1	PGM5 antisense RNA 1
214053_at	0.017	0.00819	2.681781	-3.871255	2.5282542	ERBB4	erb-b2 receptor tyrosine kinase 4
207808_s_at	7.25E-10	1.02E-10	6.98431	13.627259	2.5280326	PROS1	protein S (alpha)
229910_at	4.5E-14	3.54E-15	8.832254	23.758993	2.5192316	SHE	Src homology 2 domain containing E
215182_x_at	5.68E-29	3.94E-31	15.028821	60.20591	2.5167317
226856_at	7.43E-17	3.89E-18	9.996423	30.504196	2.516705	TMEM110-MUSTN1///MUSTN1///TMEM110	TMEM110-MUSTN1 readthrough///musculoskeletal, embryonic nuclear protein 1///transmembrane protein 110
203021_at	0.0134	0.0063	2.773304	-3.63334	2.5100418	SLPI	secretory leukocyte peptidase inhibitor
227145_at	0.00000995	0.00000259	4.898975	3.728867	2.508857	LOXL4	lysyl oxidase like 4
1557598_at	2.28E-17	1.11E-18	10.208126	31.748388	2.5083396	LOC101927870	uncharacterized LOC101927870
204823_at	0.0000329	0.00000929	4.599756	2.499683	2.5067448	NAV3	neuron navigator 3
211748_x_at	0.00000034	0.000000071	5.687504	7.220312	2.5059315	PTGDS	prostaglandin D2 synthase
228538_at	5.96E-09	9.67E-10	6.553865	11.421069	2.5044029	ZNF662	zinc finger protein 662
205878_at	2.07E-33	6.44E-36	16.954754	71.148438	2.5039526	POU6F1	POU class 6 homeobox 1
233817_at	2.83E-36	6.73E-39	18.192278	77.957015	2.5029536
219884_at	3.55E-14	2.74E-15	8.876218	24.009953	2.5015592	LHX6	LIM homeobox 6
228831_s_at	1.74E-15	1.11E-16	9.427378	27.183571	2.500119	GNG7	G protein subunit gamma 7
228339_at	1.97E-15	1.27E-16	9.404321	27.049877	2.4991985	ECSCR	endothelial cell surface expressed chemotaxis and apoptosis regulator
209581_at	0.0000611	0.000018	4.439056	1.86315	2.4979655	PLA2G16	phospholipase A2 group XVI
227282_at	1.58E-10	2.03E-11	7.286489	15.216624	2.4974873	PCDH19	protocadherin 19
202409_at	0.00243	0.000972	3.368931	-1.913922	2.492981	INS-IGF2///IGF2	INS-IGF2 readthrough///insulin like growth factor 2
232277_at	0.00127	0.000478	3.575968	-1.249425	2.4914565	SLC28A3	solute carrier family 28 member 3
226844_at	0.00000517	0.00000129	5.057753	4.403444	2.4775442	MOB3B	MOB kinase activator 3B
48031_r_at	1.64E-22	3.39E-24	12.331333	44.348564	2.4755041	FAXDC2	fatty acid hydroxylase domain containing 2
216894_x_at	1.43E-17	6.77E-19	10.291107	32.237142	2.4740683	CDKN1C	cyclin dependent kinase inhibitor 1C
44783_s_at	3.39E-10	4.56E-11	7.135947	14.420877	2.4728978	HEY1	hes related family bHLH transcription factor with YRPW motif 1
209687_at	0.00000183	0.000000426	5.304025	5.478919	2.472428	CXCL12	C-X-C motif chemokine ligand 12
227827_at	1.8E-10	2.32E-11	7.261466	15.083827	2.4709436	SORBS2	sorbin and SH3 domain containing 2
219795_at	0.007	0.00308	3.011182	-2.981736	2.469299	SLC6A14	solute carrier family 6 member 14
228278_at	1.87E-13	1.62E-14	8.567575	22.255951	2.4651724	NFIX	nuclear factor I X
216264_s_at	0.000000535	0.000000115	5.585777	6.750753	2.4639847	LAMB2	laminin subunit beta 2
227188_at	0.00000159	0.000000367	5.336217	5.622043	2.4611705	EVA1C	eva-1 homolog C
224822_at	0.00000042	8.89E-08	5.64022	7.001388	2.4578606	DLC1	DLC1 Rho GTPase activating protein
228811_at	2.26E-12	2.26E-13	8.102539	19.651268	2.4550324
209335_at	0.0000149	0.00000397	4.800598	3.318567	2.4542114	DCN	decorin
225975_at	0.0000119	0.00000313	4.855967	3.548764	2.4541798	PCDH18	protocadherin 18
228027_at	1.49E-09	2.2E-10	6.838703	12.873026	2.4512543	ARMCX5-GPRASP2///GPRASP2	ARMCX5-GPRASP2 readthrough///G protein-coupled receptor associated sorting protein 2
235355_at	1.21E-09	1.76E-10	6.881121	13.091936	2.4433734	CSRNP3	cysteine and serine rich nuclear protein 3
236635_at	0.000000234	4.75E-08	5.771446	7.611769	2.4365563	ZNF667	zinc finger protein 667
226806_s_at	0.00000472	0.00000117	5.079538	4.497166	2.4359244	NFIA	nuclear factor I A
221870_at	2.11E-14	1.58E-15	8.972061	24.558248	2.4346348	EHD2	EH domain containing 2
207480_s_at	0.00000219	0.000000517	5.261449	5.290515	2.4342092	MEIS2	Meis homeobox 2
1557961_s_at	1.73E-12	1.7E-13	8.152897	19.930889	2.4323284	C8orf88	chromosome 8 open reading frame 88
223395_at	0.0018	0.000701	3.465148	-1.609261	2.4311578	ABI3BP	ABI family member 3 binding protein
227850_x_at	0.00000156	0.000000361	5.339805	5.638031	2.4298152	CDC42EP5	CDC42 effector protein 5
241929_at	0.00000111	0.000000252	5.417762	5.987151	2.4283571
213221_s_at	2.06E-20	6.06E-22	11.46594	39.200186	2.4269759	SIK2	salt inducible kinase 2
237040_at	6.19E-31	3.01E-33	15.87248	65.04762	2.4264115	CWF19L2	CWF19-like 2, cell cycle control (S. pombe)
210605_s_at	2.82E-08	5.03E-09	6.22887	9.805164	2.4229159	MFGE8	milk fat globule-EGF factor 8 protein
205357_s_at	0.00333	0.00137	3.266121	-2.231369	2.4216469	AGTR1	angiotensin II receptor type 1
224964_s_at	5.98E-08	1.12E-08	6.068212	9.023555	2.4200385	GNG2	G protein subunit gamma 2
226992_at	0.00102	0.000378	3.642277	-1.029601	2.4193521	NOSTRIN	nitric oxide synthase trafficking
225968_at	0.0000179	0.00000484	4.754238	3.127287	2.4156201	PRICKLE2	prickle planar cell polarity protein 2
202992_at	0.0000038	0.000000932	5.130895	4.719212	2.4141781	C7	complement component 7
230102_at	6.08E-10	8.46E-11	7.019961	13.81311	2.4139471	ETV5	ETS variant 5
223500_at	0.0000416	0.0000119	4.539579	2.259342	2.4126934	CPLX1	complexin 1
205507_at	1.74E-44	1.8E-47	21.962363	97.505716	2.4126896	ARHGEF15	Rho guanine nucleotide exchange factor 15
232098_at	8.58E-13	8.11E-14	8.284268	20.663239	2.4118391	DST	dystonin
1554003_at	2.13E-19	7.47E-21	11.046492	36.70737	2.4114402	ARHGEF28	Rho guanine nucleotide exchange factor 28
212187_x_at	0.00000373	0.000000914	5.135221	4.737986	2.4047098	PTGDS	prostaglandin D2 synthase
226751_at	8.67E-08	1.66E-08	5.988407	8.639741	2.4046324	CNRIP1	cannabinoid receptor interacting protein 1
224646_x_at	0.00167	0.000644	3.489903	-1.529707	2.3978077	MIR675///H19	microRNA 675///H19, imprinted maternally expressed transcript (non-protein coding)
209242_at	0.0211	0.0104	2.595348	-4.089313	2.3966563	PEG3	paternally expressed 3
242436_at	1.08E-20	3.04E-22	11.581291	39.886371	2.3943662
65718_at	6.35E-21	1.71E-22	11.676837	40.454856	2.3935158	ADGRA2	adhesion G protein-coupled receptor A2
206955_at	2E-25	2.58E-27	13.534726	51.477766	2.3915467	LOC101930168///LOC100509620///AQP7	putative aquaporin-7-like protein 3///putative aquaporin-7-like protein 3///aquaporin 7
225380_at	8.81E-10	1.26E-10	6.944316	13.419316	2.3840477	PKDCC	protein kinase domain containing, cytoplasmic
236277_at	2.26E-09	3.43E-10	6.753796	12.436889	2.3837814	PAK3	p21 (RAC1) activated kinase 3
204041_at	0.00955	0.00434	2.899077	-3.294746	2.3831498	MAOB	monoamine oxidase B
243929_at	0.00686	0.00301	3.018452	-2.961076	2.3819272
205559_s_at	0.00000141	0.000000323	5.364005	5.746047	2.379878	PCSK5	proprotein convertase subtilisin/kexin type 5
201842_s_at	0.0000841	0.0000255	4.353916	1.532837	2.3776865	EFEMP1	EGF containing fibulin like extracellular matrix protein 1
225540_at	0.000588	0.000208	3.808547	-0.463786	2.3769388	MAP2	microtubule associated protein 2
224429_x_at	2.81E-36	6.59E-39	18.196275	77.978702	2.3768759
209169_at	0.00000331	0.000000804	5.163744	4.862041	2.3710559	GPM6B	glycoprotein M6B
222912_at	4.19E-10	5.7E-11	7.094193	14.201542	2.3697011	ARRB1	arrestin beta 1
226950_at	3.07E-14	2.35E-15	8.902843	24.162101	2.3657602	ACVRL1	activin A receptor like type 1
1553960_at	9.86E-11	1.23E-11	7.378486	15.706609	2.3608711	SNX21	sorting nexin family member 21
213138_at	1.19E-21	2.87E-23	11.974517	42.226192	2.3592944	ARID5A	AT-rich interaction domain 5A
239805_at	1.55E-13	1.32E-14	8.603026	22.456458	2.356536	SLC13A2	solute carrier family 13 member 2
204303_s_at	1.27E-11	1.41E-12	7.774178	17.843988	2.354367	CTIF	cap binding complex dependent translation initiation factor
202552_s_at	9.98E-12	1.09E-12	7.820856	18.099139	2.3497802	LOC101929500///CRIM1	uncharacterized LOC101929500///cysteine rich transmembrane BMP regulator 1
222484_s_at	0.00929	0.0042	2.909494	-3.266104	2.3494315	CXCL14	C-X-C motif chemokine ligand 14
226657_at	9.44E-12	1.03E-12	7.831273	18.156162	2.348973	NATD1	N-acetyltransferase domain containing 1
230578_at	6E-14	4.8E-15	8.779158	23.456392	2.3475708	ZNF471	zinc finger protein 471
203063_at	4.01E-18	1.73E-19	10.520582	33.591494	2.3475288	PPM1F	protein phosphatase, Mg2+/Mn2+ dependent 1F
210170_at	0.000187	0.0000602	4.136121	0.710307	2.3474765	PDLIM3	PDZ and LIM domain 3
204418_x_at	0.00000216	0.000000508	5.26515	5.306851	2.3472464	GSTM2	glutathione S-transferase mu 2 (muscle)
226018_at	0.000000111	2.16E-08	5.934532	8.382341	2.3464852	MTURN	maturin, neural progenitor differentiation regulator homolog (Xenopus)
208982_at	4.78E-14	3.78E-15	8.82088	23.694126	2.3445509	PECAM1	platelet and endothelial cell adhesion molecule 1
235129_at	1.84E-12	1.82E-13	8.141165	19.865691	2.3413795	PPP1R1A	protein phosphatase 1 regulatory inhibitor subunit 1A
207057_at	0.000000138	2.71E-08	5.888012	8.161208	2.3412632	SLC16A7	solute carrier family 16 member 7
218825_at	3.75E-12	3.89E-13	8.005746	19.115584	2.3412031	EGFL7	EGF like domain multiple 7
219545_at	0.000417	0.000143	3.908765	-0.112826	2.3408329	NDUFC2-KCTD14///KCTD14	NDUFC2-KCTD14 readthrough///potassium channel tetramerization domain containing 14
203685_at	0.00299	0.00122	3.301851	-2.121998	2.3396359	BCL2	BCL2, apoptosis regulator
1565639_a_at	0.0000287	0.00000802	4.634857	2.640949	2.3396052	PMP22	peripheral myelin protein 22
214188_at	1.62E-15	1.03E-16	9.440575	27.260123	2.3380247
221861_at	3.96E-08	7.21E-09	6.156835	9.453256	2.3377781	ARRB1	arrestin beta 1
226656_at	3.17E-13	2.82E-14	8.470155	21.70629	2.3347948	CRTAP	cartilage associated protein
228376_at	0.000000184	3.67E-08	5.825172	7.864173	2.3297415	GGTA1P	glycoprotein, alpha-galactosyltransferase 1 pseudogene
222885_at	0.00000399	0.000000982	5.11932	4.669033	2.3289642	EMCN	endomucin
225185_at	0.000000047	8.67E-09	6.119828	9.273381	2.3244047	MRAS	muscle RAS oncogene homolog
229480_at	3.31E-27	2.97E-29	14.290422	55.914052	2.3218667	MAGI2-AS3	MAGI2 antisense RNA 3
223600_s_at	4.88E-16	2.87E-17	9.658156	28.52561	2.3207828	KIAA1683	KIAA1683
213813_x_at	1.37E-25	1.71E-27	13.604304	51.887816	2.3205698
239297_at	1.22E-14	8.85E-16	9.071568	25.129186	2.3203	LOC101927137///KIAA1456	uncharacterized LOC101927137///KIAA1456
235692_at	9.82E-10	1.42E-10	6.922759	13.307474	2.3199458	SH3KBP1	SH3 domain containing kinase binding protein 1
222317_at	6.9E-14	5.56E-15	8.75377	23.311883	2.3174684	PDE3B	phosphodiesterase 3B
37462_i_at	2.03E-12	2.02E-13	8.12235	19.761199	2.3118384	SF3A2	splicing factor 3a subunit 2
213800_at	0.000000747	0.000000164	5.510543	6.406962	2.3110418	CFH	complement factor H
233304_at	0.0000028	0.000000671	5.204049	5.038136	2.3104648	NFIB	nuclear factor I B
1569607_s_at	0.000481	0.000167	3.867502	-0.25822	2.3091789	LOC102725051///LOC102723891///ANKRD20A4///ANKRD20A2///ANKRD20A3///ANKRD20A5P///ANKRD20A11P///ANKRD20A9P///ANKRD20A1	uncharacterized LOC102725051///ankyrin repeat domain-containing protein 20B-like///ankyrin repeat domain 20 family member A4///ankyrin repeat domain 20 family member A2///ankyrin repeat domain 20 family member A3///ankyrin repeat domain 20 family member A5, pseudogene///ankyrin repeat domain 20 family member A11, pseudogene///ankyrin repeat domain 20 family member A9, pseudogene///ankyrin repeat …
221958_s_at	0.000238	0.0000782	4.068546	0.461804	2.3076672	WLS	wntless Wnt ligand secretion mediator
215303_at	0.00000451	0.00000112	5.090041	4.542453	2.3061045	DCLK1	doublecortin like kinase 1
228875_at	2.59E-19	9.19E-21	11.011927	36.502181	2.304997	FAM162B	family with sequence similarity 162 member B
230922_x_at	1.85E-43	2.23E-46	21.462091	95.017216	2.304538	FUNDC2	FUN14 domain containing 2
243791_at	0.000000527	0.000000113	5.589197	6.766452	2.3009781
224480_s_at	0.00000076	0.000000167	5.506602	6.389037	2.295832	GPAT3	glycerol-3-phosphate acyltransferase 3
239762_at	4.47E-19	1.66E-20	10.913458	35.91791	2.2936977	LOC286437	uncharacterized LOC286437
205006_s_at	0.000000475	0.000000101	5.612445	6.873331	2.2927414	NMT2	N-myristoyltransferase 2
228880_at	5.43E-23	1.06E-24	12.525024	45.499659	2.2911264	NAT8L	N-acetyltransferase 8 like
230360_at	1.98E-08	3.44E-09	6.30479	10.178563	2.2869559	GLDN	gliomedin
229011_at	1.08E-10	1.36E-11	7.360277	15.609407	2.2824726	EMP1	epithelial membrane protein 1
243489_at	0.00237	0.000942	3.378283	-1.884628	2.2798621
236657_at	1.21E-25	1.51E-27	13.625665	52.013641	2.2753555	LOC100288911	uncharacterized LOC100288911
212914_at	3.12E-11	3.65E-12	7.601816	16.907197	2.2740786	CBX7	chromobox 7
213397_x_at	0.00000328	0.000000797	5.165809	4.87104	2.2723417	RNASE4	ribonuclease A family member 4
243020_at	1.51E-10	1.93E-11	7.295805	15.266112	2.2708579	FAM13A-AS1	FAM13A antisense RNA 1
232951_at	2.36E-17	1.15E-18	10.202018	31.712435	2.267625
228548_at	4.59E-20	1.44E-21	11.321759	38.342808	2.2668277	RAP1A	RAP1A, member of RAS oncogene family
202709_at	0.0000795	0.000024	4.368852	1.59043	2.2665939	FMOD	fibromodulin
209087_x_at	2.01E-12	2E-13	8.124366	19.772386	2.2645749	MCAM	melanoma cell adhesion molecule
212494_at	0.000000642	0.00000014	5.544704	6.562695	2.2640778	TNS2	tensin 2
214890_s_at	1.18E-08	1.99E-09	6.412264	10.711466	2.2622258	FAM149A	family with sequence similarity 149 member A
212761_at	5.66E-15	3.91E-16	9.21193	25.937302	2.2616939	TCF7L2	transcription factor 7 like 2
226974_at	0.000111	0.0000345	4.277734	1.241418	2.2612286	NEDD4L	neural precursor cell expressed, developmentally down-regulated 4-like, E3 ubiquitin protein ligase
228692_at	6.27E-20	2.02E-21	11.265005	38.005441	2.2608682	PREX2	phosphatidylinositol-3,4,5-trisphosphate dependent Rac exchange factor 2
235457_at	0.000000133	0.000000026	5.89666	8.202239	2.2555747	MAML2	mastermind like transcriptional coactivator 2
210299_s_at	0.00000792	0.00000203	4.955172	3.965895	2.251079	FHL1	four and a half LIM domains 1
232953_at	1.05E-20	2.93E-22	11.587126	39.921087	2.2510152	LINC00266-1	long intergenic non-protein coding RNA 266-1
240890_at	6.15E-14	4.93E-15	8.774524	23.430004	2.2507603	LOC643733	caspase 4, apoptosis-related cysteine peptidase pseudogene
225895_at	0.000227	0.0000741	4.082735	0.513716	2.2505039	SYNPO2	synaptopodin 2
204550_x_at	0.00000118	0.000000267	5.405588	5.932409	2.2494057	GSTM1	glutathione S-transferase mu 1
203323_at	0.0000128	0.0000034	4.836382	3.467122	2.2492418	CAV2	caveolin 2
220692_at	1.2E-21	2.92E-23	11.971656	42.209166	2.2468408
235956_at	0.00000281	0.000000674	5.203001	5.033543	2.2467168	CEP126	centrosomal protein 126
232333_at	2.49E-10	3.28E-11	7.197523	14.745434	2.2458426
219025_at	4.29E-11	5.12E-12	7.539976	16.57322	2.2451817	CD248	CD248 molecule
214920_at	7.56E-11	9.31E-12	7.430367	15.984129	2.2450048	THSD7A	thrombospondin type 1 domain containing 7A
205609_at	0.00000943	0.00000245	4.912236	3.784628	2.2445341	ANGPT1	angiopoietin 1
232540_x_at	6.83E-29	4.8E-31	14.994951	60.010096	2.2425477
244726_at	0.00000901	0.00000233	4.923568	3.832362	2.2411399
228255_at	0.000000154	3.05E-08	5.863299	8.044161	2.2400742	TMEM237	transmembrane protein 237
244697_at	3.77E-17	1.89E-18	10.118521	31.221274	2.2395481
225191_at	0.00000242	0.000000573	5.238707	5.190301	2.2369436	CIRBP	cold inducible RNA binding protein
208004_at	0.000000156	3.09E-08	5.86092	8.032912	2.235908	OPRPN	opiorphin prepropeptide
218901_at	0.00000412	0.00000102	5.111694	4.636014	2.2349737	PLSCR4	phospholipid scramblase 4
241381_at	7.03E-18	3.16E-19	10.419184	32.992577	2.2346412	CXorf36	chromosome X open reading frame 36
204401_at	0.00153	0.000588	3.516519	-1.443638	2.2339164	KCNN4	potassium calcium-activated channel subfamily N member 4
208789_at	1.25E-11	1.38E-12	7.778066	17.86522	2.233787	PTRF	polymerase I and transcript release factor
227342_s_at	7.45E-08	1.41E-08	6.021059	8.796413	2.2311922	MYEOV	myeloma overexpressed
225065_x_at	4.87E-12	5.12E-13	7.956464	18.843769	2.2303434	SNORD65///SNORD49B///LRRC75A-AS1///SNORD49A	small nucleolar RNA, C/D box 65///small nucleolar RNA, C/D box 49B///LRRC75A antisense RNA 1///small nucleolar RNA, C/D box 49A
204468_s_at	0.000000115	2.24E-08	5.927108	8.346981	2.2280656	TIE1	tyrosine kinase with immunoglobulin like and EGF like domains 1
35776_at	1.23E-13	1.04E-14	8.645427	22.696615	2.2278947	ITSN1	intersectin 1
1553102_a_at	3.19E-09	4.95E-10	6.68345	12.077661	2.2266451	CCDC69	coiled-coil domain containing 69
226728_at	2.86E-13	2.53E-14	8.489573	21.815692	2.2245076	SLC27A1	solute carrier family 27 member 1
230670_at	5.82E-12	6.18E-13	7.922774	18.658313	2.2214773	IGSF10	immunoglobulin superfamily member 10
243041_s_at	1.08E-12	1.03E-13	8.24113	20.422309	2.2201766
234082_at	0.0000297	0.00000833	4.625905	2.604845	2.218779	LOC100505874	uncharacterized LOC100505874
214505_s_at	0.0000388	0.0000111	4.557406	2.330295	2.2187632	FHL1	four and a half LIM domains 1
229287_at	1.29E-15	8.08E-17	9.481664	27.498629	2.218248	PCNX1	pecanex homolog 1 (Drosophila)
222101_s_at	0.000000221	4.47E-08	5.784084	7.671012	2.2181696	DCHS1	dachsous cadherin-related 1
228974_at	0.00000412	0.00000102	5.111759	4.636295	2.213011	ZNF677	zinc finger protein 677
226064_s_at	0.0012	0.000451	3.592539	-1.194804	2.2129822	DGAT2	diacylglycerol O-acyltransferase 2
227708_at	0.00000136	0.000000313	5.371156	5.77803	2.2092994	EEF1A1	eukaryotic translation elongation factor 1 alpha 1
205019_s_at	7.23E-08	1.37E-08	6.027796	8.828804	2.2083477	VIPR1	vasoactive intestinal peptide receptor 1
232235_at	7.37E-08	0.000000014	6.023452	8.807917	2.2081372	DSEL	dermatan sulfate epimerase-like
218330_s_at	0.0000778	0.0000234	4.374505	1.612271	2.206543	NAV2	neuron navigator 2
228333_at	9.64E-11	1.2E-11	7.382979	15.730605	2.2041011	ZEB2	zinc finger E-box binding homeobox 2
213620_s_at	1.08E-08	1.82E-09	6.430815	10.803953	2.2022717	ICAM2	intercellular adhesion molecule 2
1556185_a_at	0.00000742	0.00000189	4.971031	4.033132	2.2020232
244310_at	0.00000959	0.00000249	4.908144	3.76741	2.2019807
211564_s_at	0.0000382	0.0000109	4.561307	2.345852	2.2011397	PDLIM4	PDZ and LIM domain 4
212701_at	5.43E-14	4.31E-15	8.797938	23.563358	2.1996152	TLN2	talin 2
218651_s_at	7.77E-10	1.1E-10	6.970104	13.553329	2.1989466	LARP6	La ribonucleoprotein domain family member 6
202973_x_at	4.15E-10	5.63E-11	7.096457	14.213418	2.1954287	FAM13A	family with sequence similarity 13 member A
217047_s_at	0.000000001	1.45E-10	6.918326	13.284498	2.1903593	FAM13A	family with sequence similarity 13 member A
212134_at	5.3E-20	1.68E-21	11.295316	38.185611	2.1864653	MIR6716///PHLDB1	microRNA 6716///pleckstrin homology like domain family B member 1
233757_x_at	5.59E-30	3.24E-32	15.459395	62.685779	2.1845939
232964_at	7.71E-27	7.33E-29	14.136862	55.015877	2.1835326	SPDYE2B///SPDYE6///SPDYE5///SPDYE2///SPDYE1	speedy/RINGO cell cycle regulator family member E2B///speedy/RINGO cell cycle regulator family member E6///speedy/RINGO cell cycle regulator family member E5///speedy/RINGO cell cycle regulator family member E2///speedy/RINGO cell cycle regulator family member E1
216320_x_at	0.00000111	0.000000251	5.418756	5.99162	2.1822006	MST1	macrophage stimulating 1
232066_x_at	6.81E-26	7.96E-28	13.733445	52.648098	2.1817849	CTBP1-AS2	CTBP1 antisense RNA 2 (head to head)
227194_at	0.0256	0.0129	2.517015	-4.281317	2.1816495	FAM3B	family with sequence similarity 3 member B
1555872_a_at	7.44E-16	4.5E-17	9.5813	28.077907	2.1805109	LOC728903///GLIDR	uncharacterized LOC728903///glioblastoma down-regulated RNA
215143_at	9.37E-16	5.75E-17	9.539762	27.83625	2.1784635	DPY19L2P2	DPY19L2 pseudogene 2
204519_s_at	0.000000946	0.000000212	5.45572	6.158339	2.1774614	PLLP	plasmolipin
226342_at	1.35E-12	1.31E-13	8.198968	20.187252	2.1768752	SPTBN1	spectrin beta, non-erythrocytic 1
200696_s_at	7.33E-19	2.8E-20	10.825643	35.397209	2.1765838	GSN	gelsolin
209184_s_at	0.00000598	0.00000151	5.022527	4.252487	2.1746714	IRS2	insulin receptor substrate 2
207002_s_at	0.00000131	0.000000299	5.380893	5.821623	2.1713273	PLAGL1	PLAG1 like zinc finger 1
205208_at	3.25E-45	2.94E-48	22.326436	99.2965	2.1703157	ALDH1L1	aldehyde dehydrogenase 1 family member L1
212813_at	0.00000014	2.76E-08	5.884173	8.143004	2.1694055	JAM3	junctional adhesion molecule 3
230250_at	0.00000902	0.00000233	4.923316	3.831298	2.1678921	PTPRB	protein tyrosine phosphatase, receptor type B
226252_at	0.000000288	5.95E-08	5.724707	7.393365	2.1672644	ZBTB20	zinc finger and BTB domain containing 20
204288_s_at	0.00487	0.00207	3.138192	-2.614531	2.1671516	SORBS2	sorbin and SH3 domain containing 2
1565358_at	5.21E-14	4.13E-15	8.805368	23.605703	2.1659445	RARA	retinoic acid receptor alpha
239185_at	1.05E-20	2.96E-22	11.585709	39.912655	2.1655756	ABCA9	ATP binding cassette subfamily A member 9
211340_s_at	2.75E-12	2.79E-13	8.06511	19.443843	2.1590586	MIR6756///MCAM	microRNA 6756///melanoma cell adhesion molecule
228372_at	0.000000298	6.15E-08	5.717875	7.361533	2.1571627	C10orf128	chromosome 10 open reading frame 128
240865_at	0.0000427	0.0000123	4.532663	2.231874	2.1570336
204663_at	0.00000448	0.00000111	5.092089	4.551289	2.1532877	ME3	malic enzyme 3
224191_x_at	0.0146	0.00693	2.740332	-3.71988	2.1527693	ROPN1	rhophilin associated tail protein 1
228888_at	0.000000809	0.000000178	5.492326	6.324171	2.1527268	STAC2	SH3 and cysteine rich domain 2
202192_s_at	0.000000178	3.55E-08	5.832151	7.897065	2.1521564	GAS7	growth arrest specific 7
231015_at	8.88E-25	1.29E-26	13.26386	49.878775	2.1502498	KLF15	Kruppel like factor 15
220691_at	3.05E-37	5.82E-40	18.641885	80.383984	2.149229
219173_at	0.00000674	0.00000171	4.994098	4.131192	2.1491189	MYO15B	myosin XVB
239398_at	1E-11	1.09E-12	7.820324	18.096231	2.148752	KLHL31	kelch like family member 31
32259_at	1.06E-19	3.57E-21	11.169994	37.440851	2.1470478	EZH1	enhancer of zeste 1 polycomb repressive complex 2 subunit
233463_at	0.00000768	0.00000197	4.962622	3.997463	2.1462887	RASSF6	Ras association domain family member 6
228370_at	0.0000167	0.00000449	4.772056	3.200647	2.1460529	LOC101930404///SNORD116-28///SNORD115-26///SNORD115-13///SNORD115-7///SNORD116-22///SNORD116-4///PWARSN///SNORD107///IPW	uncharacterized LOC101930404///small nucleolar RNA, C/D box 116-28///small nucleolar RNA, C/D box 115-26///small nucleolar RNA, C/D box 115-13///small nucleolar RNA, C/D box 115-7///small nucleolar RNA, C/D box 116-22///small nucleolar RNA, C/D box 116-4///Prader Willi/Angelman region RNA, SNRPN neighbor///small nucleolar RNA, C/D box 107///imprinted in Prader-Willi syndrome (non-protein coding)
224823_at	0.00000199	0.000000466	5.284154	5.39086	2.1455775	MYLK	myosin light chain kinase
213258_at	0.000023	0.00000633	4.691031	2.868667	2.1455741	TFPI	tissue factor pathway inhibitor
225721_at	0.00000245	0.000000581	5.23579	5.177465	2.1455034	SYNPO2	synaptopodin 2
1598_g_at	0.000000187	3.74E-08	5.821396	7.846388	2.1453432	GAS6	growth arrest specific 6
1560025_at	1.26E-18	5.01E-20	10.728121	34.819389	2.1433631
220403_s_at	2.8E-34	7.88E-37	17.329941	73.232128	2.1395215	TP53AIP1	tumor protein p53 regulated apoptosis inducing protein 1
214041_x_at	2.91E-25	3.91E-27	13.465031	51.066733	2.1394879	RPL37A	ribosomal protein L37a
204686_at	0.0000132	0.00000352	4.828809	3.435617	2.1386695	IRS1	insulin receptor substrate 1
209576_at	0.00000232	0.000000549	5.248078	5.231558	2.1386654	GNAI1	G protein subunit alpha i1
235725_at	6.71E-16	4.02E-17	9.600437	28.189314	2.1374378	SMAD4	SMAD family member 4
219091_s_at	5.61E-09	9.08E-10	6.566103	11.482787	2.1372738	MMRN2	multimerin 2
210020_x_at	0.000000287	0.000000059	5.726224	7.400438	2.1367911	CALML3	calmodulin like 3
204359_at	0.000112	0.0000347	4.276232	1.235713	2.1350508	LOC100506718///FLRT2	uncharacterized LOC100506718///fibronectin leucine rich transmembrane protein 2
226425_at	0.0000134	0.00000357	4.825412	3.421496	2.1341103	CLIP4	CAP-Gly domain containing linker protein family member 4
204865_at	1.46E-19	5E-21	11.113535	37.105477	2.132809	CA3	carbonic anhydrase 3
204421_s_at	2.14E-12	2.13E-13	8.112807	19.708233	2.1322387	FGF2	fibroblast growth factor 2
218950_at	2.62E-11	3.04E-12	7.635187	17.087895	2.1250891	ARAP3	ArfGAP with RhoGAP domain, ankyrin repeat and PH domain 3
203637_s_at	0.000783	0.000283	3.72355	-0.75562	2.1150713	MID1	midline 1
226575_at	0.000215	0.0000702	4.096673	0.56485	2.113779	ZNF462	zinc finger protein 462
217546_at	1.03E-12	9.83E-14	8.250188	20.472864	2.1136134	MT1M	metallothionein 1M
213933_at	0.00282	0.00114	3.321531	-2.061325	2.111768	PTGER3	prostaglandin E receptor 3
239576_at	3.25E-08	5.84E-09	6.199044	9.659172	2.1094797	MTUS1	microtubule associated tumor suppressor 1
37384_at	3.08E-17	1.53E-18	10.154389	31.432184	2.1089042	PPM1F	protein phosphatase, Mg2+/Mn2+ dependent 1F
227709_at	0.00000455	0.00000113	5.087934	4.533363	2.1042595	TPT1-AS1	TPT1 antisense RNA 1
220244_at	0.0000967	0.0000296	4.316086	1.387635	2.1018452	LINC00312	long intergenic non-protein coding RNA 312
238344_at	2.82E-34	8.08E-37	17.325536	73.20776	2.1005436
204083_s_at	4.37E-08	8.02E-09	6.135516	9.349559	2.0984516	TPM2	tropomyosin 2 (beta)
233103_at	1.1E-60	2.21E-64	30.633549	135.819289	2.098084
214925_s_at	2.06E-13	1.78E-14	8.550418	22.159005	2.0978307	SPTAN1	spectrin alpha, non-erythrocytic 1
222368_at	0.00000149	0.000000344	5.350573	5.686056	2.0971158
203074_at	0.00278	0.00112	3.326113	-2.047153	2.0968775	ANXA8L1///ANXA8	annexin A8-like 1///annexin A8
203407_at	0.00000654	0.00000166	5.001543	4.162911	2.0947135	PPL	periplakin
1568377_x_at	1.27E-14	9.26E-16	9.063924	25.085271	2.0936392	DEFB124	defensin beta 124
213317_at	1.92E-12	1.9E-13	8.133553	19.823402	2.0901264	CLIC5	chloride intracellular channel 5
222108_at	0.000789	0.000285	3.72114	-0.763815	2.0889293	AMIGO2	adhesion molecule with Ig like domain 2
242657_at	2.88E-08	5.14E-09	6.224594	9.784211	2.0888402
228264_at	8.07E-15	5.72E-16	9.146758	25.561691	2.0874174	ACCS	1-aminocyclopropane-1-carboxylate synthase homolog (inactive)
227529_s_at	3.62E-11	4.28E-12	7.572767	16.75017	2.0866637	AKAP12	A-kinase anchoring protein 12
205020_s_at	1.31E-11	1.46E-12	7.768585	17.813459	2.0861063	ARL4A	ADP ribosylation factor like GTPase 4A
205247_at	5.92E-17	3.04E-18	10.037939	30.747861	2.0849485	NOTCH4	notch 4
203636_at	0.00125	0.000469	3.58143	-1.231444	2.0840753	MID1	midline 1
222291_at	9.77E-13	9.28E-14	8.260394	20.529848	2.0811223	FAM149A	family with sequence similarity 149 member A
219313_at	0.00000508	0.00000127	5.062075	4.422016	2.0810813	GRAMD1C	GRAM domain containing 1C
214823_at	8.79E-11	1.09E-11	7.401165	15.827817	2.0807968	ZNF204P	zinc finger protein 204, pseudogene
228444_at	3.45E-09	5.4E-10	6.666867	11.993264	2.0805161	ARRB1	arrestin beta 1
226694_at	1.17E-13	9.75E-15	8.655874	22.755845	2.079743	PALM2-AKAP2///AKAP2	PALM2-AKAP2 readthrough///A-kinase anchoring protein 2
1564525_at	7.23E-22	1.69E-23	12.063425	42.755173	2.0795266	GSN	gelsolin
59375_at	0.000000327	6.81E-08	5.696339	7.261345	2.0785783	MYO15B	myosin XVB
226229_s_at	1.57E-09	2.32E-10	6.828805	12.822042	2.0755571	SSU72	SSU72 homolog, RNA polymerase II CTD phosphatase
203249_at	8.53E-18	3.89E-19	10.384182	32.786001	2.0752951	EZH1	enhancer of zeste 1 polycomb repressive complex 2 subunit
212071_s_at	1.8E-21	4.49E-23	11.900028	41.782955	2.0738024	SPTBN1	spectrin beta, non-erythrocytic 1
230398_at	0.000000217	4.39E-08	5.787856	7.68871	2.0735437	TNS4	tensin 4
234312_s_at	2.81E-14	2.14E-15	8.919146	24.255332	2.0727213	ACSS2	acyl-CoA synthetase short-chain family member 2
212448_at	8.34E-08	1.59E-08	5.996662	8.679305	2.0714746	NEDD4L	neural precursor cell expressed, developmentally down-regulated 4-like, E3 ubiquitin protein ligase
206552_s_at	3.24E-10	4.34E-11	7.144983	14.46842	2.0712026	TAC1	tachykinin precursor 1
234339_s_at	8.58E-18	3.92E-19	10.382938	32.778659	2.0692581	SNORD23///GLTSCR2	small nucleolar RNA, C/D box 23///glioma tumor suppressor candidate region gene 2
243864_at	0.000146	0.0000461	4.204549	0.965209	2.0668371	CCDC80	coiled-coil domain containing 80
207547_s_at	6.52E-12	6.95E-13	7.901674	18.542317	2.0622022	FAM107A	family with sequence similarity 107 member A
236796_at	5.39E-10	7.44E-11	7.044065	13.939022	2.0609566
1566145_s_at	5.57E-42	7.27E-45	20.779329	91.568819	2.0601243	LOC101930100///LOC101928669///LOC644450	uncharacterized LOC101930100///uncharacterized LOC101928669///uncharacterized LOC644450
202796_at	1.16E-10	1.47E-11	7.346285	15.534788	2.0582912	SYNPO	synaptopodin
206548_at	0.00000028	5.75E-08	5.731713	7.426031	2.057691
1557578_at	3.9E-14	3.04E-15	8.858735	23.91011	2.0574299	PHLDB2	pleckstrin homology like domain family B member 2
207761_s_at	6.97E-08	1.32E-08	6.0355	8.865867	2.0560429	METTL7A	methyltransferase like 7A
208153_s_at	1.12E-09	1.63E-10	6.895505	13.166322	2.0557525	FAT2	FAT atypical cadherin 2
211697_x_at	8.23E-25	1.2E-26	13.277016	49.956531	2.0557049	PNO1	partner of NOB1 homolog
227717_at	0.000258	0.0000851	4.046608	0.381823	2.0545269	ARHGEF37	Rho guanine nucleotide exchange factor 37
209505_at	0.00222	0.00088	3.398622	-1.820684	2.0515731	NR2F1	nuclear receptor subfamily 2 group F member 1
204537_s_at	0.0281	0.0144	2.478347	-4.374117	2.0478598	MIR452///MIR224///GABRE	microRNA 452///microRNA 224///gamma-aminobutyric acid type A receptor epsilon subunit
202022_at	0.000247	0.0000815	4.057843	0.422742	2.0459133	ALDOC	aldolase, fructose-bisphosphate C
229024_at	0.00755	0.00335	2.983969	-3.05868	2.0454896	RNF150	ring finger protein 150
1569200_at	5.12E-27	4.69E-29	14.212548	55.458792	2.0447463
227386_s_at	0.000000774	0.00000017	5.502337	6.369647	2.0444221	TMEM200B	transmembrane protein 200B
229254_at	0.00159	0.000612	3.504781	-1.481662	2.0390817	MFSD4A	major facilitator superfamily domain containing 4A
213381_at	2.7E-14	2.05E-15	8.92675	24.298832	2.0373828	VSTM4	V-set and transmembrane domain containing 4
228198_s_at	1.56E-16	8.6E-18	9.862379	29.718653	2.0372044	FAHD2CP	fumarylacetoacetate hydrolase domain containing 2C, pseudogene
228384_s_at	0.000000053	9.84E-09	6.094233	9.149345	2.0364228	PYROXD2	pyridine nucleotide-disulphide oxidoreductase domain 2
219229_at	0.000000241	4.91E-08	5.764816	7.580719	2.0357651	SLCO3A1	solute carrier organic anion transporter family member 3A1
205614_x_at	0.000000162	3.22E-08	5.852168	7.991541	2.0353583	MST1	macrophage stimulating 1
232628_at	0.0000012	0.000000272	5.401153	5.912489	2.0348009
240458_at	0.00000332	0.000000808	5.162785	4.857862	2.0343001
201348_at	0.00111	0.000411	3.618819	-1.10775	2.0340667	GPX3	glutathione peroxidase 3
204235_s_at	0.000602	0.000213	3.801429	-0.488429	2.0328237	GULP1	GULP, engulfment adaptor PTB domain containing 1
239965_at	0.00000139	0.000000319	5.366851	5.758772	2.0324644
204920_at	3.22E-25	4.39E-27	13.445392	50.95086	2.0316235	CPS1	carbamoyl-phosphate synthase 1
236699_at	8.96E-08	1.72E-08	5.981151	8.604993	2.0305477
219670_at	1.81E-11	2.05E-12	7.706505	17.475165	2.029793	BEND5	BEN domain containing 5
217897_at	0.00000399	0.000000982	5.119199	4.66851	2.0296613	FXYD6	FXYD domain containing ion transport regulator 6
244495_x_at	3.39E-28	2.61E-30	14.705089	58.330028	2.0281695	TMEM241	transmembrane protein 241
229004_at	0.0213	0.0106	2.591133	-4.099779	2.0280302	ADAMTS15	ADAM metallopeptidase with thrombospondin type 1 motif 15
226627_at	2.55E-13	2.24E-14	8.510902	21.935949	2.0271209	44447	septin 8
208131_s_at	0.000186	0.00006	4.137186	0.71425	2.0268208	PTGIS	prostaglandin I2 (prostacyclin) synthase
212239_at	6.3E-11	7.69E-12	7.465486	16.172472	2.0250038	PIK3R1	phosphoinositide-3-kinase regulatory subunit 1
213050_at	0.000224	0.0000733	4.085488	0.523805	2.0235155	COBL	cordon-bleu WH2 repeat protein
216840_s_at	0.000165	0.0000528	4.169858	0.835574	2.0227303	LAMA2	laminin subunit alpha 2
202366_at	1.67E-26	1.68E-28	13.995885	54.189739	2.020374	ACADS	acyl-CoA dehydrogenase, C-2 to C-3 short chain
215118_s_at	7.59E-12	8.14E-13	7.873353	18.386812	2.0202303	IGH	immunoglobulin heavy locus
217969_at	9.4E-21	2.6E-22	11.607277	40.040974	2.0173102	VPS51	VPS51, GARP complex subunit
203657_s_at	1.06E-09	1.53E-10	6.90771	13.229497	2.0157348	CTSF	cathepsin F
235638_at	0.000000223	4.51E-08	5.782392	7.663077	2.0152911	RASSF6	Ras association domain family member 6
230269_at	0.0000449	0.000013	4.519611	2.180114	2.0140584	B3GALT5	beta-1,3-galactosyltransferase 5
206167_s_at	0.00000285	0.000000683	5.20001	5.020446	2.0120126	ARHGAP6	Rho GTPase activating protein 6
209496_at	0.00000719	0.00000183	4.978478	4.064755	2.0116395	RARRES2	retinoic acid receptor responder 2
216321_s_at	1.62E-12	1.59E-13	8.165355	20.000162	2.0100047	NR3C1	nuclear receptor subfamily 3 group C member 1
205604_at	4.73E-29	3.23E-31	15.063042	60.40365	2.0074288	HOXD9	homeobox D9
229309_at	0.0003	0.0001	4.003637	0.226159	2.0055528	ADRB1	adrenoceptor beta 1
203485_at	0.00171	0.000664	3.481234	-1.557621	2.003557	RTN1	reticulon 1
232360_at	0.00182	0.000707	3.463029	-1.61605	2.0031343	EHF	ETS homologous factor
204793_at	3.66E-09	5.76E-10	6.654199	11.928861	1.9999601	GPRASP1	G protein-coupled receptor associated sorting protein 1
228501_at	0.0000003	0.000000062	5.716097	7.353252	1.9980407	GALNT15	polypeptide N-acetylgalactosaminyltransferase 15
204223_at	0.000222	0.0000725	4.088322	0.534196	1.9970331	PRELP	proline and arginine rich end leucine rich repeat protein
214927_at	0.00417	0.00174	3.19141	-2.456743	1.9969593	ITGBL1	integrin subunit beta like 1
228748_at	6.55E-08	1.23E-08	6.048605	8.928978	1.9930133	CD59	CD59 molecule
213380_x_at	0.0000897	0.0000273	4.336602	1.466259	1.9921776	LOC102724562///MST1L///MST1P2///MST1	macrophage stimulating 1 pseudogene///macrophage stimulating 1 like///macrophage stimulating 1 pseudogene 2///macrophage stimulating 1
241703_at	0.000000242	4.93E-08	5.764079	7.577269	1.9915154	RUNDC3B	RUN domain containing 3B
1563674_at	4.43E-21	1.16E-22	11.741881	40.841888	1.9914056	FCRL2	Fc receptor like 2
200810_s_at	3.76E-10	5.09E-11	7.115531	14.313555	1.9911438	CIRBP	cold inducible RNA binding protein
207096_at	0.000000139	2.73E-08	5.886202	8.152625	1.9897401	SAA2-SAA4///SAA4	SAA2-SAA4 readthrough///serum amyloid A4, constitutive
226210_s_at	0.00056	0.000197	3.823266	-0.412701	1.9894625	MEG3	maternally expressed 3 (non-protein coding)
235561_at	4.07E-09	6.45E-10	6.63246	11.818495	1.9882604	TXNL1	thioredoxin like 1
235333_at	3.61E-13	3.23E-14	8.446315	21.572092	1.9881365	B4GALT6	beta-1,4-galactosyltransferase 6
40837_at	0.0000293	0.00000822	4.629002	2.61733	1.986185	TLE2	transducin like enhancer of split 2
1556123_a_at	4.39E-21	1.15E-22	11.743616	40.852212	1.9861332	RAB11B-AS1	RAB11B antisense RNA 1
204476_s_at	0.000000113	0.000000022	5.930748	8.364318	1.9831353	PC	pyruvate carboxylase
214293_at	2.22E-11	2.55E-12	7.666765	17.259191	1.9820072	44450	septin 11
204648_at	5.48E-32	2.22E-34	16.328552	67.634376	1.9793223	NPR1	natriuretic peptide receptor 1
241484_x_at	5.42E-13	4.97E-14	8.37069	21.147211	1.9790341	FRG1CP///LOC283788	FSHD region gene 1 family member C, pseudogene///FSHD region gene 1 pseudogene
201496_x_at	2.98E-09	4.6E-10	6.697662	12.150083	1.9767558	MYH11	myosin heavy chain 11
227243_s_at	2.19E-09	3.31E-10	6.761001	12.473794	1.9763871	EBF3	early B-cell factor 3
207283_at	3.03E-14	2.33E-15	8.904877	24.173732	1.9737756	RPL23AP32	ribosomal protein L23a pseudogene 32
227400_at	0.000000239	4.87E-08	5.766633	7.589228	1.9735887	NFIX	nuclear factor I X
231050_at	0.0000586	0.0000173	4.449686	1.904731	1.9732889	HRASLS5	HRAS like suppressor family member 5
1559910_at	4.55E-11	5.46E-12	7.528382	16.510735	1.9729966
218625_at	0.00127	0.000478	3.575977	-1.249396	1.9726636	NRN1	neuritin 1
214439_x_at	4.56E-08	8.38E-09	6.126782	9.307135	1.9719462	BIN1	bridging integrator 1
242862_x_at	1.33E-34	3.62E-37	17.469828	74.00474	1.9713128
226595_at	2.96E-16	1.69E-17	9.748277	29.051499	1.9704219	SNX21	sorting nexin family member 21
213075_at	0.00000554	0.00000139	5.040898	4.331122	1.9684445	OLFML2A	olfactomedin like 2A
215333_x_at	0.000000265	5.42E-08	5.744168	7.48417	1.9680722	GSTM1	glutathione S-transferase mu 1
208096_s_at	8.66E-10	1.24E-10	6.94797	13.43829	1.9674097	COL21A1	collagen type XXI alpha 1 chain
1554485_s_at	9.81E-09	1.63E-09	6.451369	10.906592	1.9672442	TMEM37	transmembrane protein 37
225450_at	0.000000081	1.54E-08	6.002853	8.708994	1.9670662	AMOTL1	angiomotin like 1
234307_s_at	1.22E-10	1.54E-11	7.337282	15.486808	1.9643657	KIF26A	kinesin family member 26A
215184_at	3.69E-16	2.14E-17	9.708125	28.817075	1.9620051	DAPK2	death associated protein kinase 2
209309_at	0.0452	0.0244	2.274407	-4.841623	1.9618683	AZGP1	alpha-2-glycoprotein 1, zinc-binding
229170_s_at	0.00331	0.00136	3.268711	-2.223474	1.9616288	CFAP70	cilia and flagella associated protein 70
205823_at	9.26E-10	1.33E-10	6.93459	13.368834	1.9614897	RGS12	regulator of G-protein signaling 12
227719_at	0.000077	0.0000232	4.377113	1.622352	1.9614765	SMAD9	SMAD family member 9
1559078_at	0.0182	0.00888	2.653233	-3.943993	1.9580352
224999_at	0.000337	0.000114	3.970019	0.105293	1.9579786	EGFR	epidermal growth factor receptor
202931_x_at	4.57E-09	7.29E-10	6.608745	11.698315	1.9579205	BIN1	bridging integrator 1
221016_s_at	0.00653	0.00285	3.035993	-2.911047	1.9563039	TCF7L1	transcription factor 7 like 1
219359_at	0.00669	0.00293	3.027315	-2.935829	1.9550366	PGGHG	protein-glucosylgalactosylhydroxylysine glucosidase
226250_at	0.0000104	0.00000271	4.889067	3.687274	1.9547373	ZBTB20	zinc finger and BTB domain containing 20
234949_at	9.43E-25	1.39E-26	13.251726	49.80705	1.9533316	FRG1BP	FSHD region gene 1 family member B, pseudogene
203324_s_at	0.00000135	0.000000309	5.374023	5.790859	1.9466478	CAV2	caveolin 2
226523_at	3.04E-17	1.51E-18	10.15646	31.44437	1.9449484	TAGLN	transgelin
229404_at	0.00000598	0.00000151	5.022554	4.252601	1.944221	TWIST2	twist family bHLH transcription factor 2
209543_s_at	5.51E-17	2.82E-18	10.050891	30.823912	1.9439851	CD34	CD34 molecule
1552316_a_at	0.00000563	0.00000142	5.03712	4.314932	1.9435815	GIMAP1	GTPase, IMAP family member 1
213353_at	0.000000137	0.000000027	5.888853	8.165199	1.9397215	ABCA5	ATP binding cassette subfamily A member 5
227561_at	1.49E-08	2.55E-09	6.363841	10.470748	1.9392521	DDR2	discoidin domain receptor tyrosine kinase 2
225373_at	5.07E-12	5.35E-13	7.948747	18.80126	1.9391671	C10orf54	chromosome 10 open reading frame 54
203859_s_at	3.12E-12	3.2E-13	8.040255	19.306293	1.9383433	PALM	paralemmin
1556486_at	0.00000283	0.000000678	5.201647	5.027616	1.9379931	LOC105378577	basic proline-rich protein-like
242033_at	2.63E-25	3.48E-27	13.484589	51.182107	1.9347882	RNF180	ring finger protein 180
213993_at	0.00195	0.000763	3.440572	-1.68777	1.9344511	SPON1	spondin 1
220273_at	2.98E-10	3.97E-11	7.161643	14.556156	1.9343506	IL17B	interleukin 17B
1560754_at	3.14E-11	3.68E-12	7.600261	16.898783	1.9336566	CMTM7	CKLF like MARVEL transmembrane domain containing 7
227478_at	0.00124	0.000465	3.583424	-1.224874	1.9328654	SETBP1	SET binding protein 1
227075_at	4.22E-10	5.73E-11	7.093105	14.195831	1.9323823	ELP3	elongator acetyltransferase complex subunit 3
227705_at	0.0000029	0.000000697	5.19539	5.000227	1.931689	TCEAL7	transcription elongation factor A like 7
225817_at	0.000593	0.000209	3.806166	-0.472032	1.9301043	LOC101930349///LOC101930344///CGNL1	uncharacterized LOC101930349///uncharacterized LOC101930344///cingulin like 1
206916_x_at	4.86E-17	2.46E-18	10.073754	30.958194	1.9300941	TAT	tyrosine aminotransferase
204237_at	0.000161	0.0000513	4.177295	0.863293	1.9299839	GULP1	GULP, engulfment adaptor PTB domain containing 1
215271_at	0.0000608	0.000018	4.439959	1.866679	1.9295893	TNN	tenascin N
202260_s_at	0.0000685	0.0000204	4.408373	1.74355	1.9278106	STXBP1	syntaxin binding protein 1
1553575_at	4.18E-13	3.77E-14	8.419254	21.41991	1.9262657	ND6	NADH dehydrogenase, subunit 6 (complex I)
209183_s_at	0.0000195	0.0000053	4.733158	3.040757	1.9247868	C10orf10	chromosome 10 open reading frame 10
1562321_at	1.01E-14	7.24E-16	9.106167	25.328091	1.9243741	PDK4	pyruvate dehydrogenase kinase 4
234243_at	6.7E-20	2.17E-21	11.253218	37.935383	1.9240998	RPF1	ribosome production factor 1 homolog
203986_at	0.000000626	0.000000136	5.550597	6.58962	1.9238244	FAM47E-STBD1///FAM47E///STBD1	FAM47E-STBD1 readthrough///family with sequence similarity 47 member E///starch binding domain 1
206157_at	0.0121	0.00562	2.812205	-3.530046	1.9229357	PTX3	pentraxin 3
235017_s_at	8.95E-09	1.49E-09	6.470039	10.999982	1.9219192	CSRNP3	cysteine and serine rich nuclear protein 3
223496_s_at	4.41E-20	1.37E-21	11.329488	38.388756	1.9208305	CCDC8	coiled-coil domain containing 8
218517_at	2.49E-15	1.63E-16	9.361775	26.803371	1.9201587	JADE1	jade family PHD finger 1
208760_at	0.000045	0.000013	4.518756	2.17673	1.9191726	UBE2I	ubiquitin conjugating enzyme E2 I
223168_at	0.00000431	0.00000107	5.100956	4.589584	1.9128487	RHOU	ras homolog family member U
225704_at	0.000000325	6.77E-08	5.697704	7.267689	1.9128478	FBRSL1	fibrosin like 1
230435_at	3.67E-08	6.65E-09	6.173117	9.532594	1.9122304	FAM228B	family with sequence similarity 228 member B
229497_at	2.23E-17	1.08E-18	10.211842	31.770263	1.9106946	ANKDD1A	ankyrin repeat and death domain containing 1A
1555363_s_at	4.08E-09	6.48E-10	6.631529	11.813774	1.9099781	LINC00663	long intergenic non-protein coding RNA 663
204971_at	0.0106	0.00486	2.861147	-3.398266	1.909256	CSTA	cystatin A
205413_at	0.000181	0.0000581	4.145588	0.745377	1.9085932	MPPED2	metallophosphoesterase domain containing 2
41644_at	3.49E-08	6.3E-09	6.184003	9.585701	1.9083196	SASH1	SAM and SH3 domain containing 1
230438_at	7.75E-18	3.51E-19	10.401563	32.888569	1.9055781	TBX15	T-box 15
225918_at	1.69E-12	1.66E-13	8.15689	19.953086	1.9029485	GLG1	golgi glycoprotein 1
211458_s_at	1.64E-13	1.4E-14	8.592623	22.397592	1.9028725	GABARAPL3///GABARAPL1	GABA type A receptor associated protein like 3 pseudogene///GABA type A receptor associated protein like 1
227727_at	0.000000202	4.06E-08	5.804207	7.765509	1.9011831	MRGPRF	MAS related GPR family member F
229086_at	1.28E-17	5.99E-19	10.31183	32.359288	1.8998403	ZNF436-AS1	ZNF436 antisense RNA 1
233261_at	1.26E-13	1.06E-14	8.640758	22.670153	1.8985417	EBF1	early B-cell factor 1
201983_s_at	0.00792	0.00353	2.966866	-3.106724	1.8977193	EGFR	epidermal growth factor receptor
1556735_at	1.16E-19	3.93E-21	11.15396	37.345596	1.8955767
236216_at	7.39E-10	1.04E-10	6.980608	13.607984	1.8947147
209866_s_at	2.86E-08	5.1E-09	6.226159	9.791882	1.8942225	ADGRL3	adhesion G protein-coupled receptor L3
241797_at	0.0000326	0.0000092	4.602179	2.509406	1.8937654
217022_s_at	0.0183	0.00891	2.65227	-3.946435	1.892447	IGHA2///IGHA1///IGH	immunoglobulin heavy constant alpha 2 (A2m marker)///immunoglobulin heavy constant alpha 1///immunoglobulin heavy locus
219476_at	0.00768	0.00342	2.977829	-3.075957	1.8912238	C1orf116	chromosome 1 open reading frame 116
204011_at	0.0000984	0.0000302	4.311391	1.36968	1.8873828	SPRY2	sprouty RTK signaling antagonist 2
202267_at	0.00148	0.000566	3.527186	-1.408991	1.8866326	LAMC2	laminin subunit gamma 2
229302_at	0.0000482	0.000014	4.500799	2.105712	1.885722	TMEM178A	transmembrane protein 178A
230661_at	0.00444	0.00187	3.16955	-2.521835	1.8850034	LOC286191	uncharacterized LOC286191
212732_at	4.73E-08	8.72E-09	6.118643	9.267635	1.8846304	MEG3	maternally expressed 3 (non-protein coding)
232166_at	0.0000429	0.0000124	4.531155	2.225885	1.8845703	CEP126	centrosomal protein 126
229100_s_at	3.83E-10	5.17E-11	7.112435	14.29729	1.8842537	TIMM22	translocase of inner mitochondrial membrane 22 homolog (yeast)
215418_at	0.000000027	4.8E-09	6.238517	9.852473	1.8841976	PARVA	parvin alpha
225629_s_at	8.81E-16	5.38E-17	9.550926	27.901177	1.8829926	ZBTB4	zinc finger and BTB domain containing 4
205399_at	0.00258	0.00103	3.350889	-1.970239	1.8829692	DCLK1	doublecortin like kinase 1
1563621_at	9.1E-11	1.13E-11	7.394369	15.79148	1.8823692
203068_at	4.61E-11	5.53E-12	7.525887	16.497295	1.8820724	KLHL21	kelch like family member 21
240418_at	2.36E-13	2.06E-14	8.525293	22.017144	1.880787
244007_at	0.000000284	5.85E-08	5.72805	7.408946	1.8796453	ZNF462	zinc finger protein 462
237591_at	0.0112	0.00515	2.841488	-3.451442	1.8789444	LINC00173	long intergenic non-protein coding RNA 173
204773_at	7.75E-18	3.51E-19	10.401732	32.889568	1.8774582	IL11RA	interleukin 11 receptor subunit alpha
226731_at	0.000000495	0.000000106	5.603532	6.832319	1.8768283	ITGA1	integrin subunit alpha 1
222521_x_at	2.24E-33	7.04E-36	16.938764	71.059267	1.8765185	NDUFC2-KCTD14///NDUFC2	NDUFC2-KCTD14 readthrough///NADH:ubiquinone oxidoreductase subunit C2
228802_at	6.46E-10	9.02E-11	7.007857	13.749959	1.8764602	RBPMS2	RNA binding protein with multiple splicing 2
36829_at	3.26E-15	2.17E-16	9.312572	26.518626	1.8742897	MIR6883///PER1	microRNA 6883///period circadian clock 1
214175_x_at	4.83E-10	6.62E-11	7.06609	14.054256	1.8724186	PDLIM4	PDZ and LIM domain 4
219184_x_at	0.00000258	0.000000615	5.223241	5.122312	1.8708311	TIMM22	translocase of inner mitochondrial membrane 22 homolog (yeast)
209542_x_at	0.00389	0.00162	3.213962	-2.389188	1.8706157	IGF1	insulin like growth factor 1
212463_at	2.74E-10	3.63E-11	7.178682	14.645986	1.8702069	CD59	CD59 molecule
204422_s_at	7.31E-09	1.2E-09	6.511599	11.208388	1.8699598	FGF2	fibroblast growth factor 2
209290_s_at	0.0000163	0.00000437	4.778142	3.225749	1.8694873	NFIB	nuclear factor I B
242736_at	0.000755	0.000272	3.734061	-0.719822	1.8685196
214001_x_at	5.87E-24	9.93E-26	12.921885	47.854642	1.8674047	RPS10	ribosomal protein S10
203438_at	0.0385	0.0204	2.344459	-4.685218	1.8666717	STC2	stanniocalcin 2
229227_at	5.91E-13	5.45E-14	8.354223	21.054861	1.8660398	DICER1-AS1	DICER1 antisense RNA 1
242021_at	3.77E-12	3.9E-13	8.005028	19.111623	1.862062	XBP1	X-box binding protein 1
231411_at	5.65E-13	5.2E-14	8.362584	21.101741	1.861318	LHFP	lipoma HMGIC fusion partner
226705_at	0.00000447	0.00000111	5.092574	4.553383	1.8605802	FGFR1	fibroblast growth factor receptor 1
231947_at	2.73E-19	9.75E-21	11.002051	36.443566	1.8585896	MYCT1	myc target 1
243332_at	0.00000448	0.00000111	5.091738	4.549776	1.8585162
219737_s_at	6.33E-14	5.08E-15	8.769271	23.400099	1.8580115	PCDH9	protocadherin 9
242082_at	9.79E-16	6.04E-17	9.531394	27.787594	1.8575849	MMAB	methylmalonic aciduria (cobalamin deficiency) cblB type
201117_s_at	0.000587	0.000207	3.80895	-0.46239	1.8570113	CPE	carboxypeptidase E
212793_at	3.92E-08	7.13E-09	6.159029	9.463939	1.8561936	DAAM2	dishevelled associated activator of morphogenesis 2
229187_at	1.38E-14	1.01E-15	9.049651	25.003289	1.8559394	LOC283788	FSHD region gene 1 pseudogene
230292_at	5.46E-09	8.82E-10	6.571819	11.511632	1.8539447	LOC100996412	uncharacterized LOC100996412
204159_at	0.0000288	0.00000806	4.633866	2.636951	1.8539354	CDKN2C	cyclin dependent kinase inhibitor 2C
218865_at	0.00000376	0.000000922	5.133207	4.729244	1.8535237	44256	mitochondrial amidoxime reducing component 1
229641_at	2.95E-16	1.68E-17	9.748815	29.054636	1.8526284	CCBE1	collagen and calcium binding EGF domains 1
209568_s_at	4.54E-09	7.24E-10	6.610152	11.705435	1.851565	RGL1	ral guanine nucleotide dissociation stimulator like 1
227113_at	0.000000379	7.98E-08	5.663115	7.107246	1.8504756	ADHFE1	alcohol dehydrogenase, iron containing 1
205522_at	3.77E-11	4.46E-12	7.565086	16.708693	1.8502482	HOXD4	homeobox D4
227061_at	0.0245	0.0123	2.535519	-4.236447	1.8499535	LINC01279	long intergenic non-protein coding RNA 1279
215321_at	6.41E-13	5.95E-14	8.338953	20.969283	1.8492354	RUNDC3B	RUN domain containing 3B
43511_s_at	3.13E-08	5.62E-09	6.206953	9.697849	1.8489567	ARRB1	arrestin beta 1
208475_at	0.000000217	4.39E-08	5.787792	7.688412	1.8483683	FRMD4A	FERM domain containing 4A
227657_at	0.0117	0.00542	2.824551	-3.496996	1.8483285	RNF150	ring finger protein 150
1556026_at	2.56E-12	2.59E-13	8.07849	19.517949	1.847978	LINC00893	long intergenic non-protein coding RNA 893
241789_at	0.00000118	0.000000268	5.404531	5.927661	1.8478482	RBMS3	RNA binding motif single stranded interacting protein 3
203151_at	0.000000765	0.000000168	5.504997	6.38174	1.8478038	MAP1A	microtubule associated protein 1A
236029_at	0.0000032	0.000000774	5.172297	4.899333	1.8467431	FAT3	FAT atypical cadherin 3
229147_at	0.00172	0.000666	3.480321	-1.560555	1.8463323	RASSF6	Ras association domain family member 6
228383_at	5.92E-21	1.59E-22	11.688883	40.52653	1.8462259	PNPLA7	patatin like phospholipase domain containing 7
228445_at	2.57E-11	2.98E-12	7.638954	17.108313	1.8456999	AIFM2	apoptosis inducing factor, mitochondria associated 2
235911_at	0.00135	0.000512	3.556339	-1.313851	1.8445146	MELTF	melanotransferrin
220213_at	6.83E-12	7.3E-13	7.892797	18.493555	1.8419484	TSHZ2	teashirt zinc finger homeobox 2
228063_s_at	0.0000558	0.0000164	4.462678	1.955654	1.8393116	NAP1L5	nucleosome assembly protein 1 like 5
1563034_at	1.56E-36	3.41E-39	18.316921	78.632375	1.8384076	GPD1	glycerol-3-phosphate dehydrogenase 1
231906_at	0.000174	0.0000558	4.155619	0.782604	1.8378228	HOXD8	homeobox D8
244457_at	0.000025	0.00000691	4.670224	2.784088	1.8342812
228850_s_at	3.64E-09	5.72E-10	6.655579	11.935875	1.8342157	SLIT2	slit guidance ligand 2
236936_at	4.12E-09	6.54E-10	6.629773	11.804867	1.8336304
219058_x_at	1.44E-26	1.43E-28	14.023085	54.349247	1.8325142	TINAGL1	tubulointerstitial nephritis antigen like 1
213592_at	0.000000377	7.92E-08	5.664731	7.114732	1.8312252	APLNR	apelin receptor
207943_x_at	0.0000086	0.00000222	4.934983	3.880521	1.8305176	PLAGL1	PLAG1 like zinc finger 1
238151_at	1.5E-26	1.5E-28	14.015237	54.30323	1.8287347
56256_at	1.44E-13	1.22E-14	8.617033	22.535754	1.8281804	SIDT2	SID1 transmembrane family member 2
226933_s_at	0.00559	0.0024	3.090713	-2.753351	1.8280194	ID4	inhibitor of DNA binding 4, HLH protein
235556_at	1.63E-09	2.42E-10	6.82086	12.781146	1.8273421	CREBRF	CREB3 regulatory factor
224763_at	0.000000303	6.27E-08	5.713736	7.342258	1.8270112	LOC100506548///RPL37	uncharacterized LOC100506548///ribosomal protein L37
239017_at	0.000000197	3.95E-08	5.809997	7.792734	1.8263854
216918_s_at	0.00000132	0.000000302	5.378603	5.811365	1.825666	DST	dystonin
230309_at	3.04E-11	3.56E-12	7.606359	16.931776	1.8251157	BHMT2	betaine--homocysteine S-methyltransferase 2
244027_at	4.12E-33	1.35E-35	16.822868	70.412059	1.8240354
233868_x_at	1.21E-24	1.82E-26	13.206057	49.537035	1.8235038	ADAM33	ADAM metallopeptidase domain 33
210298_x_at	0.0000645	0.0000191	4.42456	1.806569	1.8229515	FHL1	four and a half LIM domains 1
228905_at	3.15E-09	4.88E-10	6.686458	12.092983	1.8225208	PCM1	pericentriolar material 1
210958_s_at	2.43E-08	4.29E-09	6.26077	9.961747	1.8197647	MAST4	microtubule associated serine/threonine kinase family member 4
227860_at	0.00121	0.000452	3.591592	-1.197933	1.8172292	CPXM1	carboxypeptidase X, M14 family member 1
203349_s_at	0.000000161	0.000000032	5.853768	7.999102	1.8139802	ETV5	ETS variant 5
212705_x_at	4.17E-14	3.27E-15	8.84593	23.837023	1.8137691	PNPLA2	patatin like phospholipase domain containing 2
201591_s_at	1.24E-16	6.75E-18	9.903387	29.958779	1.8136014	NISCH	nischarin
215028_at	0.00039	0.000133	3.928515	-0.042793	1.8130966	SEMA6A	semaphorin 6A
233449_at	0.0000467	0.0000135	4.508938	2.137872	1.8114333
202994_s_at	0.000691	0.000248	3.760232	-0.630336	1.8106207	FBLN1	fibulin 1
214761_at	0.0000024	0.00000057	5.239844	5.195303	1.8097861	ZNF423	zinc finger protein 423
232247_at	1.74E-11	1.97E-12	7.714058	17.516266	1.8070089	ZNF502	zinc finger protein 502
1558569_at	0.0000186	0.00000505	4.744359	3.0867	1.8067032	LOC100131541	uncharacterized LOC100131541
204037_at	0.000000254	0.000000052	5.752726	7.524161	1.8060483	LPAR1	lysophosphatidic acid receptor 1
204136_at	5.58E-08	1.04E-08	6.083276	9.096337	1.805121	COL7A1	collagen type VII alpha 1 chain
228104_at	1.61E-17	7.69E-19	10.269823	32.111723	1.804779	PLXNA4	plexin A4
241718_x_at	9.01E-28	7.36E-30	14.527786	57.29875	1.8038954
229111_at	2.46E-12	2.47E-13	8.086652	19.563179	1.8032041
238485_at	0.000000038	6.92E-09	6.165305	9.494511	1.8026193	IQCH-AS1	IQCH antisense RNA 1
225972_at	0.0000827	0.000025	4.358332	1.549849	1.8018534	TMEM64	transmembrane protein 64
211298_s_at	0.000666	0.000237	3.771788	-0.590656	1.8013331	ALB	albumin
1557263_s_at	9.23E-11	1.15E-11	7.391476	15.776014	1.8000344	LOC102724814	uncharacterized LOC102724814
238106_at	7.03E-13	6.57E-14	8.32142	20.871082	1.7996228
210026_s_at	0.000561	0.000197	3.822759	-0.414464	1.7990468	CARD10	caspase recruitment domain family member 10
209821_at	0.000104	0.000032	4.296861	1.314216	1.7974171	IL33	interleukin 33
209168_at	0.00000876	0.00000226	4.930229	3.860454	1.7970318	GPM6B	glycoprotein M6B
232210_at	0.0145	0.00687	2.743148	-3.712524	1.7966425
229951_x_at	2.53E-30	1.34E-32	15.612779	63.564795	1.7964203
1552848_a_at	0.0094	0.00427	2.904748	-3.279166	1.7963472	PTCHD1	patched domain containing 1
1554547_at	0.00000061	0.000000132	5.556426	6.616275	1.7958455	FAM13C	family with sequence similarity 13 member C
235182_at	0.00152	0.000582	3.519409	-1.43426	1.795741	ISM1	isthmin 1, angiogenesis inhibitor
228109_at	0.000000854	0.000000189	5.479623	6.266541	1.7952418	RASGRF2	Ras protein specific guanine nucleotide releasing factor 2
241632_x_at	4.2E-47	2.81E-50	23.27635	103.889349	1.7935473
209667_at	2.94E-17	1.45E-18	10.16284	31.481899	1.7918112	CES2	carboxylesterase 2
233367_at	4.95E-23	9.67E-25	12.540932	45.594155	1.7888109
202242_at	0.00000164	0.000000381	5.328409	5.587277	1.7873403	TSPAN7	tetraspanin 7
225242_s_at	0.0057	0.00246	3.083582	-2.774042	1.7870675	CCDC80	coiled-coil domain containing 80
223769_x_at	1.6E-13	1.36E-14	8.597329	22.424218	1.7870217	HYI	hydroxypyruvate isomerase (putative)
241627_x_at	2.97E-20	9.02E-22	11.399558	38.805395	1.7867513	ARHGEF40	Rho guanine nucleotide exchange factor 40
236453_at	9.91E-14	8.17E-15	8.68672	22.930843	1.7848087
228224_at	0.000108	0.0000333	4.287146	1.277211	1.784754	PRELP	proline and arginine rich end leucine rich repeat protein
232570_s_at	1.28E-24	1.94E-26	13.19614	49.478391	1.7830021	ADAM33	ADAM metallopeptidase domain 33
206180_x_at	1.62E-28	1.19E-30	14.838847	59.106236	1.7813605	ZNF747	zinc finger protein 747
211535_s_at	0.000015	0.00000401	4.798106	3.308252	1.7806747	FGFR1	fibroblast growth factor receptor 1
209381_x_at	4.79E-15	3.27E-16	9.242625	26.11444	1.7786279	SF3A2	splicing factor 3a subunit 2
218168_s_at	3.61E-09	5.67E-10	6.657235	11.944291	1.7781412	COQ8A	coenzyme Q8A
200795_at	0.0000631	0.0000187	4.430101	1.82818	1.777097	SPARCL1	SPARC like 1
218656_s_at	0.0000293	0.00000822	4.628955	2.617141	1.7755391	LHFP	lipoma HMGIC fusion partner
232317_at	6.32E-09	1.03E-09	6.54182	11.360383	1.7743046	PLXNA4	plexin A4
236184_at	5.32E-08	9.89E-09	6.093353	9.145084	1.7739008
206879_s_at	1.58E-31	6.89E-34	16.129789	66.509793	1.7736219	NRG2	neuregulin 2
206580_s_at	6.68E-08	1.26E-08	6.04437	8.908576	1.7723743	EFEMP2	EGF containing fibulin like extracellular matrix protein 2
225698_at	5.01E-09	8.05E-10	6.5895	11.600951	1.7710585	EPB41L4A-AS1	EPB41L4A antisense RNA 1
223614_at	0.00174	0.000675	3.476533	-1.572732	1.7696845	MMP16	matrix metallopeptidase 16
210375_at	0.000393	0.000134	3.926217	-0.050958	1.7688241	PTGER3	prostaglandin E receptor 3
210718_s_at	1.12E-11	1.23E-12	7.799297	17.981219	1.7686859	ARL17B///ARL17A	ADP ribosylation factor like GTPase 17B///ADP ribosylation factor like GTPase 17A
203337_x_at	0.0000516	0.0000151	4.482878	2.03505	1.7684927	ITGB1BP1	integrin subunit beta 1 binding protein 1
217504_at	0.000000631	0.000000137	5.548726	6.58107	1.7684069	ABCA6	ATP binding cassette subfamily A member 6
205653_at	0.000000405	8.55E-08	5.648643	7.040301	1.7661615	CTSG	cathepsin G
219134_at	4.57E-09	7.29E-10	6.608777	11.698477	1.7630966	ADGRL4	adhesion G protein-coupled receptor L4
225524_at	0.000000287	5.92E-08	5.725721	7.398092	1.7624405	ANTXR2	anthrax toxin receptor 2
225842_at	0.0000973	0.0000298	4.314347	1.380981	1.761968	PHLDA1	pleckstrin homology like domain family A member 1
224162_s_at	4.18E-10	5.68E-11	7.094966	14.205593	1.7610295	FBXO31	F-box protein 31
217807_s_at	6.67E-17	3.46E-18	10.016135	30.619866	1.7607703	SNORD23///GLTSCR2	small nucleolar RNA, C/D box 23///glioma tumor suppressor candidate region gene 2
213943_at	0.000096	0.0000294	4.318309	1.396139	1.7606436	TWIST1	twist family bHLH transcription factor 1
227923_at	0.00000075	0.000000164	5.509825	6.403695	1.7597827	SHANK3	SH3 and multiple ankyrin repeat domains 3
213058_at	0.0000114	0.00000299	4.865965	3.590531	1.7586247	TTC28	tetratricopeptide repeat domain 28
202158_s_at	0.0000181	0.00000491	4.75087	3.113446	1.7575528	CELF2	CUGBP, Elav-like family member 2
218149_s_at	0.000000831	0.000000184	5.486045	6.295665	1.7574031	ZNF395	zinc finger protein 395
201508_at	0.000228	0.0000745	4.081328	0.508563	1.7573616	IGFBP4	insulin like growth factor binding protein 4
225465_at	6.64E-13	6.18E-14	8.332301	20.932015	1.756792	MAGI1	membrane associated guanylate kinase, WW and PDZ domain containing 1
237727_at	2.29E-14	1.73E-15	8.956488	24.469047	1.7562299
213642_at	9.83E-24	1.73E-25	12.828655	47.301924	1.7528744
214247_s_at	0.000426	0.000146	3.902728	-0.134174	1.7494657	DKK3	dickkopf WNT signaling pathway inhibitor 3
226985_at	0.0000032	0.000000775	5.171904	4.897615	1.7478664	FGD5	FYVE, RhoGEF and PH domain containing 5
215692_s_at	0.000000508	0.000000109	5.597476	6.804478	1.7472833	MPPED2	metallophosphoesterase domain containing 2
239603_x_at	1.62E-29	1.02E-31	15.261211	61.546562	1.7466727
235496_at	0.00000301	0.000000727	5.186295	4.960454	1.745156	HRCT1	histidine rich carboxyl terminus 1
205898_at	0.0301	0.0155	2.449398	-4.442729	1.7444502	CX3CR1	C-X3-C motif chemokine receptor 1
202202_s_at	0.000000716	0.000000157	5.520272	6.45125	1.7435744	LAMA4	laminin subunit alpha 4
225442_at	0.0000739	0.0000222	4.388143	1.665043	1.7433172	DDR2	discoidin domain receptor tyrosine kinase 2
220150_s_at	1.6E-10	2.06E-11	7.283812	15.202407	1.7431621	FAM184A	family with sequence similarity 184 member A
206701_x_at	0.000000136	2.68E-08	5.88997	8.170494	1.7409926	EDNRB	endothelin receptor type B
235305_s_at	3.65E-09	5.74E-10	6.654808	11.931956	1.7395083	ECHDC2	enoyl-CoA hydratase domain containing 2
244533_at	0.000000593	0.000000128	5.562807	6.645474	1.7392349	PTPN14	protein tyrosine phosphatase, non-receptor type 14
203131_at	0.000536	0.000188	3.835954	-0.368539	1.7389678	PDGFRA	platelet derived growth factor receptor alpha
242626_at	5.42E-11	6.58E-12	7.494248	16.327005	1.7386071	SAMD5	sterile alpha motif domain containing 5
228772_at	8.69E-08	1.66E-08	5.98779	8.636786	1.7377364	HNMT	histamine N-methyltransferase
238332_at	0.00000267	0.000000638	5.214981	5.086057	1.7364134	ANKRD29	ankyrin repeat domain 29
210397_at	0.0266	0.0135	2.501625	-4.31841	1.7350825	DEFB1	defensin beta 1
1558605_at	0.00087	0.000317	3.691684	-0.863639	1.7335235
1553961_s_at	2.31E-18	9.51E-20	10.620757	34.183849	1.7325206	SNX21	sorting nexin family member 21
224476_s_at	0.0000886	0.0000269	4.339872	1.478817	1.7323319	MESP1	mesoderm posterior bHLH transcription factor 1
243365_s_at	1.65E-11	1.86E-12	7.723862	17.569639	1.7321795	AUTS2	autism susceptibility candidate 2
206289_at	4.79E-28	3.75E-30	14.642772	57.967867	1.7312406	HOXA4	homeobox A4
218864_at	3.21E-09	4.99E-10	6.682097	12.070772	1.7304667	TNS1	tensin 1
227326_at	5.53E-08	1.03E-08	6.085106	9.105189	1.7303921	MXRA7	matrix remodeling associated 7
212326_at	0.000000135	2.66E-08	5.891912	8.179706	1.7295724	VPS13D	vacuolar protein sorting 13 homolog D
1556773_at	0.0000903	0.0000275	4.334638	1.458719	1.7295341
213464_at	0.000227	0.000074	4.082862	0.51418	1.7293939	SHC2	SHC adaptor protein 2
229657_at	0.0000104	0.00000273	4.887222	3.679537	1.7288259	THRB	thyroid hormone receptor beta
225660_at	0.00418	0.00175	3.190611	-2.45913	1.7287536	SEMA6A	semaphorin 6A
212677_s_at	7.17E-11	8.81E-12	7.440649	16.039234	1.7279259	CEP68	centrosomal protein 68
213994_s_at	0.00645	0.00281	3.040569	-2.897954	1.7272947	SPON1	spondin 1
238949_at	0.000306	0.000102	3.998082	0.206129	1.726687	RNF145	ring finger protein 145
58780_s_at	0.000000139	2.73E-08	5.886087	8.152082	1.7254187	ARHGEF40	Rho guanine nucleotide exchange factor 40
200762_at	6.18E-09	0.000000001	6.54641	11.383501	1.724763	DPYSL2	dihydropyrimidinase like 2
213705_at	2.43E-15	1.59E-16	9.365995	26.827814	1.7232975	GGCX	gamma-glutamyl carboxylase
209289_at	0.0000432	0.0000124	4.529687	2.220063	1.7222196	NFIB	nuclear factor I B
235044_at	0.0038	0.00158	3.22155	-2.366365	1.7202473	CYYR1	cysteine and tyrosine rich 1
218876_at	0.000448	0.000155	3.888294	-0.185111	1.7200483	TPPP3	tubulin polymerization promoting protein family member 3
229898_at	4.37E-23	8.43E-25	12.563765	45.729778	1.7198293	SNX33	sorting nexin 33
209185_s_at	0.000723	0.00026	3.746997	-0.675655	1.7178179	IRS2	insulin receptor substrate 2
237157_at	0.000000192	3.85E-08	5.815403	7.818174	1.7173425
238018_at	0.000546	0.000191	3.83051	-0.387503	1.7170326	FAM150B	family with sequence similarity 150 member B
227721_at	0.00041	0.00014	3.913966	-0.09441	1.7168734	CPAMD8	C3 and PZP like, alpha-2-macroglobulin domain containing 8
206170_at	0.000144	0.0000454	4.208507	0.98005	1.7161999	ADRB2	adrenoceptor beta 2
1559960_x_at	3.76E-14	2.91E-15	8.865914	23.951104	1.7151408	SYCE1L	synaptonemal complex central element protein 1 like
232712_at	4.46E-08	8.18E-09	6.131457	9.329836	1.7147388
39650_s_at	7.33E-08	1.39E-08	6.024735	8.814085	1.7130652	PCNX2	pecanex homolog 2 (Drosophila)
226420_at	0.000000149	2.95E-08	5.870501	8.07824	1.7126297	MECOM	MDS1 and EVI1 complex locus
221527_s_at	3.42E-09	5.34E-10	6.668943	12.003821	1.7119167	PARD3	par-3 family cell polarity regulator
215039_at	0.0000213	0.00000585	4.709775	2.945101	1.7096061	LINC01140	long intergenic non-protein coding RNA 1140
203188_at	9.21E-15	6.57E-16	9.1229	25.424361	1.7079005	B4GAT1	beta-1,4-glucuronyltransferase 1
214395_x_at	3.26E-12	3.36E-13	8.031983	19.260556	1.7076904	EEF1D	eukaryotic translation elongation factor 1 delta
212703_at	1.12E-13	9.33E-15	8.663623	22.799788	1.7075606	TLN2	talin 2
235805_at	0.0000264	0.00000733	4.656497	2.728436	1.70622
244289_at	2.3E-11	2.64E-12	7.660649	17.225988	1.7048153	ZNF300P1	zinc finger protein 300 pseudogene 1
213156_at	0.0000949	0.000029	4.32128	1.40751	1.703533	ZBTB20	zinc finger and BTB domain containing 20
228832_at	6.82E-14	5.49E-15	8.756068	23.324962	1.7034637	FLJ20021	uncharacterized LOC90024
203498_at	0.00000533	0.00000133	5.050331	4.371575	1.7034321	RCAN2	regulator of calcineurin 2
204872_at	0.00000329	0.000000798	5.165396	4.869241	1.7026871	TLE4	transducin like enhancer of split 4
212566_at	4.63E-14	3.64E-15	8.827044	23.729282	1.7014144	MAP4	microtubule associated protein 4
238868_at	1.16E-09	1.69E-10	6.88924	13.133916	1.6993906	UACA	uveal autoantigen with coiled-coil domains and ankyrin repeats
211998_at	0.0000244	0.00000675	4.675846	2.806912	1.6993582	MIR4738///H3F3B///H3F3A	microRNA 4738///H3 histone, family 3B///H3 histone, family 3A
229125_at	0.0397	0.0212	2.331024	-4.715554	1.699187	KANK4	KN motif and ankyrin repeat domains 4
228160_at	0.000037	0.0000105	4.569415	2.37821	1.6986407	LINC00667	long intergenic non-protein coding RNA 667
1556989_at	0.00000035	7.32E-08	5.681093	7.19056	1.6984711
201427_s_at	0.000216	0.0000705	4.095479	0.560463	1.6973844	SEPP1	selenoprotein P, plasma, 1
1559467_at	7.02E-20	2.29E-21	11.244329	37.882556	1.6957113
200965_s_at	0.000000573	0.000000124	5.570403	6.680259	1.6935215	ABLIM1	actin binding LIM protein 1
203996_s_at	3.82E-32	1.51E-34	16.396584	68.018296	1.6902669	C21orf2	chromosome 21 open reading frame 2
239218_at	1.44E-12	1.41E-13	8.186705	20.118964	1.689494	PDE1C	phosphodiesterase 1C
213438_at	0.0111	0.0051	2.84519	-3.441454	1.6893728	NFASC	neurofascin
44702_at	1.46E-12	1.43E-13	8.183835	20.102985	1.6885092	SYDE1	synapse defective Rho GTPase homolog 1
225560_at	0.000000054	0.00000001	6.090401	9.130803	1.688408	POMT2	protein O-mannosyltransferase 2
235658_at	4.9E-10	6.72E-11	7.063336	14.039841	1.6883799
233265_at	1.54E-10	1.98E-11	7.29168	15.244196	1.6880262
214036_at	0.000133	0.0000417	4.230058	1.061064	1.6859533	EFNA5	ephrin A5
209859_at	0.00000812	0.00000209	4.949104	3.940211	1.685708	TRIM9	tripartite motif containing 9
219451_at	1.31E-08	2.23E-09	6.390472	10.603008	1.6852017	MSRB2	methionine sulfoxide reductase B2
53991_at	2.51E-24	3.99E-26	13.074745	48.760089	1.6848232	DENND2A	DENN domain containing 2A
218547_at	5.18E-13	4.73E-14	8.37949	21.196584	1.6842723	DHDDS	dehydrodolichyl diphosphate synthase subunit
49111_at	2.33E-08	4.1E-09	6.269886	10.00658	1.6839842	ARRB1	arrestin beta 1
46142_at	2.19E-08	3.83E-09	6.283377	10.072991	1.683796	LMF1	lipase maturation factor 1
212950_at	0.0000062	0.00000157	5.013864	4.215474	1.6835858	ADGRF5	adhesion G protein-coupled receptor F5
242680_at	0.00000153	0.000000354	5.344532	5.659106	1.682872	AVPR1A	arginine vasopressin receptor 1A
206847_s_at	6.21E-10	8.66E-11	7.01563	13.790506	1.6820441	HOXA7	homeobox A7
200785_s_at	0.000000308	6.37E-08	5.710414	7.326794	1.6819677	LRP1	LDL receptor related protein 1
213591_at	2.72E-19	9.71E-21	11.002701	36.447423	1.68078	ALDH7A1	aldehyde dehydrogenase 7 family member A1
205383_s_at	0.000000775	0.00000017	5.50223	6.369159	1.6797341	ZBTB20	zinc finger and BTB domain containing 20
218552_at	8.54E-08	1.63E-08	5.991459	8.654363	1.6793115	ECHDC2	enoyl-CoA hydratase domain containing 2
214434_at	0.00000629	0.00000159	5.010545	4.201308	1.6775569	HSPA12A	heat shock protein family A (Hsp70) member 12A
240595_at	5.32E-26	5.89E-28	13.784229	52.946776	1.6770798
203929_s_at	0.0291	0.0149	2.464472	-4.407095	1.6769691	MAPT	microtubule associated protein tau
229331_at	0.00165	0.000634	3.494339	-1.5154	1.6760749	SPATA18	spermatogenesis associated 18
230962_at	0.0000257	0.00000713	4.662989	2.754742	1.6751323	DCLK1	doublecortin like kinase 1
209841_s_at	1.08E-10	1.36E-11	7.360004	15.60795	1.6744328	LRRN3	leucine rich repeat neuronal 3
212044_s_at	5.1E-21	1.35E-22	11.716025	40.688034	1.674194	RPL27A	ribosomal protein L27a
217054_at	9.65E-35	2.59E-37	17.530391	74.338505	1.6739901	MUC3A	mucin 3A, cell surface associated
204591_at	0.0000327	0.00000922	4.601611	2.507129	1.6739394	CHL1	cell adhesion molecule L1 like
236222_at	0.0000178	0.00000482	4.75542	3.132149	1.6727355	MAATS1	MYCBP associated and testis expressed 1
228108_at	0.0000106	0.00000279	4.882495	3.65972	1.6726055	PPM1L	protein phosphatase, Mg2+/Mn2+ dependent 1L
218272_at	1.39E-15	8.77E-17	9.467693	27.417506	1.6724059	TTC38	tetratricopeptide repeat domain 38
229228_at	0.0000139	0.00000372	4.815962	3.382255	1.6706016	LOC401317///CREB5	uncharacterized LOC401317///cAMP responsive element binding protein 5
206233_at	1.87E-14	1.39E-15	8.99406	24.684326	1.6697212	B4GALT6	beta-1,4-galactosyltransferase 6
215513_at	0.000000475	0.000000101	5.612476	6.873471	1.6681139	HYMAI	hydatidiform mole associated and imprinted (non-protein coding)
234753_x_at	7.62E-19	2.92E-20	10.818368	35.354086	1.6679487
213992_at	0.0000703	0.000021	4.40135	1.716265	1.667552	COL4A6	collagen type IV alpha 6 chain
228593_at	5.53E-24	9.31E-26	12.932548	47.917834	1.6673046	MTMR9LP	myotubularin related protein 9-like, pseudogene
1566557_at	0.000387	0.000132	3.93036	-0.036237	1.6669906	BAIAP2-AS1	BAIAP2 antisense RNA 1 (head to head)
222357_at	0.00000869	0.00000224	4.93223	3.8689	1.6669322	ZBTB20	zinc finger and BTB domain containing 20
243170_at	0.000351	0.000119	3.958319	0.063422	1.666248
227730_at	2.46E-09	3.76E-10	6.736653	12.349171	1.6661142	DYM	dymeclin
228608_at	0.0000165	0.00000443	4.775057	3.213021	1.6651333	NALCN	sodium leak channel, non-selective
210946_at	8.16E-09	1.35E-09	6.488962	11.094782	1.6651313	PLPP1	phospholipid phosphatase 1
209272_at	0.00000129	0.000000296	5.383303	5.83242	1.664834	NAB1	NGFI-A binding protein 1
242961_x_at	0.000806	0.000292	3.714736	-0.785574	1.6610844	DDX58	DEXD/H-box helicase 58
240120_at	0.00479	0.00203	3.14367	-2.598393	1.6603858
220016_at	0.0000836	0.0000253	4.355642	1.539482	1.6603403	AHNAK	AHNAK nucleoprotein
213260_at	0.00982	0.00448	2.888689	-3.323219	1.660059	FOXC1	forkhead box C1
222187_x_at	1.33E-32	4.69E-35	16.602661	69.178077	1.6595038	G3BP1	G3BP stress granule assembly factor 1
227779_at	3.38E-18	1.43E-19	10.552557	33.780497	1.6593928	ECSCR	endothelial cell surface expressed chemotaxis and apoptosis regulator
228462_at	0.0282	0.0144	2.477738	-4.375569	1.6593375	IRX2	iroquois homeobox 2
244447_at	0.00000083	0.000000183	5.486333	6.296971	1.6583095
242123_at	4.04E-14	3.16E-15	8.852014	23.871749	1.6567898	PAQR7	progestin and adipoQ receptor family member 7
212695_at	5.13E-11	6.2E-12	7.505095	16.385351	1.6561224	CRY2	cryptochrome circadian clock 2
227106_at	1.96E-12	1.95E-13	8.129076	19.798541	1.6559913	TMEM198B	transmembrane protein 198B (pseudogene)
238458_at	1.03E-09	1.49E-10	6.912824	13.255985	1.6553237	MICU3	mitochondrial calcium uptake family member 3
213005_s_at	0.000244	0.0000802	4.062041	0.438054	1.655247	KANK1	KN motif and ankyrin repeat domains 1
227899_at	0.0000858	0.000026	4.34856	1.512219	1.6545074	VIT	vitrin
203697_at	0.00728	0.00322	2.997058	-3.021747	1.6543382	FRZB	frizzled-related protein
230320_at	2.81E-12	2.86E-13	8.060642	19.419104	1.6536337	TBRG1	transforming growth factor beta regulator 1
207977_s_at	0.00348	0.00144	3.251378	-2.276199	1.6527922	DPT	dermatopontin
229854_at	1.52E-08	2.61E-09	6.359206	10.447761	1.6521059	OBSCN	obscurin, cytoskeletal calmodulin and titin-interacting RhoGEF
209737_at	0.000385	0.000131	3.932017	-0.030348	1.6496467	MAGI2	membrane associated guanylate kinase, WW and PDZ domain containing 2
225662_at	3.03E-09	4.69E-10	6.694033	12.131583	1.6490565	ZAK	sterile alpha motif and leucine zipper containing kinase AZK
244368_x_at	2.22E-29	1.46E-31	15.199321	61.190025	1.648731	SUGT1	SGT1 homolog, MIS12 kinetochore complex assembly cochaperone
213222_at	0.0119	0.00555	2.816635	-3.518202	1.648527	PLCB1	phospholipase C beta 1
220828_s_at	3.72E-29	2.52E-31	15.105845	60.650827	1.6484233	LOC55338	uncharacterized LOC55338
226822_at	0.000000844	0.000000187	5.482482	6.279504	1.6478829	STOX2	storkhead box 2
212089_at	1.78E-12	1.76E-13	8.147179	19.899106	1.6475457	LMNA	lamin A/C
214889_at	0.00000407	0.000001	5.114619	4.648678	1.6463165	FAM149A	family with sequence similarity 149 member A
41577_at	0.000000136	2.66E-08	5.891348	8.177031	1.6455268	PPP1R16B	protein phosphatase 1 regulatory subunit 16B
202947_s_at	1.03E-09	1.49E-10	6.913446	13.259208	1.644098	GYPC	glycophorin C (Gerbich blood group)
213817_at	0.00132	0.000497	3.564559	-1.286909	1.6439199	IRAK3	interleukin 1 receptor associated kinase 3
223622_s_at	4.04E-08	7.37E-09	6.152504	9.432174	1.6411246	HYI	hydroxypyruvate isomerase (putative)
211663_x_at	0.000201	0.0000653	4.115447	0.633938	1.6401373	PTGDS	prostaglandin D2 synthase
225613_at	0.00173	0.000671	3.478254	-1.567202	1.6396733	MAST4	microtubule associated serine/threonine kinase family member 4
235306_at	0.0000303	0.0000085	4.621198	2.585885	1.6381526	GIMAP8	GTPase, IMAP family member 8
224367_at	0.0175	0.00848	2.669656	-3.902235	1.638044	BEX2	brain expressed X-linked 2
204677_at	0.000000395	8.31E-08	5.654471	7.067248	1.6363874	CDH5	cadherin 5
211026_s_at	0.00367	0.00152	3.233717	-2.329673	1.636163	MGLL	monoglyceride lipase
1559591_s_at	3.64E-09	5.72E-10	6.655609	11.936027	1.6361539	CHDH	choline dehydrogenase
205932_s_at	6.71E-08	1.26E-08	6.043513	8.904451	1.6360698	MSX1	msh homeobox 1
201058_s_at	0.000182	0.0000585	4.143842	0.738902	1.6355101	MYL9	myosin light chain 9
225004_at	0.00011	0.0000342	4.279839	1.24942	1.6352732	TMEM101	transmembrane protein 101
232120_at	0.000000489	0.000000104	5.606277	6.844945	1.6342676
225840_at	4.24E-09	6.73E-10	6.624088	11.776042	1.6310426	TEF	TEF, PAR bZIP transcription factor
233648_at	5.26E-08	9.77E-09	6.095758	9.15673	1.6308328
209867_s_at	7.6E-12	8.16E-13	7.872831	18.383951	1.628014	ADGRL3	adhesion G protein-coupled receptor L3
215441_at	8.58E-18	3.92E-19	10.382947	32.778715	1.6271547
232495_x_at	2.26E-28	1.7E-30	14.778053	58.75364	1.6253847
219999_at	3.43E-12	3.54E-13	8.022371	19.207423	1.6246095	MAN2A2	mannosidase alpha class 2A member 2
231987_at	1.72E-08	2.98E-09	6.333173	10.318812	1.6233245	CARMN	cardiac mesoderm enhancer-associated non-coding RNA
227448_at	1.47E-08	2.51E-09	6.367135	10.487088	1.6233081	ARGLU1	arginine and glutamate rich 1
209815_at	0.00228	0.000905	3.390172	-1.84729	1.6215255	PTCH1	patched 1
209656_s_at	0.00115	0.000427	3.608183	-1.143048	1.6192999	TMEM47	transmembrane protein 47
1566342_at	0.00000825	0.00000212	4.945299	3.924114	1.6181697	SOD2	superoxide dismutase 2, mitochondrial
40446_at	2.44E-19	8.63E-21	11.022461	36.564713	1.6169091	PHF1	PHD finger protein 1
215146_s_at	0.000000508	0.000000109	5.597627	6.805176	1.6166743	TTC28	tetratricopeptide repeat domain 28
225081_s_at	0.00121	0.000453	3.591403	-1.198554	1.6163909	CDCA7L	cell division cycle associated 7 like
214023_x_at	0.00524	0.00224	3.11257	-2.689673	1.615829	TUBB2B	tubulin beta 2B class IIb
215360_at	9.5E-11	1.19E-11	7.385853	15.745962	1.614366
239476_at	2.44E-08	4.3E-09	6.260189	9.958896	1.6143259
236004_at	5.44E-09	8.78E-10	6.572595	11.515551	1.6134075	AP5M1	adaptor related protein complex 5 mu 1 subunit
202942_at	0.00000017	3.39E-08	5.841722	7.942213	1.6128519	ETFB	electron transfer flavoprotein beta subunit
244665_at	0.00000369	0.000000903	5.137837	4.749344	1.6121579
209840_s_at	0.00000191	0.000000446	5.293822	5.433675	1.6121556	LRRN3	leucine rich repeat neuronal 3
212713_at	0.0131	0.00616	2.78105	-3.612875	1.6118085	MFAP4	microfibrillar associated protein 4
208241_at	0.000000942	0.00000021	5.45683	6.163357	1.6102734	NRG1	neuregulin 1
226448_at	0.00000102	0.00000023	5.437779	6.07733	1.6102215	MIR1182///FAM89A	microRNA 1182///family with sequence similarity 89 member A
243902_at	7.05E-23	1.4E-24	12.479621	45.229914	1.6100075
235467_s_at	3.07E-09	4.76E-10	6.69123	12.117296	1.6096943	KCNC4	potassium voltage-gated channel subfamily C member 4
1556116_s_at	5.6E-10	7.76E-11	7.036299	13.898434	1.6095945	TNPO1	transportin 1
213195_at	4.72E-08	8.71E-09	6.119	9.269367	1.6082694	LYRM9	LYR motif containing 9
229130_at	0.0323	0.0168	2.419334	-4.513198	1.6080267
1554771_at	7.81E-15	5.52E-16	9.15297	25.597468	1.6076172
239381_at	0.0209	0.0104	2.598226	-4.082157	1.6066757	KLK7	kallikrein related peptidase 7
205779_at	8.69E-11	1.08E-11	7.403381	15.839669	1.6059133	RAMP2	receptor activity modifying protein 2
239442_at	0.000000155	3.07E-08	5.862019	8.038108	1.6052747	CEP68	centrosomal protein 68
232459_at	0.000267	0.0000884	4.036458	0.344935	1.6047711
1555874_x_at	6.08E-16	3.63E-17	9.618128	28.292348	1.6046474	GLIDR	glioblastoma down-regulated RNA
213891_s_at	0.00000072	0.000000157	5.519037	6.445627	1.6045208	TCF4	transcription factor 4
228716_at	0.000625	0.000222	3.790476	-0.526282	1.6037239	THRB	thyroid hormone receptor beta
232811_x_at	3.06E-23	5.84E-25	12.625345	46.095469	1.6006715	PRICKLE1	prickle planar cell polarity protein 1
212719_at	0.000366	0.000125	3.945974	0.019349	1.6002415	PHLPP1	PH domain and leucine rich repeat protein phosphatase 1
225986_x_at	2.66E-25	3.54E-27	13.481542	51.164135	1.6000458	CPSF2	cleavage and polyadenylation specific factor 2
228159_at	2.55E-10	3.37E-11	7.192365	14.718198	1.5998283	WDFY2	WD repeat and FYVE domain containing 2
241359_at	0.0000199	0.00000543	4.727132	3.016074	1.5995094	TLCD2	TLC domain containing 2
210201_x_at	0.000000252	5.15E-08	5.754971	7.534657	1.5981266	BIN1	bridging integrator 1
228006_at	0.0000181	0.00000491	4.751141	3.114557	1.5964484	PTEN	phosphatase and tensin homolog
210367_s_at	0.00362	0.0015	3.238412	-2.315482	1.5957187	PTGES	prostaglandin E synthase
204276_at	1.6E-10	2.06E-11	7.283723	15.201931	1.595499	TK2	thymidine kinase 2, mitochondrial
224325_at	0.00412	0.00173	3.194704	-2.446904	1.5946949	MIR4683///FZD8	microRNA 4683///frizzled class receptor 8
230744_at	0.00000637	0.00000161	5.007807	4.189621	1.5935438	FSTL1	follistatin like 1
222756_s_at	0.000000012	2.03E-09	6.40872	10.693815	1.5906568	ARRB1	arrestin beta 1
213181_s_at	1.65E-16	9.1E-18	9.852682	29.661899	1.5902823	MOCS1	molybdenum cofactor synthesis 1
214030_at	0.00000537	0.00000135	5.048541	4.363897	1.5894566	CRYBG3	crystallin beta-gamma domain containing 3
232929_at	0.0000225	0.00000618	4.696688	2.891714	1.5891139	ZBTB20	zinc finger and BTB domain containing 20
221943_x_at	6.43E-20	2.08E-21	11.260361	37.977836	1.5875821	RPL38	ribosomal protein L38
215554_at	0.0000275	0.00000766	4.64591	2.685597	1.5874582	GPLD1	glycosylphosphatidylinositol specific phospholipase D1
235293_at	4.06E-12	4.23E-13	7.990757	19.032846	1.5862444
229699_at	3.31E-09	5.16E-10	6.675663	12.038016	1.5852873	LOC100129550	uncharacterized LOC100129550
242671_at	0.00289	0.00117	3.313452	-2.086269	1.5850544
209200_at	0.0000197	0.00000535	4.730564	3.03013	1.5845369	MEF2C	myocyte enhancer factor 2C
203373_at	0.0179	0.0087	2.66063	-3.925215	1.5843268	SOCS2	suppressor of cytokine signaling 2
235535_x_at	0.00000002	3.48E-09	6.302613	10.167823	1.5836781	FRG1KP///LOC101930531///LOC101930278///FRG1CP///LOC100134091///FRG1BP///FRG1	FSHD region gene 1 family member K, pseudogene///uncharacterized LOC101930531///uncharacterized LOC101930278///FSHD region gene 1 family member C, pseudogene///protein FRG1B-like///FSHD region gene 1 family member B, pseudogene///FSHD region gene 1
232935_at	0.000583	0.000205	3.811294	-0.454263	1.5836742
205204_at	0.000115	0.0000358	4.268469	1.20625	1.5831636	NMB	neuromedin B
225342_at	0.0161	0.00772	2.702457	-3.818136	1.5824846	LOC100507855///AK4	adenylate kinase 4, mitochondrial-like///adenylate kinase 4
222253_s_at	7.58E-11	9.35E-12	7.429653	15.980304	1.5815503	POM121L9P	POM121 transmembrane nucleoporin like 9, pseudogene
228049_x_at	0.0000026	0.00000062	5.221346	5.113992	1.5811335	SNHG19	small nucleolar RNA host gene 19
237624_at	0.000000364	7.64E-08	5.672305	7.149814	1.5809784
212224_at	0.00795	0.00355	2.965612	-3.110238	1.578026	ALDH1A1	aldehyde dehydrogenase 1 family member A1
229164_s_at	2.65E-15	1.75E-16	9.350145	26.736038	1.576992	ABTB1	ankyrin repeat and BTB domain containing 1
226179_at	0.000971	0.000357	3.658417	-0.975591	1.5762942	SLC25A37	solute carrier family 25 member 37
219379_x_at	1.22E-16	6.64E-18	9.906089	29.974603	1.5754974	ZNF358	zinc finger protein 358
221246_x_at	1.35E-17	6.37E-19	10.30149	32.298339	1.574019	TNS1	tensin 1
225511_at	5.46E-09	8.81E-10	6.571939	11.512238	1.5733104	GPRC5B	G protein-coupled receptor class C group 5 member B
233997_at	6.47E-30	3.83E-32	15.430522	62.52005	1.572327	LOC101930064///LOC100287166	collagen alpha-1(I) chain-like///uncharacterized LOC100287166
1555967_at	3.14E-08	5.63E-09	6.206371	9.695003	1.5716982
217626_at	0.000143	0.000045	4.210636	0.988041	1.5713295	AKR1C1	aldo-keto reductase family 1 member C1
238652_at	4.97E-15	3.4E-16	9.235975	26.076054	1.5708418
230757_at	0.00000861	0.00000222	4.934592	3.878871	1.5700215
225726_s_at	0.000438	0.000151	3.894829	-0.162069	1.5696016	PLEKHH1	pleckstrin homology, MyTH4 and FERM domain containing H1
232431_at	0.00000177	0.000000412	5.310944	5.509632	1.5695458	NR3C1	nuclear receptor subfamily 3 group C member 1
242239_at	0.000000998	0.000000224	5.443667	6.103896	1.5691401	NSUN6	NOP2/Sun RNA methyltransferase family member 6
205666_at	0.0121	0.00562	2.811823	-3.531067	1.5683533	FMO1	flavin containing monooxygenase 1
212567_s_at	3.14E-12	3.22E-13	8.03936	19.301347	1.568042	MAP4	microtubule associated protein 4
212609_s_at	0.0000162	0.00000435	4.779172	3.229997	1.5669314	AKT3	AKT serine/threonine kinase 3
219011_at	1.33E-11	1.48E-12	7.765425	17.796211	1.5660328	PLEKHA4	pleckstrin homology domain containing A4
226713_at	3.73E-08	6.78E-09	6.169258	9.513779	1.5658982	CCDC50	coiled-coil domain containing 50
204036_at	0.00298	0.00121	3.303217	-2.117797	1.5657329	LPAR1	lysophosphatidic acid receptor 1
209210_s_at	0.000245	0.0000806	4.060688	0.433116	1.5653685	FERMT2	fermitin family member 2
227921_at	0.00128	0.000484	3.57253	-1.260729	1.5653388	LOC105379499///FLJ45482	uncharacterized LOC105379499///uncharacterized LOC645566
232406_at	0.0000517	0.0000151	4.482214	2.032434	1.5645307	LOC105372526	uncharacterized LOC105372526
217487_x_at	5.99E-08	1.12E-08	6.068006	9.022563	1.5640487	FOLH1B///FOLH1	folate hydrolase 1B///folate hydrolase (prostate-specific membrane antigen) 1
202388_at	0.00424	0.00178	3.185383	-2.474728	1.5639384	RGS2	regulator of G-protein signaling 2
204863_s_at	0.00829	0.00371	2.950432	-3.15266	1.5636602	IL6ST	interleukin 6 signal transducer
208792_s_at	0.00783	0.00349	2.971198	-3.094578	1.5634992	CLU	clusterin
213456_at	0.015	0.00713	2.730521	-3.745449	1.563423	SOSTDC1	sclerostin domain containing 1
1555216_a_at	4.38E-09	6.97E-10	6.617293	11.741606	1.5629803	LOC101060604///SLC7A5P2///SLC7A5P1	putative L-type amino acid transporter 1-like protein IMAA///solute carrier family 7 member 5 pseudogene 2///solute carrier family 7 member 5 pseudogene 1
223347_at	3.15E-11	3.69E-12	7.599571	16.895051	1.5629527	MUM1	melanoma associated antigen (mutated) 1
228291_s_at	1.16E-15	7.26E-17	9.499995	27.605109	1.562087	KIZ	kizuna centrosomal protein
231183_s_at	0.0000449	0.000013	4.519421	2.179361	1.5613691	JAG1	jagged 1
219114_at	6.51E-08	1.22E-08	6.05004	8.935895	1.5610267	C3orf18	chromosome 3 open reading frame 18
225369_at	9.64E-10	1.39E-10	6.92651	13.32692	1.5603888	ESAM	endothelial cell adhesion molecule
233919_s_at	4.05E-19	1.5E-20	10.930438	36.018632	1.5591225	HABP4	hyaluronan binding protein 4
241745_at	5.35E-13	4.9E-14	8.37301	21.160226	1.5576487	LOC100507557	uncharacterized LOC100507557
202177_at	0.0000199	0.00000542	4.72791	3.019257	1.557516	GAS6	growth arrest specific 6
228817_at	1.48E-12	1.44E-13	8.182429	20.095163	1.5566576	ALG9	ALG9, alpha-1,2-mannosyltransferase
225595_at	5.17E-11	6.24E-12	7.503889	16.378865	1.556645	CREBZF	CREB/ATF bZIP transcription factor
1568760_at	6.04E-14	4.84E-15	8.777837	23.448868	1.5549963	MYH11	myosin heavy chain 11
229420_at	5.88E-16	3.5E-17	9.624291	28.328252	1.5549717	LOC101243545///SNORD4A	uncharacterized LOC101243545///small nucleolar RNA, C/D box 4A
202016_at	0.0344	0.018	2.392515	-4.575387	1.5538268	MEST	mesoderm specific transcript
215235_at	8E-14	6.53E-15	8.725877	23.153266	1.5530498	SPTAN1	spectrin alpha, non-erythrocytic 1
216289_at	2.15E-32	7.85E-35	16.511578	68.666058	1.5510755	ADGRD2	adhesion G protein-coupled receptor D2
234645_at	0.000998	0.000368	3.649992	-1.003808	1.5508047
227058_at	0.000000661	0.000000144	5.538162	6.532825	1.5503558	MEDAG	mesenteric estrogen dependent adipogenesis
225108_at	0.0000603	0.0000178	4.442525	1.876712	1.5503459	AGPS	alkylglycerone phosphate synthase
33850_at	6.83E-12	7.3E-13	7.892992	18.494628	1.5500447	MAP4	microtubule associated protein 4
227203_at	5.14E-10	7.06E-11	7.053937	13.990653	1.5486449	FBXL17	F-box and leucine rich repeat protein 17
211105_s_at	0.000977	0.000359	3.656511	-0.981979	1.5484429	NFATC1	nuclear factor of activated T-cells 1
219132_at	2.84E-09	4.37E-10	6.707391	12.199703	1.5479677	PELI2	pellino E3 ubiquitin protein ligase family member 2
202724_s_at	3.69E-08	6.7E-09	6.171753	9.52594	1.547385	FOXO1	forkhead box O1
222494_at	1.29E-10	1.65E-11	7.32551	15.424117	1.5468607	FOXN3	forkhead box N3
205726_at	0.0000668	0.0000199	4.415017	1.769397	1.5465234	DIAPH2	diaphanous related formin 2
227239_at	0.0000202	0.00000553	4.723077	2.999476	1.5463882	FAM126A	family with sequence similarity 126 member A
232614_at	0.0168	0.00809	2.686134	-3.860103	1.5456987
224821_at	3.44E-08	6.21E-09	6.186755	9.59914	1.5455668	ABHD14B	abhydrolase domain containing 14B
221868_at	0.0000105	0.00000275	4.885599	3.672734	1.5453197	PAIP2B	poly(A) binding protein interacting protein 2B
238827_at	0.000000169	3.37E-08	5.842887	7.947713	1.5436326	SH3RF2	SH3 domain containing ring finger 2
244065_at	1.02E-08	1.7E-09	6.443962	10.869585	1.5435094	CNTNAP3B///CNTNAP3	contactin associated protein-like 3B///contactin associated protein-like 3
218353_at	0.00445	0.00187	3.168963	-2.523578	1.5428754	RGS5	regulator of G-protein signaling 5
242064_at	0.000546	0.000191	3.830542	-0.387391	1.5425035	SDK2	sidekick cell adhesion molecule 2
213364_s_at	0.000000844	0.000000187	5.482457	6.279392	1.5422134	SNX1	sorting nexin 1
221681_s_at	2.06E-26	2.1E-28	13.958517	53.970525	1.5422021	DSPP	dentin sialophosphoprotein
242619_x_at	1.59E-36	3.56E-39	18.308768	78.588259	1.5417807
240806_at	1.91E-11	2.17E-12	7.696639	17.421503	1.5411962	RPL15	ribosomal protein L15
221933_at	0.0147	0.00698	2.737655	-3.726865	1.5400512	NLGN4X	neuroligin 4, X-linked
205481_at	0.000583	0.000206	3.810962	-0.455417	1.5383761	ADORA1	adenosine A1 receptor
202723_s_at	0.00000339	0.000000825	5.157955	4.836825	1.5377013	FOXO1	forkhead box O1
1553583_a_at	0.00000269	0.000000643	5.213272	5.07856	1.5372387	THRSP	thyroid hormone responsive
212750_at	0.000000226	4.58E-08	5.779001	7.647173	1.5372355	PPP1R16B	protein phosphatase 1 regulatory subunit 16B
203386_at	7.08E-09	1.16E-09	6.518222	11.241666	1.5347807	TBC1D4	TBC1 domain family member 4
244433_at	5.1E-11	6.16E-12	7.50636	16.39216	1.5310959
231057_at	3.54E-11	4.18E-12	7.57705	16.773309	1.5308504
1557814_a_at	9.6E-11	1.2E-11	7.383887	15.735458	1.5298477
219281_at	0.000000163	3.23E-08	5.851351	7.98768	1.5293019	MSRA	methionine sulfoxide reductase A
202861_at	0.00000744	0.0000019	4.970148	4.029381	1.5290504	MIR6883///PER1	microRNA 6883///period circadian clock 1
227217_at	0.000000448	9.52E-08	5.625881	6.935228	1.5288906	WNK2	WNK lysine deficient protein kinase 2
38487_at	0.0000247	0.00000684	4.672815	2.794605	1.5257332	STAB1	stabilin 1
223437_at	0.00257	0.00103	3.352126	-1.966385	1.5250666	PPARA	peroxisome proliferator activated receptor alpha
202972_s_at	0.0000305	0.00000858	4.618875	2.57653	1.5247229	FAM13A	family with sequence similarity 13 member A
204505_s_at	2.94E-11	3.43E-12	7.613048	16.96798	1.5238962	DMTN	dematin actin binding protein
209539_at	0.00025	0.0000822	4.055401	0.413839	1.5238143	ARHGEF6	Rac/Cdc42 guanine nucleotide exchange factor 6
205870_at	0.00000237	0.000000561	5.243276	5.210411	1.5236322	BDKRB2	bradykinin receptor B2
213737_x_at	3.83E-14	2.97E-15	8.862254	23.930206	1.5234465	GOLGA8N	golgin A8 family member N
225894_at	0.000000144	2.84E-08	5.878093	8.114194	1.5228377	SYNPO2	synaptopodin 2
204469_at	0.00389	0.00162	3.213708	-2.38995	1.521667	PTPRZ1	protein tyrosine phosphatase, receptor type Z1
36711_at	0.0000493	0.0000143	4.494928	2.082538	1.5215932	MAFF	MAF bZIP transcription factor F
236153_at	2.22E-09	3.36E-10	6.758172	12.459304	1.5196949
1557051_s_at	0.00000172	0.0000004	5.317458	5.538569	1.5196677	HOTAIRM1	HOXA transcript antisense RNA, myeloid-specific 1
229930_at	0.00159	0.000611	3.505216	-1.480257	1.5193227	LINC01315	long intergenic non-protein coding RNA 1315
205109_s_at	0.0000453	0.0000131	4.517121	2.170252	1.51928	LOC101930241///ARHGEF4	rho guanine nucleotide exchange factor 4-like///Rho guanine nucleotide exchange factor 4
211986_at	0.00000896	0.00000232	4.924835	3.837705	1.5180684	AHNAK	AHNAK nucleoprotein
1556181_at	7.6E-26	8.98E-28	13.71306	52.528157	1.516865	ANKRD65	ankyrin repeat domain 65
211700_s_at	0.00182	0.000706	3.463145	-1.615678	1.516553	TRO	trophinin
1557866_at	9.81E-31	4.89E-33	15.787637	64.563956	1.5162154	CFAP157	cilia and flagella associated protein 157
238327_at	0.000224	0.0000731	4.08603	0.525792	1.5159402	ODF3B	outer dense fiber of sperm tails 3B
231859_at	0.00625	0.00272	3.051212	-2.867436	1.5155913	C14orf132	chromosome 14 open reading frame 132
228967_at	0.0000003	6.21E-08	5.715585	7.350868	1.5154039	EIF1	eukaryotic translation initiation factor 1
228399_at	0.000617	0.000219	3.794359	-0.512873	1.5148543	OSR1	odd-skipped related transciption factor 1
203603_s_at	0.0000633	0.0000188	4.429342	1.825219	1.5140859	ZEB2	zinc finger E-box binding homeobox 2
243509_at	0.000264	0.0000875	4.039108	0.354558	1.5139655
229319_at	0.000000545	0.000000117	5.581667	6.731895	1.5137992
218380_at	0.0000912	0.0000278	4.33228	1.449671	1.5134455	LOC728392	uncharacterized LOC728392
213158_at	0.000232	0.000076	4.076089	0.489383	1.5125838	ZBTB20	zinc finger and BTB domain containing 20
244045_at	0.000000194	3.89E-08	5.813334	7.808437	1.5125424
204277_s_at	4.08E-15	2.76E-16	9.27203	26.284264	1.512359	TK2	thymidine kinase 2, mitochondrial
219405_at	0.00129	0.000488	3.569821	-1.269631	1.5120247	TRIM68	tripartite motif containing 68
1562144_at	3.16E-14	2.43E-15	8.896991	24.128653	1.511589
244571_s_at	0.0000497	0.0000145	4.492653	2.073566	1.5115459	TTC12	tetratricopeptide repeat domain 12
200811_at	0.00000774	0.00000198	4.960636	3.989043	1.5114379	CIRBP	cold inducible RNA binding protein
221991_at	5.78E-13	5.33E-14	8.358301	21.077725	1.5114352	NXPH3	neurexophilin 3
207876_s_at	2.39E-13	2.09E-14	8.522778	22.002949	1.5113967	FLNC	filamin C
210762_s_at	0.000479	0.000166	3.86866	-0.254155	1.5105843	DLC1	DLC1 Rho GTPase activating protein
209361_s_at	4.07E-09	6.46E-10	6.632113	11.816735	1.50955	PCBP4	poly(rC) binding protein 4
214091_s_at	0.00509	0.00217	3.122493	-2.660634	1.5086299	GPX3	glutathione peroxidase 3
223235_s_at	0.0176	0.00851	2.668221	-3.905892	1.5071984	SMOC2	SPARC related modular calcium binding 2
214156_at	0.000642	0.000228	3.782674	-0.553189	1.506945	MYRIP	myosin VIIA and Rab interacting protein
226722_at	0.0000407	0.0000117	4.545285	2.28203	1.5064322	FAM20C	family with sequence similarity 20 member C
206874_s_at	0.000000039	7.09E-09	6.160231	9.469792	1.5060742	SLK	STE20 like kinase
212707_s_at	1.65E-09	2.46E-10	6.817829	12.765548	1.5056405	RASA4B///RASA4CP///RASA4	RAS p21 protein activator 4B///RAS p21 protein activator 4C, pseudogene///RAS p21 protein activator 4
205802_at	0.00000121	0.000000275	5.399369	5.904478	1.5052917	TRPC1	transient receptor potential cation channel subfamily C member 1
230903_s_at	0.000058	0.0000171	4.452319	1.915044	1.5042315	TDRP	testis development related protein
203706_s_at	0.000321	0.000108	3.983388	0.153262	1.5042146	FZD7	frizzled class receptor 7
1552719_at	0.000000114	2.22E-08	5.928998	8.355981	1.5039331	CASC4	cancer susceptibility candidate 4
217695_x_at	1.56E-36	3.45E-39	18.314654	78.620106	1.5034925
235901_at	0.000000429	0.000000091	5.635462	6.979422	1.5032436
202464_s_at	0.0000846	0.0000256	4.352316	1.526676	1.5032219	PFKFB3	6-phosphofructo-2-kinase/fructose-2,6-biphosphatase 3
224458_at	5.08E-17	2.59E-18	10.065443	30.909372	1.5029161	TMEM246	transmembrane protein 246
1554741_s_at	0.00000855	0.0000022	4.936329	3.886206	1.5022775	FGF7P3///FGF7P6///FGF7	fibroblast growth factor 7 pseudogene 3///fibroblast growth factor 7 pseudogene 6///fibroblast growth factor 7
201906_s_at	0.00000105	0.000000237	5.431284	6.048045	1.50211	CTDSPL	CTD small phosphatase like
212549_at	0.000000223	4.52E-08	5.78204	7.661425	1.5016625	STAT5B	signal transducer and activator of transcription 5B
227329_at	5.82E-08	1.09E-08	6.074019	9.051601	1.5001582	ZBTB46	zinc finger and BTB domain containing 46
226286_at	5.17E-11	6.24E-12	7.50381	16.378438	1.4990389	ELMOD3	ELMO domain containing 3
226632_at	2.05E-08	3.57E-09	6.297021	10.140238	1.498511	CYGB	cytoglobin
220452_x_at	1.63E-20	4.75E-22	11.506671	39.442464	1.4982707
229589_x_at	2.44E-18	1.01E-19	10.610942	34.125787	1.4976153	BIVM	basic, immunoglobulin-like variable motif containing
201032_at	4.56E-12	4.78E-13	7.96871	18.91125	1.4971805	BLCAP	bladder cancer associated protein
232802_at	0.000000475	0.000000101	5.612803	6.874977	1.4969812	SYT8	synaptotagmin 8
240324_at	9.07E-11	1.13E-11	7.395057	15.795159	1.4967054
227327_at	6.75E-10	9.47E-11	6.998646	13.70194	1.4965181	MEGF8	multiple EGF like domains 8
214222_at	1.32E-11	1.47E-12	7.766395	17.801507	1.4963186	DNAH7	dynein axonemal heavy chain 7
239567_at	1.92E-08	3.33E-09	6.311298	10.210695	1.495235
213343_s_at	8.15E-10	1.16E-10	6.960338	13.502547	1.4947265	GDPD5	glycerophosphodiester phosphodiesterase domain containing 5
222731_at	0.00294	0.00119	3.308216	-2.102409	1.4937268	ZDHHC2	zinc finger DHHC-type containing 2
227429_at	0.00667	0.00292	3.028863	-2.931414	1.492691	CRACR2B	calcium release activated channel regulator 2B
227082_at	0.00512	0.00219	3.120855	-2.665433	1.492641	ZBTB20	zinc finger and BTB domain containing 20
215378_at	2.71E-20	8.19E-22	11.415728	38.901552	1.4924745
229531_at	0.000000257	5.26E-08	5.750197	7.51234	1.4922134
212423_at	0.00194	0.000757	3.442934	-1.680245	1.4921288	ZCCHC24	zinc finger CCHC-type containing 24
223349_s_at	0.000143	0.0000452	4.209833	0.985028	1.4920467	BOK	BOK, BCL2 family apoptosis regulator
396_f_at	7.62E-08	1.45E-08	6.016357	8.773824	1.4916637	EPOR	erythropoietin receptor
32137_at	7.44E-10	1.05E-10	6.979134	13.600311	1.4909927	JAG2	jagged 2
40829_at	6.85E-18	3.07E-19	10.423996	33.020984	1.4905998	WDTC1	WD and tetratricopeptide repeats 1
243817_at	0.0000186	0.00000504	4.744798	3.088505	1.490007
240245_at	0.000528	0.000184	3.840631	-0.352233	1.4887611
221884_at	0.000037	0.0000105	4.569775	2.37965	1.4876713	MECOM	MDS1 and EVI1 complex locus
226358_at	0.00044	0.000152	3.89331	-0.167429	1.4874539	APH1B	aph-1 homolog B, gamma-secretase subunit
227345_at	0.00000579	0.00000146	5.030369	4.286029	1.4874478	TNFRSF10D	TNF receptor superfamily member 10d
223467_at	0.029	0.0148	2.466167	-4.403075	1.4873164	RASD1	ras related dexamethasone induced 1
211454_x_at	1.34E-20	3.8E-22	11.543681	39.662621	1.4871611	FKSG49	FKSG49
209994_s_at	0.000000798	0.000000176	5.495427	6.338253	1.4869076	ABCB4///ABCB1	ATP binding cassette subfamily B member 4///ATP binding cassette subfamily B member 1
242057_at	2.69E-20	8.11E-22	11.417356	38.911238	1.485661
203414_at	0.00000152	0.000000352	5.345773	5.664641	1.4848023	MMD	monocyte to macrophage differentiation associated
224562_at	2.61E-14	1.98E-15	8.932935	24.334222	1.4843519	WASF2	WAS protein family member 2
238656_at	0.0000449	0.000013	4.519104	2.178107	1.4837169	RAD50	RAD50 double strand break repair protein
213792_s_at	2.38E-08	4.19E-09	6.265461	9.984814	1.483681	INSR	insulin receptor
228393_s_at	0.00000914	0.00000237	4.919916	3.816967	1.4835577	ZNF302	zinc finger protein 302
209791_at	0.0399	0.0212	2.329631	-4.71869	1.4833742	PADI2	peptidyl arginine deiminase 2
203799_at	0.000159	0.0000508	4.179956	0.873222	1.4812069	LY75-CD302///CD302///LY75	LY75-CD302 readthrough///CD302 molecule///lymphocyte antigen 75
205198_s_at	0.0000213	0.00000584	4.710144	2.946606	1.4810643	ATP7A	ATPase copper transporting alpha
202440_s_at	0.00000231	0.000000546	5.249333	5.237088	1.4804017	ST5	suppression of tumorigenicity 5
1553186_x_at	0.000000018	3.12E-09	6.324288	10.274871	1.4800407	RASEF	RAS and EF-hand domain containing
1557813_at	0.00124	0.000466	3.583102	-1.225935	1.4798123
200878_at	8.99E-08	1.72E-08	5.980546	8.602095	1.4796361	EPAS1	endothelial PAS domain protein 1
232069_at	1.34E-18	5.35E-20	10.717208	34.754762	1.4795404	KIF26A	kinesin family member 26A
222033_s_at	6.69E-10	9.37E-11	7.000683	13.712554	1.47938	FLT1	fms related tyrosine kinase 1
226846_at	0.025	0.0126	2.527561	-4.255781	1.4787332	PHYHD1	phytanoyl-CoA dioxygenase domain containing 1
226030_at	0.0345	0.0181	2.39171	-4.577244	1.4782106	ACADSB	acyl-CoA dehydrogenase, short/branched chain
227623_at	0.000188	0.0000605	4.13481	0.705456	1.4781661	CACNA2D1	calcium voltage-gated channel auxiliary subunit alpha2delta 1
229222_at	0.0137	0.00647	2.763676	-3.658705	1.477449	ACSS3	acyl-CoA synthetase short-chain family member 3
217052_x_at	2.96E-32	1.1E-34	16.451494	68.327789	1.4759581
205145_s_at	0.0000703	0.000021	4.401585	1.717179	1.4757432	MYL5	myosin light chain 5
202481_at	0.0000123	0.00000325	4.846944	3.51112	1.4751719	DHRS3	dehydrogenase/reductase 3
202912_at	0.0486	0.0265	2.241597	-4.91336	1.4744413	ADM	adrenomedullin
228411_at	0.000104	0.0000321	4.295961	1.310783	1.4738101	PARD3B	par-3 family cell polarity regulator beta
236266_at	5.41E-10	7.47E-11	7.043321	13.935134	1.4737781	RORA	RAR related orphan receptor A
208350_at	0.0133	0.00623	2.776914	-3.623808	1.4736406	CSN1S1	casein alpha s1
215016_x_at	0.000000483	0.000000103	5.608724	6.856205	1.4735504	DST	dystonin
209700_x_at	1.51E-22	3.1E-24	12.34601	44.43582	1.4721396	PDE4DIP	phosphodiesterase 4D interacting protein
217844_at	4.11E-10	5.57E-11	7.098463	14.223942	1.471704	CTDSP1	CTD small phosphatase 1
244292_at	0.0000782	0.0000236	4.373231	1.607346	1.4711755
243715_at	1.51E-09	2.22E-10	6.837118	12.86486	1.4705478
209005_at	0.000000297	6.14E-08	5.71811	7.362626	1.4697233	FBXL5	F-box and leucine rich repeat protein 5
223126_s_at	0.0216	0.0108	2.584626	-4.115909	1.4681637	C1orf21	chromosome 1 open reading frame 21
209019_s_at	6.91E-12	7.39E-13	7.890716	18.482127	1.4675547	PINK1	PTEN induced putative kinase 1
211577_s_at	0.00601	0.0026	3.065299	-2.826897	1.467229	IGF1	insulin like growth factor 1
228486_at	0.002	0.000783	3.432822	-1.712427	1.4657958	SLC44A1	solute carrier family 44 member 1
227281_at	9.54E-09	1.59E-09	6.456994	10.934714	1.4657148	SLC29A4	solute carrier family 29 member 4
223279_s_at	7.29E-09	1.2E-09	6.512299	11.211904	1.4643291	UACA	uveal autoantigen with coiled-coil domains and ankyrin repeats
213394_at	2.81E-12	2.85E-13	8.061039	19.421303	1.4641615	MAPKBP1	mitogen-activated protein kinase binding protein 1
212738_at	4.61E-10	6.3E-11	7.075517	14.103629	1.4639971	ARHGAP19	Rho GTPase activating protein 19
244534_at	4.89E-09	7.85E-10	6.594473	11.626095	1.461963
232693_s_at	0.000118	0.0000367	4.262324	1.182955	1.4619202	FBXO16///ZNF395	F-box protein 16///zinc finger protein 395
226380_at	0.00178	0.00069	3.470018	-1.593647	1.4612798	PTPN21	protein tyrosine phosphatase, non-receptor type 21
235240_at	2.92E-11	3.42E-12	7.613863	16.972391	1.4611568	ATXN3	ataxin 3
206068_s_at	0.0000383	0.0000109	4.560984	2.344563	1.4592861	ACADL	acyl-CoA dehydrogenase, long chain
215358_x_at	0.000000242	4.94E-08	5.763482	7.574476	1.459275	ZNF37BP	zinc finger protein 37B, pseudogene
204099_at	0.000025	0.00000693	4.669655	2.781777	1.459268	SMARCD3	SWI/SNF related, matrix associated, actin dependent regulator of chromatin, subfamily d, member 3
229002_at	0.0000237	0.00000654	4.683394	2.837594	1.4587719	FAM69B	family with sequence similarity 69 member B
219305_x_at	0.00109	0.000403	3.624355	-1.089348	1.4584101	FBXO2	F-box protein 2
204756_at	1.68E-19	5.82E-21	11.08813	36.954601	1.4583615	MAP2K5	mitogen-activated protein kinase kinase 5
40093_at	0.00215	0.000848	3.409272	-1.787072	1.4581004	BCAM	basal cell adhesion molecule (Lutheran blood group)
230425_at	0.000485	0.000168	3.865345	-0.265786	1.457835	EPHB1	EPH receptor B1
207608_x_at	1.79E-31	7.84E-34	16.107254	66.38202	1.4573826	CYP1A2	cytochrome P450 family 1 subfamily A member 2
1563498_s_at	8.3E-22	1.96E-23	12.038114	42.604584	1.4553946	SLC25A45	solute carrier family 25 member 45
228855_at	0.00267	0.00107	3.339308	-2.006251	1.4550544	NUDT7	nudix hydrolase 7
235077_at	0.0000039	0.000000957	5.125027	4.693764	1.4547747	MEG3	maternally expressed 3 (non-protein coding)
233073_at	0.00046	0.000159	3.880836	-0.21137	1.454612
235369_at	0.00000748	0.00000191	4.969081	4.024857	1.4544786	C14orf28	chromosome 14 open reading frame 28
1566232_at	4.83E-13	4.39E-14	8.392384	21.268963	1.4544647
230456_at	2.44E-14	1.84E-15	8.945032	24.403456	1.4537546
242828_at	0.00288	0.00116	3.314739	-2.0823	1.453353	FIGN	fidgetin, microtubule severing factor
206402_s_at	5.53E-19	2.08E-20	10.875389	35.692133	1.4533073	NPFF	neuropeptide FF-amide peptide precursor
220905_at	6.84E-20	2.22E-21	11.24945	37.912991	1.4531941
226636_at	0.000397	0.000136	3.922746	-0.063281	1.4499006	PLD1	phospholipase D1
222453_at	0.00318	0.0013	3.282344	-2.181836	1.4479901	CYBRD1	cytochrome b reductase 1
224755_at	0.00000016	3.17E-08	5.855454	8.007071	1.4476876	TM9SF3	transmembrane 9 superfamily member 3
210078_s_at	0.000309	0.000103	3.995312	0.196151	1.4471268	KCNAB1	potassium voltage-gated channel subfamily A member regulatory beta subunit 1
225782_at	0.0169	0.00813	2.684607	-3.864017	1.446953	MSRB3	methionine sulfoxide reductase B3
236679_x_at	3.94E-11	4.67E-12	7.556669	16.66326	1.446783
218019_s_at	0.0000241	0.00000667	4.678732	2.818641	1.4464126	PDXK	pyridoxal (pyridoxine, vitamin B6) kinase
235706_at	0.000588	0.000207	3.808729	-0.463155	1.4456331	CPM	carboxypeptidase M
222062_at	0.0358	0.0189	2.375483	-4.614547	1.4433201	IL27RA	interleukin 27 receptor subunit alpha
225923_at	0.000104	0.0000322	4.295338	1.308411	1.4431358	VAPB	VAMP associated protein B and C
238032_at	0.000000154	3.05E-08	5.863283	8.044085	1.4421547
229957_at	1.78E-09	2.66E-10	6.802658	12.687541	1.441869	TMEM91	transmembrane protein 91
209651_at	0.00267	0.00107	3.339527	-2.00557	1.4418041	TGFB1I1	transforming growth factor beta 1 induced transcript 1
209897_s_at	0.00302	0.00123	3.299261	-2.129962	1.4409502	SLIT2	slit guidance ligand 2
205407_at	0.00315	0.00128	3.285092	-2.173425	1.4396409	RECK	reversion inducing cysteine rich protein with kazal motifs
213541_s_at	0.000000181	3.62E-08	5.827998	7.877488	1.4383832	ERG	ERG, ETS transcription factor
241368_at	0.0000205	0.00000559	4.720494	2.988907	1.436932	PLIN5	perilipin 5
213032_at	0.0075	0.00333	2.98604	-3.052846	1.4362893	NFIB	nuclear factor I B
204153_s_at	0.000000279	5.73E-08	5.732486	7.429636	1.4361817	MFNG	MFNG O-fucosylpeptide 3-beta-N-acetylglucosaminyltransferase
218418_s_at	0.000944	0.000346	3.667041	-0.946648	1.4358163	KANK2	KN motif and ankyrin repeat domains 2
239461_at	3.75E-13	3.36E-14	8.439337	21.532837	1.4342519	GALNT15	polypeptide N-acetylgalactosaminyltransferase 15
219095_at	5.67E-08	1.06E-08	6.079724	9.079169	1.4334545	PLA2G4B///JMJD7-PLA2G4B	phospholipase A2 group IVB///JMJD7-PLA2G4B readthrough
1553185_at	0.00000002	3.48E-09	6.302167	10.165621	1.4334113	RASEF	RAS and EF-hand domain containing
235471_at	0.000000122	2.37E-08	5.915142	8.290045	1.4333605	VSTM4	V-set and transmembrane domain containing 4
229649_at	0.0000628	0.0000186	4.43153	1.833756	1.4320455	NRXN3	neurexin 3
212818_s_at	2.75E-12	2.79E-13	8.065109	19.443839	1.431704	ASB1	ankyrin repeat and SOCS box containing 1
201010_s_at	0.000000842	0.000000186	5.483133	6.282457	1.4313881	TXNIP	thioredoxin interacting protein
206163_at	5.79E-08	1.08E-08	6.075342	9.057991	1.4305669	MIR548F5///MAB21L1	microRNA 548f-5///mab-21 like 1
236325_at	6.92E-16	4.17E-17	9.594447	28.154439	1.4300639	CEP126	centrosomal protein 126
216246_at	3.28E-26	3.48E-28	13.873168	53.469451	1.4297275
233289_at	2.42E-09	3.69E-10	6.739944	12.366001	1.4295579
227272_at	0.00521	0.00223	3.114659	-2.683567	1.4292809	C15orf52	chromosome 15 open reading frame 52
240216_at	0.00000802	0.00000206	4.952132	3.953024	1.4288165
209253_at	5.73E-14	4.57E-15	8.787623	23.504598	1.4284942	SORBS3	sorbin and SH3 domain containing 3
244298_at	0.00000895	0.00000231	4.92536	3.839917	1.4267043
206637_at	0.000518	0.000181	3.84627	-0.332546	1.426519	P2RY14	purinergic receptor P2Y14
202455_at	1.86E-10	2.41E-11	7.2544	15.046363	1.4263789	HDAC5	histone deacetylase 5
225293_at	0.00692	0.00304	3.015435	-2.969656	1.426273	COL27A1	collagen type XXVII alpha 1 chain
238824_at	0.000013	0.00000344	4.833906	3.456818	1.4262671	RPS29	ribosomal protein S29
205794_s_at	0.0149	0.00712	2.730794	-3.744738	1.4262457	NOVA1	NOVA alternative splicing regulator 1
204392_at	0.000000486	0.000000104	5.607572	6.850905	1.4260923	CAMK1	calcium/calmodulin dependent protein kinase I
228233_at	2.46E-12	2.47E-13	8.086543	19.562575	1.4242927	FREM1	FRAS1 related extracellular matrix 1
204906_at	0.00000733	0.00000187	4.973898	4.045303	1.4240438	RPS6KA2	ribosomal protein S6 kinase A2
222423_at	4.65E-09	7.44E-10	6.604769	11.678186	1.4239227	NDFIP1	Nedd4 family interacting protein 1
219743_at	0.00505	0.00216	3.125252	-2.652547	1.423314	HEY2	hes related family bHLH transcription factor with YRPW motif 2
205608_s_at	0.00288	0.00117	3.314459	-2.083162	1.4232784	ANGPT1	angiopoietin 1
205428_s_at	0.04	0.0213	2.328286	-4.721717	1.4228878	CALB2	calbindin 2
224804_s_at	3.71E-11	4.39E-12	7.56812	16.725073	1.4223907	FAM219B	family with sequence similarity 219 member B
233411_at	4.99E-08	9.24E-09	6.106999	9.211172	1.4204221
213283_s_at	0.000688	0.000246	3.761947	-0.62445	1.4190439	SALL2	spalt like transcription factor 2
242901_at	0.00000192	0.000000449	5.292245	5.426688	1.418432
220037_s_at	5.42E-10	7.49E-11	7.042955	13.93322	1.4175029	LYVE1	lymphatic vessel endothelial hyaluronan receptor 1
209826_at	0.000000266	5.46E-08	5.742718	7.477398	1.4174369	PPT2-EGFL8///EGFL8///PPT2	PPT2-EGFL8 readthrough (NMD candidate)///EGF like domain multiple 8///palmitoyl-protein thioesterase 2
210640_s_at	0.0000319	0.000009	4.607343	2.530147	1.417119	GPER1	G protein-coupled estrogen receptor 1
219440_at	0.0261	0.0132	2.509783	-4.298775	1.4167107	RAI2	retinoic acid induced 2
204227_s_at	4.23E-09	6.72E-10	6.624465	11.777954	1.4161183	TK2	thymidine kinase 2, mitochondrial
37577_at	0.00000692	0.00000176	4.988106	4.105691	1.4156408	ARHGAP19	Rho GTPase activating protein 19
209668_x_at	0.0000368	0.0000105	4.571173	2.385233	1.415373	CES2	carboxylesterase 2
220326_s_at	0.000000833	0.000000184	5.485423	6.292842	1.4146214	ARHGEF40	Rho guanine nucleotide exchange factor 40
217757_at	0.0000119	0.00000313	4.855963	3.548747	1.4140308	A2M	alpha-2-macroglobulin
207302_at	0.0000514	0.000015	4.4843	2.040647	1.4137766	SGCG	sarcoglycan gamma
1555942_a_at	0.000000214	4.31E-08	5.791626	7.706405	1.413587	MIR205	microRNA 205
227917_at	0.000173	0.0000554	4.157706	0.790361	1.4133824	LOC100506990	uncharacterized LOC100506990
39854_r_at	2.03E-17	9.81E-19	10.228825	31.870248	1.4120942	PNPLA2	patatin like phospholipase domain containing 2
212328_at	0.0123	0.00575	2.80413	-3.551594	1.4117	LIMCH1	LIM and calponin homology domains 1
243736_at	0.0000111	0.00000291	4.87287	3.619413	1.4115798
234282_at	3.99E-10	5.4E-11	7.104198	14.254039	1.4113165
1556300_s_at	0.0059	0.00255	3.071584	-2.80876	1.4109814	SIM1	single-minded family bHLH transcription factor 1
221221_s_at	0.000141	0.0000443	4.21458	1.002848	1.4097374	KLHL3	kelch like family member 3
218476_at	0.000000138	2.71E-08	5.887388	8.158248	1.4089947	POMT1	protein O-mannosyltransferase 1
239823_at	2.85E-08	5.08E-09	6.227045	9.796223	1.408812	LOC101927841	uncharacterized LOC101927841
240156_at	0.000357	0.000121	3.953369	0.045737	1.4085865
1563635_at	7.82E-14	6.37E-15	8.730184	23.177748	1.4073597	ITGA9-AS1	ITGA9 antisense RNA 1
227676_at	0.00000105	0.000000237	5.431484	6.048944	1.4070959	FAM3D	family with sequence similarity 3 member D
206539_s_at	8.91E-11	1.11E-11	7.398474	15.813424	1.40642	CYP4F12	cytochrome P450 family 4 subfamily F member 12
232593_at	0.000000614	0.000000133	5.554853	6.60908	1.4063982	NEURL3	neuralized E3 ubiquitin protein ligase 3
216702_x_at	1.34E-32	4.75E-35	16.600223	69.164386	1.4061267
212636_at	0.000000505	0.000000108	5.598764	6.8104	1.4058876	QKI	QKI, KH domain containing RNA binding
1563426_a_at	1.12E-12	1.07E-13	8.235238	20.389433	1.404946
209960_at	0.0000028	0.00000067	5.204109	5.038399	1.4046167	HGF	hepatocyte growth factor
229442_at	0.0000409	0.0000117	4.543714	2.275783	1.4044648	C18orf54	chromosome 18 open reading frame 54
230821_at	8.21E-08	1.57E-08	5.999914	8.694897	1.4041204	ZNF148	zinc finger protein 148
212650_at	1.01E-08	1.68E-09	6.445578	10.877654	1.4038144	EHBP1	EH domain binding protein 1
221530_s_at	0.00574	0.00248	3.081382	-2.780415	1.4037031	BHLHE41	basic helix-loop-helix family member e41
241633_x_at	1.46E-17	6.89E-19	10.288336	32.220809	1.40261
202748_at	0.000126	0.0000394	4.244337	1.114918	1.4014215	GBP2	guanylate binding protein 2
218012_at	9.15E-11	1.14E-11	7.393169	15.785064	1.4011616	TSPYL2	TSPY like 2
226977_at	0.00000125	0.000000284	5.39218	5.872217	1.4006926	IGIP	IgA inducing protein
204326_x_at	0.0000627	0.0000185	4.432164	1.836233	1.3993123	MT1X	metallothionein 1X
229748_x_at	0.00205	0.000808	3.423821	-1.741007	1.3992452	LOC100233156///TEKT4P2///MAFIP	tektin 4 pseudogene///tektin 4 pseudogene 2///MAFF interacting protein (pseudogene)
224374_s_at	0.000608	0.000215	3.798764	-0.497648	1.3986029	EMILIN2	elastin microfibril interfacer 2
226398_s_at	1.05E-12	1.01E-13	8.246227	20.45075	1.3981045	FRA10AC1	fragile site, folic acid type, rare, fra(10)(q23.3) or fra(10)(q24.2) candidate 1
201812_s_at	1.21E-16	6.55E-18	9.908313	29.987635	1.3960551	C4orf46///TOMM7	chromosome 4 open reading frame 46///translocase of outer mitochondrial membrane 7
228312_at	3.06E-19	1.11E-20	10.980903	36.318059	1.3960287	PI16	peptidase inhibitor 16
228007_at	0.00000757	0.00000193	4.966168	4.012499	1.3956212	CEP85L	centrosomal protein 85 like
229247_at	0.0000433	0.0000125	4.528678	2.216058	1.3947599	FBLN7	fibulin 7
218839_at	0.0000193	0.00000526	4.734931	3.048024	1.3943649	HEY1	hes related family bHLH transcription factor with YRPW motif 1
209071_s_at	0.00146	0.000555	3.532784	-1.390774	1.3940672	RGS5	regulator of G-protein signaling 5
201957_at	0.00000262	0.000000626	5.219151	5.104356	1.3940594	PPP1R12B	protein phosphatase 1 regulatory subunit 12B
228101_at	0.000427	0.000147	3.902247	-0.135873	1.3933247	APBA1	amyloid beta precursor protein binding family A member 1
242979_at	0.000876	0.000319	3.689654	-0.870492	1.3919595	IRS1	insulin receptor substrate 1
240246_at	2.17E-08	3.8E-09	6.285055	10.081258	1.3908531	FRG1JP	FSHD region gene 1 family member J, pseudogene
212991_at	0.0000297	0.00000834	4.625635	2.603758	1.3897721	FBXO9	F-box protein 9
219857_at	0.00844	0.00379	2.944084	-3.170343	1.388412	PLEKHS1	pleckstrin homology domain containing S1
238805_at	0.0147	0.00701	2.736113	-3.730885	1.3883027	HSPB2-C11orf52///C11orf52///HSPB2	HSPB2-C11orf52 readthrough (NMD candidate)///chromosome 11 open reading frame 52///heat shock protein family B (small) member 2
233520_s_at	0.00943	0.00428	2.903449	-3.282736	1.3867792	CMYA5	cardiomyopathy associated 5
201871_s_at	1.07E-18	4.2E-20	10.75773	34.994771	1.3867133	UBXN1	UBX domain protein 1
210347_s_at	0.0351	0.0184	2.384841	-4.593063	1.3860693	BCL11A	B-cell CLL/lymphoma 11A
218765_at	2.18E-14	1.63E-15	8.966286	24.525165	1.3859783	SIDT2	SID1 transmembrane family member 2
222164_at	0.00289	0.00117	3.31408	-2.084331	1.3858964	FGFR1	fibroblast growth factor receptor 1
1560562_a_at	0.000136	0.0000427	4.224153	1.038834	1.3848003	ZNF677	zinc finger protein 677
212697_at	2.82E-08	5.03E-09	6.229118	9.80638	1.3847851	FAM134C	family with sequence similarity 134 member C
224860_at	0.000000523	0.000000112	5.591056	6.77499	1.3839863	TMEM261	transmembrane protein 261
1567913_at	0.0000902	0.0000275	4.335113	1.460544	1.3835095
202794_at	0.0000319	0.000009	4.607529	2.530897	1.3821399	INPP1	inositol polyphosphate-1-phosphatase
1557817_a_at	7.52E-21	2.05E-22	11.647126	40.278073	1.3810337
213652_at	0.000027	0.00000752	4.650324	2.703449	1.3807916	PCSK5	proprotein convertase subtilisin/kexin type 5
226402_at	4.65E-08	8.57E-09	6.122205	9.284918	1.3803407	CYP2U1	cytochrome P450 family 2 subfamily U member 1
225733_at	0.00000221	0.00000052	5.260136	5.28472	1.3803379	B3GALT6	beta-1,3-galactosyltransferase 6
238245_at	1.78E-19	6.19E-21	11.077796	36.893237	1.3800483	ENPP7	ectonucleotide pyrophosphatase/phosphodiesterase 7
204683_at	0.000629	0.000223	3.788797	-0.532074	1.3800227	ICAM2	intercellular adhesion molecule 2
209784_s_at	0.000000882	0.000000196	5.471866	6.231395	1.3799127	JAG2	jagged 2
204396_s_at	0.00000825	0.00000212	4.944999	3.922848	1.3795633	GRK5	G protein-coupled receptor kinase 5
215582_x_at	2.12E-27	1.83E-29	14.372283	56.392111	1.3765874	MCM3AP	minichromosome maintenance complex component 3 associated protein
40569_at	0.000000799	0.000000176	5.495239	6.337399	1.3765764	MZF1	myeloid zinc finger 1
230446_at	1.67E-09	2.48E-10	6.815792	12.755069	1.3762905	LOC101927811	uncharacterized LOC101927811
202390_s_at	5.92E-08	1.11E-08	6.070533	9.034762	1.3761175	HTT	huntingtin
232369_at	0.000077	0.0000232	4.377248	1.622875	1.3759452
217767_at	0.00464	0.00196	3.154643	-2.566	1.3756348	C3	complement component 3
206765_at	0.000581	0.000205	3.812322	-0.4507	1.3735417	KCNJ2	potassium voltage-gated channel subfamily J member 2
204000_at	0.00000226	0.000000534	5.254162	5.258372	1.3731532	GNB5	G protein subunit beta 5
244216_at	0.000284	0.0000945	4.019022	0.28174	1.3723194
231821_x_at	1.56E-11	1.76E-12	7.734223	17.626072	1.3720284	LOC729218///GTF2IP20///LINC01061	uncharacterized LOC729218///general transcription factor IIi pseudogene 20///long intergenic non-protein coding RNA 1061
228416_at	0.000395	0.000135	3.924568	-0.056813	1.37188	ACVR2A	activin A receptor type 2A
227410_at	0.0000119	0.00000313	4.85609	3.549277	1.3718275	FAM43A	family with sequence similarity 43 member A
203894_at	0.000974	0.000358	3.657583	-0.978385	1.3713659	TUBG2	tubulin gamma 2
235019_at	0.00164	0.000633	3.495013	-1.513224	1.3708439	CPM	carboxypeptidase M
41160_at	1.67E-09	2.48E-10	6.815762	12.754915	1.3698601	MBD3	methyl-CpG binding domain protein 3
212509_s_at	0.00000186	0.000000435	5.299466	5.458695	1.3695355	MXRA7	matrix remodeling associated 7
221123_x_at	0.000217	0.0000706	4.095013	0.55875	1.3688177	FBXO16///ZNF395	F-box protein 16///zinc finger protein 395
228509_at	0.00124	0.000466	3.583276	-1.225362	1.3686608	SPHKAP	SPHK1 interactor, AKAP domain containing
203468_at	4.15E-09	6.58E-10	6.628487	11.798347	1.3682818	CDK10	cyclin dependent kinase 10
235405_at	0.00162	0.000625	3.49875	-1.501157	1.3670358	GSTA4	glutathione S-transferase alpha 4
1563646_a_at	0.00000648	0.00000164	5.003774	4.172423	1.3665268	TMEM67	transmembrane protein 67
226824_at	0.000568	0.0002	3.819203	-0.426818	1.3664898	CPXM2	carboxypeptidase X, M14 family member 2
243442_x_at	1.1E-24	1.64E-26	13.224173	49.644161	1.3663409
225615_at	0.000158	0.0000504	4.181693	0.879703	1.3662356	IFFO2	intermediate filament family orphan 2
210664_s_at	0.0125	0.00582	2.80021	-3.562034	1.3652572	TFPI	tissue factor pathway inhibitor
204345_at	0.00101	0.000371	3.647303	-1.012805	1.3651049	COL16A1	collagen type XVI alpha 1 chain
219455_at	0.00472	0.002	3.148397	-2.584451	1.3650325	CFAP69	cilia and flagella associated protein 69
226340_x_at	2.24E-11	2.57E-12	7.665532	17.252496	1.3636577	MIR6859-1///MIR6859-2///LOC101930154///LOC100288778///WASH1///WASH7P///WASH2P///WASH3P	microRNA 6859-1///microRNA 6859-2///WAS protein family homolog 6-like///WAS protein family homolog 1 pseudogene///WAS protein family homolog 1///WAS protein family homolog 7 pseudogene///WAS protein family homolog 2 pseudogene///WAS protein family homolog 3 pseudogene
230479_at	0.00000114	0.000000257	5.413579	5.96833	1.3619437	EIF3F	eukaryotic translation initiation factor 3 subunit F
208790_s_at	0.00312	0.00127	3.288286	-2.163643	1.3619437	PTRF	polymerase I and transcript release factor
229844_at	0.000000105	2.02E-08	5.948219	8.447605	1.3611505	FOXP1	forkhead box P1
219298_at	0.00253	0.00101	3.357159	-1.950696	1.3605	ECHDC3	enoyl-CoA hydratase domain containing 3
228573_at	0.0000642	0.000019	4.42572	1.811092	1.360055	ANTXR2	anthrax toxin receptor 2
234224_at	0.000495	0.000172	3.859501	-0.286267	1.3592175
227392_at	2.76E-15	1.82E-16	9.342601	26.692368	1.3591903	NISCH	nischarin
202289_s_at	0.0000185	0.00000502	4.745757	3.092442	1.3584742	TACC2	transforming acidic coiled-coil containing protein 2
233768_at	0.00000201	0.000000471	5.281806	5.38047	1.3584624
201557_at	0.000000452	9.62E-08	5.623568	6.924567	1.3565384	VAMP2	vesicle associated membrane protein 2
217904_s_at	0.00000287	0.00000069	5.197797	5.010758	1.3563932	BACE1	beta-secretase 1
236649_at	0.0000209	0.00000572	4.715178	2.967173	1.356252	DTWD1	DTW domain containing 1
214078_at	0.000195	0.0000631	4.124055	0.6657	1.3562414	PAK3	p21 (RAC1) activated kinase 3
231017_at	1.78E-09	2.67E-10	6.802226	12.685319	1.3556307	STK11	serine/threonine kinase 11
1294_at	0.0000548	0.0000161	4.467088	1.972964	1.3547464	MIR5193///UBA7	microRNA 5193///ubiquitin like modifier activating enzyme 7
201221_s_at	1.31E-10	1.67E-11	7.322783	15.409599	1.3545096	SNRNP70	small nuclear ribonucleoprotein U1 subunit 70
220711_at	0.0000375	0.0000107	4.566619	2.367046	1.3541132
228727_at	1.68E-09	2.49E-10	6.815111	12.751565	1.352627	ANXA11	annexin A11
241417_at	7.02E-08	1.33E-08	6.033792	8.857651	1.3525355
229568_at	0.00323	0.00132	3.277025	-2.1981	1.3522665	MOB3B	MOB kinase activator 3B
204829_s_at	0.0000465	0.0000135	4.510013	2.142123	1.3518764	FOLR2	folate receptor beta
236225_at	0.00136	0.000514	3.55494	-1.318434	1.3515263	GGT6	gamma-glutamyltransferase 6
206283_s_at	1.02E-08	1.7E-09	6.44359	10.867725	1.3493052	TAL1	TAL bHLH transcription factor 1, erythroid differentiation factor
235980_at	5.74E-12	6.08E-13	7.925575	18.673721	1.348598	PIK3CA	phosphatidylinositol-4,5-bisphosphate 3-kinase catalytic subunit alpha
212233_at	0.00259	0.00104	3.348682	-1.977108	1.3478984	MAP1B	microtubule associated protein 1B
206363_at	0.000162	0.0000517	4.175589	0.856929	1.3475428	MAF	MAF bZIP transcription factor
201425_at	0.00064	0.000227	3.783514	-0.550295	1.3475011	ALDH2	aldehyde dehydrogenase 2 family (mitochondrial)
213689_x_at	0.00561	0.00242	3.089288	-2.757487	1.347108	FAM69A	family with sequence similarity 69 member A
205451_at	1.09E-21	2.64E-23	11.988806	42.311214	1.346974	FOXO4	forkhead box O4
201569_s_at	3.61E-08	6.54E-09	6.176542	9.549295	1.3469305	SAMM50	SAMM50 sorting and assembly machinery component
228131_at	0.00000119	0.000000271	5.402368	5.917947	1.346363	ERCC1	ERCC excision repair 1, endonuclease non-catalytic subunit
1558588_at	0.0000944	0.0000288	4.322857	1.41355	1.3461183	LOC100996741///LINC00869	uncharacterized LOC100996741///long intergenic non-protein coding RNA 869
234723_x_at	4.11E-11	4.89E-12	7.548505	16.619218	1.3457728
222372_at	0.0000163	0.00000439	4.777309	3.222312	1.3457345	MAGI1	membrane associated guanylate kinase, WW and PDZ domain containing 1
238751_at	0.0439	0.0237	2.2872	-4.813388	1.3448865	SORBS2	sorbin and SH3 domain containing 2
222571_at	1.34E-18	5.35E-20	10.71726	34.755069	1.3444307	ST6GALNAC6	ST6 N-acetylgalactosaminide alpha-2,6-sialyltransferase 6
213345_at	0.0000222	0.00000611	4.699394	2.902743	1.3434589	NFATC4	nuclear factor of activated T-cells 4
231944_at	0.00379	0.00157	3.222956	-2.36213	1.3431945	ERO1B	endoplasmic reticulum oxidoreductase 1 beta
229400_at	0.0000291	0.00000814	4.631467	2.627271	1.3430011	HOXD10	homeobox D10
238454_at	8.88E-08	0.000000017	5.983101	8.614329	1.3429883	ZNF540	zinc finger protein 540
200884_at	0.0018	0.0007	3.465601	-1.60781	1.3429424	CKB	creatine kinase B
229007_at	0.00124	0.000467	3.582219	-1.228843	1.3416384	LOC283788	FSHD region gene 1 pseudogene
226677_at	0.0312	0.0161	2.435513	-4.475374	1.341082	ZNF521	zinc finger protein 521
213519_s_at	0.0149	0.00708	2.732687	-3.73981	1.3407062	LAMA2	laminin subunit alpha 2
228424_at	7.1E-26	8.37E-28	13.724948	52.598107	1.3406135	NAALADL1	N-acetylated alpha-linked acidic dipeptidase-like 1
1559413_at	5.46E-18	2.41E-19	10.46458	33.260625	1.3403592	TCP11L2	t-complex 11 like 2
212358_at	0.00000716	0.00000182	4.979694	4.069923	1.3400808	CLIP3	CAP-Gly domain containing linker protein 3
242920_at	0.0000384	0.0000109	4.560405	2.342252	1.3397637
207035_at	1.9E-15	1.23E-16	9.410678	27.086731	1.3391735	SLC30A3	solute carrier family 30 member 3
229754_at	8.16E-08	1.56E-08	6.001268	8.701393	1.3391331	TMEM44-AS1	TMEM44 antisense RNA 1
228151_at	0.000238	0.0000783	4.068191	0.460508	1.3389204	ARL15	ADP ribosylation factor like GTPase 15
217967_s_at	0.00469	0.00199	3.150599	-2.57795	1.3383007	FAM129A	family with sequence similarity 129 member A
229530_at	0.000288	0.0000962	4.014485	0.265332	1.3382189	GUCY1A3	guanylate cyclase 1 soluble subunit alpha
241818_at	1.44E-15	9.11E-17	9.461242	27.380061	1.3379347
200621_at	0.00000115	0.00000026	5.411222	5.957735	1.3376108	CSRP1	cysteine and glycine rich protein 1
1552318_at	0.0000191	0.00000519	4.737834	3.05993	1.3373857	GIMAP1	GTPase, IMAP family member 1
1555926_a_at	3.37E-20	1.03E-21	11.376973	38.671095	1.3371714
239076_at	2.45E-22	5.23E-24	12.258897	43.917862	1.3370293
208791_at	0.0369	0.0195	2.362963	-4.64317	1.3364726	CLU	clusterin
215305_at	1.08E-08	1.8E-09	6.432289	10.811307	1.3358033	PDGFRA	platelet derived growth factor receptor alpha
226164_x_at	0.0000283	0.00000789	4.638813	2.656922	1.3347998	RIMKLB	ribosomal modification protein rimK like family member B
208869_s_at	0.000000481	0.000000103	5.609945	6.861822	1.3347528	GABARAPL1	GABA type A receptor associated protein like 1
228456_s_at	0.000000131	2.56E-08	5.899743	8.216873	1.334313	CDS2	CDP-diacylglycerol synthase 2
235406_x_at	8.06E-17	4.23E-18	9.982215	30.420845	1.3340785	TMEM161B-AS1	TMEM161B antisense RNA 1
223041_at	0.00000113	0.000000256	5.414699	5.973371	1.3340095	CD99L2	CD99 molecule like 2
204438_at	0.0302	0.0155	2.449137	-4.443344	1.3322251	MRC1	mannose receptor, C type 1
205116_at	0.015	0.00713	2.730327	-3.745954	1.3300847	LAMA2	laminin subunit alpha 2
242731_x_at	2.77E-45	2.32E-48	22.374621	99.532238	1.3297067	BMPR1A	bone morphogenetic protein receptor type 1A
203140_at	0.0000233	0.00000642	4.68771	2.855148	1.3296286	BCL6	B-cell CLL/lymphoma 6
200710_at	0.000000132	2.57E-08	5.898358	8.210298	1.3289855	ACADVL	acyl-CoA dehydrogenase, very long chain
242523_at	0.00000832	0.00000214	4.9429	3.913973	1.32782	LINC00938	long intergenic non-protein coding RNA 938
210800_at	1.46E-37	2.44E-40	18.802954	81.247233	1.3272677	TIMM8A	translocase of inner mitochondrial membrane 8 homolog A (yeast)
227330_x_at	0.0049	0.00208	3.136016	-2.620933	1.3272489	LOC100233156///TEKT4P2///MAFIP	tektin 4 pseudogene///tektin 4 pseudogene 2///MAFF interacting protein (pseudogene)
205211_s_at	1.17E-15	7.31E-17	9.498725	27.597726	1.3269118	RIN1	Ras and Rab interactor 1
212915_at	0.000319	0.000107	3.986035	0.162772	1.3265216	PDZRN3	PDZ domain containing ring finger 3
223781_x_at	1.82E-28	1.35E-30	14.818254	58.986834	1.3257331	ADH4	alcohol dehydrogenase 4 (class II), pi polypeptide
219561_at	0.00715	0.00315	3.003636	-3.003134	1.3256867	COPZ2	coatomer protein complex subunit zeta 2
222041_at	1.53E-14	1.12E-15	9.030961	24.895992	1.3250627	OVCA2///DPH1	ovarian tumor suppressor candidate 2///diphthamide biosynthesis 1
222162_s_at	0.0124	0.00577	2.803101	-3.554335	1.3246751	ADAMTS1	ADAM metallopeptidase with thrombospondin type 1 motif 1
1559901_s_at	5.97E-19	2.26E-20	10.861508	35.609826	1.3242798	MIR99AHG	mir-99a-let-7c cluster host gene
235431_s_at	2.86E-11	3.34E-12	7.618161	16.995661	1.3241933	PELI3	pellino E3 ubiquitin protein ligase family member 3
235621_at	0.000000242	4.93E-08	5.763695	7.575474	1.3239609	FAHD2A	fumarylacetoacetate hydrolase domain containing 2A
205220_at	0.0269	0.0137	2.49627	-4.331266	1.3238234	HCAR3	hydroxycarboxylic acid receptor 3
214857_at	0.000000677	0.000000147	5.533119	6.509811	1.3236547	RPARP-AS1	RPARP antisense RNA 1
1560500_at	0.000603	0.000213	3.801305	-0.488861	1.3230519
239066_at	0.0144	0.00684	2.744983	-3.707727	1.3227231
216051_x_at	5.59E-26	6.28E-28	13.773322	52.882643	1.3227116	PRINS	psoriasis associated non-protein coding RNA induced by stress
202054_s_at	0.000163	0.0000521	4.173507	0.84917	1.3226892	ALDH3A2	aldehyde dehydrogenase 3 family member A2
243280_at	0.000000311	6.43E-08	5.708357	7.317225	1.3225516
224673_at	0.00000131	0.000000299	5.380879	5.821558	1.3219666	LENG8	leukocyte receptor cluster member 8
230503_at	0.00457	0.00193	3.159318	-2.55217	1.3218058
228865_at	0.0282	0.0144	2.477189	-4.376876	1.3212123	C1orf116	chromosome 1 open reading frame 116
214149_s_at	2.47E-08	4.37E-09	6.257108	9.943753	1.3212037	ATP6V0E1	ATPase H+ transporting V0 subunit e1
221974_at	0.00369	0.00153	3.232146	-2.334415	1.3207172	LOC101930404///SNORD116-28///SNORD115-26///SNORD115-13///SNORD115-7///SNORD116-22///SNORD116-4///PWARSN///SNORD107///SNRPN///IPW	uncharacterized LOC101930404///small nucleolar RNA, C/D box 116-28///small nucleolar RNA, C/D box 115-26///small nucleolar RNA, C/D box 115-13///small nucleolar RNA, C/D box 115-7///small nucleolar RNA, C/D box 116-22///small nucleolar RNA, C/D box 116-4///Prader Willi/Angelman region RNA, SNRPN neighbor///small nucleolar RNA, C/D box 107///small nuclear ribonucleoprotein polypeptide N///imprinte…
1563209_a_at	0.0000508	0.0000148	4.487257	2.052297	1.320474	MACROD2	MACRO domain containing 2
1557553_at	0.0000165	0.00000443	4.775031	3.212912	1.3201614	PPP1R12B	protein phosphatase 1 regulatory subunit 12B
201967_at	2.23E-09	3.38E-10	6.757027	12.453439	1.3194637	RBM6	RNA binding motif protein 6
226066_at	0.0000723	0.0000216	4.394142	1.688294	1.3190419	MITF	melanogenesis associated transcription factor
236353_at	0.00671	0.00294	3.026493	-2.938175	1.3189666	LOC102724851///LOC101927268	uncharacterized LOC102724851///uncharacterized LOC101927268
225398_at	4.43E-12	4.64E-13	7.974313	18.94214	1.3180622	RPUSD4	RNA pseudouridylate synthase domain containing 4
217997_at	0.00937	0.00425	2.905929	-3.275916	1.3180453	PHLDA1	pleckstrin homology like domain family A member 1
221599_at	0.0000019	0.000000444	5.29484	5.438188	1.3179359	AAMDC	adipogenesis associated Mth938 domain containing
219511_s_at	0.00542	0.00233	3.100832	-2.723918	1.3176798	SNCAIP	synuclein alpha interacting protein
227088_at	0.0163	0.00782	2.698321	-3.828791	1.3173618	PDE5A	phosphodiesterase 5A
213307_at	0.0268	0.0136	2.497901	-4.327354	1.3173548	SHANK2	SH3 and multiple ankyrin repeat domains 2
225272_at	1.05E-12	1E-13	8.246807	20.453991	1.3170314	SAT2	spermidine/spermine N1-acetyltransferase family member 2
241956_at	0.00000429	0.00000106	5.101948	4.593871	1.3169655
229797_at	0.00698	0.00307	3.01239	-2.978306	1.3165403	MCOLN3	mucolipin 3
205083_at	0.00669	0.00293	3.027702	-2.934725	1.3158326	AOX1	aldehyde oxidase 1
241669_x_at	5.17E-16	3.05E-17	9.647461	28.463269	1.3150401	PRKD2	protein kinase D2
209119_x_at	0.000136	0.0000429	4.222726	1.033468	1.3143731	NR2F2	nuclear receptor subfamily 2 group F member 2
213316_at	0.00107	0.000396	3.629594	-1.071907	1.3139269	KIAA1462	KIAA1462
227019_at	0.00876	0.00394	2.930632	-3.207704	1.31351	C1orf226	chromosome 1 open reading frame 226
229384_at	0.000105	0.0000322	4.294963	1.30698	1.3134032
227809_at	0.0000164	0.00000441	4.775909	3.216536	1.3132515	ZC3H6	zinc finger CCCH-type containing 6
205258_at	0.0308	0.0159	2.440291	-4.46416	1.3129322	INHBB	inhibin beta B subunit
232180_at	0.00000064	0.000000139	5.545345	6.565622	1.3127851	UGP2	UDP-glucose pyrophosphorylase 2
1553858_at	2.92E-19	1.05E-20	10.989044	36.366368	1.3122054	ZBTB3	zinc finger and BTB domain containing 3
47571_at	2.9E-19	1.04E-20	10.990734	36.376396	1.3115657	ZNF236	zinc finger protein 236
235798_at	0.0000286	0.000008	4.635632	2.644077	1.3115073	TMEM170B	transmembrane protein 170B
224718_at	1.49E-09	2.19E-10	6.839682	12.878071	1.3111588	YY1	YY1 transcription factor
213375_s_at	0.000296	0.0000988	4.007391	0.239704	1.3110283	N4BP2L1	NEDD4 binding protein 2 like 1
35156_at	5.86E-11	7.13E-12	7.479444	16.247436	1.3108993	R3HCC1	R3H domain and coiled-coil containing 1
230737_s_at	1.23E-10	1.57E-11	7.334559	15.472304	1.3108597	SVIL-AS1///PTCHD3P1	SVIL antisense RNA 1///patched domain containing 3 pseudogene 1
232500_at	0.000594	0.00021	3.805684	-0.473702	1.3095286	RALGAPA2	Ral GTPase activating protein catalytic alpha subunit 2
227366_at	3.28E-18	1.38E-19	10.558254	33.81418	1.3087698	RILP	Rab interacting lysosomal protein
229466_at	0.00000353	0.000000862	5.148219	4.794462	1.308347	TRIM66	tripartite motif containing 66
233929_x_at	2.12E-09	3.2E-10	6.767321	12.506178	1.3080409	MIR6859-1///MIR6859-2///LOC101930154///LOC100288778///WASH1///WASH7P///WASH2P///WASH3P	microRNA 6859-1///microRNA 6859-2///WAS protein family homolog 6-like///WAS protein family homolog 1 pseudogene///WAS protein family homolog 1///WAS protein family homolog 7 pseudogene///WAS protein family homolog 2 pseudogene///WAS protein family homolog 3 pseudogene
55583_at	4.95E-08	9.16E-09	6.108724	9.219533	1.3079435	DOCK6	dedicator of cytokinesis 6
232077_s_at	0.0000326	0.0000092	4.602098	2.509083	1.3076326	YPEL3	yippee like 3
226377_at	0.00000183	0.000000426	5.304017	5.478883	1.30723	NFIC	nuclear factor I C
212336_at	0.0037	0.00153	3.231307	-2.336948	1.30668	EPB41L1	erythrocyte membrane protein band 4.1 like 1
201811_x_at	7.97E-08	1.52E-08	6.006561	8.726787	1.3056667	SH3BP5	SH3 domain binding protein 5
212771_at	0.0408	0.0218	2.319303	-4.741888	1.3050964	FAM171A1	family with sequence similarity 171 member A1
202028_s_at	6.74E-15	4.71E-16	9.180279	25.754802	1.3050893	RPL38	ribosomal protein L38
215027_at	1.17E-24	1.76E-26	13.21209	49.572715	1.3050089	RAPGEF3	Rap guanine nucleotide exchange factor 3
205005_s_at	0.00531	0.00227	3.108335	-2.702043	1.3049647	NMT2	N-myristoyltransferase 2
219167_at	0.000045	0.000013	4.51892	2.177378	1.304931	RASL12	RAS like family 12
208858_s_at	5.01E-10	6.88E-11	7.058832	14.016265	1.3049297	ESYT1	extended synaptotagmin 1
229872_s_at	0.0132	0.00618	2.779909	-3.615892	1.304618	LOC100996740	uncharacterized LOC100996740
1561346_at	7.62E-12	8.2E-13	7.872075	18.379802	1.3036831	LOC101927166	uncharacterized LOC101927166
243933_at	0.0118	0.0055	2.819688	-3.510028	1.3036146
244677_at	0.00213	0.00084	3.412143	-1.777995	1.3032824	MIR6883///PER1	microRNA 6883///period circadian clock 1
227178_at	0.00000185	0.00000043	5.301632	5.4683	1.3030106	CELF2	CUGBP, Elav-like family member 2
235308_at	0.0000582	0.0000171	4.451432	1.911567	1.3025353	ZBTB20	zinc finger and BTB domain containing 20
235045_at	3.14E-17	1.56E-18	10.150566	31.409701	1.3007519	RBM7	RNA binding motif protein 7
228557_at	0.00136	0.000514	3.555158	-1.317719	1.2993558	L3MBTL4	l(3)mbt-like 4 (Drosophila)
223754_at	4.48E-10	6.11E-11	7.081141	14.133101	1.2991341	C2orf88	chromosome 2 open reading frame 88
213309_at	0.00169	0.000655	3.48507	-1.545276	1.2989125	PLCL2	phospholipase C like 2
229153_at	3.62E-09	5.69E-10	6.656588	11.941001	1.2987898	SLC7A6OS	solute carrier family 7 member 6 opposite strand
239907_at	0.0493	0.027	2.23494	-4.927798	1.2982309
231899_at	0.0149	0.00707	2.733183	-3.738519	1.2982078	ZC3H12C	zinc finger CCCH-type containing 12C
244548_at	0.0000887	0.000027	4.339617	1.477838	1.2980422
219871_at	0.000244	0.0000804	4.061396	0.4357	1.2978039	KLF3-AS1	KLF3 antisense RNA 1
200671_s_at	3.22E-10	4.31E-11	7.146619	14.477029	1.2973152	SPTBN1	spectrin beta, non-erythrocytic 1
222599_s_at	0.00134	0.000506	3.5597	-1.302841	1.2962178	NAV2	neuron navigator 2
1554842_at	1.44E-23	2.6E-25	12.760845	46.899695	1.2947704	SLC12A1	solute carrier family 12 member 1
224254_x_at	1.66E-16	9.13E-18	9.852096	29.658469	1.2941638
1566424_at	7.34E-08	1.39E-08	6.024294	8.811963	1.2941179
208370_s_at	0.00189	0.000739	3.449774	-1.658429	1.294107	RCAN1	regulator of calcineurin 1
217914_at	0.000076	0.0000228	4.380804	1.636629	1.293623	TPCN1	two pore segment channel 1
234088_at	0.0000612	0.0000181	4.43828	1.860119	1.2935024
204672_s_at	0.0000425	0.0000122	4.53406	2.237419	1.2934266	ANKRD6	ankyrin repeat domain 6
227411_at	8.06E-08	1.54E-08	6.003857	8.71381	1.2925808	WTIP	Wilms tumor 1 interacting protein
241114_s_at	1.23E-18	4.86E-20	10.733231	34.849653	1.2916363	ACAA2	acetyl-CoA acyltransferase 2
228402_at	0.00000388	0.000000953	5.12587	4.69742	1.2914827	ZBED3	zinc finger BED-type containing 3
227308_x_at	2.13E-11	2.44E-12	7.674742	17.302502	1.2912175	LTBP3	latent transforming growth factor beta binding protein 3
229063_s_at	1.56E-10	2.01E-11	7.288453	15.227056	1.2900872	CCDC107	coiled-coil domain containing 107
219821_s_at	0.00127	0.00048	3.574549	-1.254091	1.2898717	GFOD1	glucose-fructose oxidoreductase domain containing 1
1560391_at	5.68E-11	6.89E-12	7.485593	16.280478	1.2894669	PIGL	phosphatidylinositol glycan anchor biosynthesis class L
233092_s_at	0.000295	0.0000985	4.008218	0.242689	1.2891148
203380_x_at	6.58E-10	9.21E-11	7.003888	13.729263	1.2889892	SRSF5	serine and arginine rich splicing factor 5
228482_at	0.000203	0.0000658	4.113383	0.626331	1.2888744	TVP23C-CDRT4///CDRT4///TVP23C	TVP23C-CDRT4 readthrough///CMT1A duplicated region transcript 4///trans-golgi network vesicle protein 23 homolog C (S. cerevisiae)
216479_at	6.61E-33	2.26E-35	16.731952	69.903264	1.2887511	RPL21P28///SNORA27///SNORD102///RPL21	ribosomal protein L21 pseudogene 28///small nucleolar RNA, H/ACA box 27///small nucleolar RNA, C/D box 102///ribosomal protein L21
212111_at	6.93E-14	5.59E-15	8.752838	23.306585	1.2882452	STX12	syntaxin 12
219469_at	0.00301	0.00122	3.300035	-2.127582	1.2882407	DYNC2H1	dynein cytoplasmic 2 heavy chain 1
231116_at	0.00000128	0.000000293	5.385183	5.840844	1.2880703
229821_at	4.06E-11	4.83E-12	7.550867	16.631955	1.2877665	LRRC37A4P	leucine rich repeat containing 37 member A4, pseudogene
228071_at	0.00201	0.000787	3.431618	-1.716255	1.2874511	GIMAP7	GTPase, IMAP family member 7
240165_at	0.00177	0.000689	3.470162	-1.593186	1.2869541
214177_s_at	0.000000215	4.33E-08	5.790745	7.702271	1.2869404	PBXIP1	PBX homeobox interacting protein 1
227862_at	0.0000281	0.00000783	4.64052	2.663817	1.2861962	TRNP1	TMF1-regulated nuclear protein 1
235264_at	8.79E-11	1.09E-11	7.40117	15.827842	1.285078	HCFC2	host cell factor C2
237429_at	1.2E-16	6.48E-18	9.910149	29.998387	1.2839898
229021_at	9.86E-31	4.99E-33	15.784385	64.545405	1.2838193	MCTP2	multiple C2 and transmembrane domain containing 2
235360_at	0.0000911	0.0000278	4.33237	1.450019	1.2832364	PLEKHM3	pleckstrin homology domain containing M3
205226_at	0.0327	0.017	2.415192	-4.522845	1.2831748	PDGFRL	platelet derived growth factor receptor like
228738_at	0.0000019	0.000000443	5.295434	5.440822	1.2828816	D2HGDH	D-2-hydroxyglutarate dehydrogenase
226834_at	0.0161	0.00771	2.703031	-3.816658	1.2827012	CLMP	CXADR like membrane protein
237483_at	0.000539	0.000189	3.834058	-0.375147	1.2826884
221435_x_at	0.00000331	0.000000803	5.164175	4.86392	1.2820106	HYI	hydroxypyruvate isomerase (putative)
223216_x_at	0.00174	0.000676	3.475809	-1.575059	1.2819782	FBXO16///ZNF395	F-box protein 16///zinc finger protein 395
228540_at	5.19E-21	1.38E-22	11.712702	40.668259	1.281188	QKI	QKI, KH domain containing RNA binding
204589_at	0.0046	0.00194	3.15784	-2.556543	1.2810817	NUAK1	NUAK family kinase 1
244865_at	2.91E-19	1.05E-20	10.990048	36.372326	1.2808403	HAX1	HCLS1 associated protein X-1
223449_at	0.00121	0.000453	3.590883	-1.200272	1.2795525	SEMA6A	semaphorin 6A
242494_at	0.0000135	0.0000036	4.823664	3.414235	1.2785899
210355_at	0.00119	0.000446	3.595494	-1.185043	1.2782149	PTHLH	parathyroid hormone like hormone
244075_at	0.00187	0.000729	3.454022	-1.64486	1.2775207
229281_at	7.94E-10	1.13E-10	6.965767	13.530772	1.2756848	NPAS3	neuronal PAS domain protein 3
211432_s_at	0.000000346	7.24E-08	5.683551	7.201966	1.2755362	TYRO3	TYRO3 protein tyrosine kinase
1555847_a_at	0.0000234	0.00000646	4.686368	2.84969	1.2747887	MIR24-2///MIR23A///LOC284454	microRNA 24-2///microRNA 23a///uncharacterized LOC284454
204964_s_at	0.007	0.00309	3.010853	-2.98267	1.2738452	SSPN	sarcospan
1569208_a_at	0.0147	0.00696	2.738599	-3.7244	1.2733323
230178_s_at	0.0402	0.0214	2.326148	-4.726526	1.2729308	ELP2	elongator acetyltransferase complex subunit 2
232592_at	8.76E-12	9.49E-13	7.845617	18.234734	1.2719448
213296_at	2.69E-08	4.78E-09	6.239091	9.855285	1.2716616	RER1	retention in endoplasmic reticulum sorting receptor 1
222295_x_at	2.93E-31	1.35E-33	16.01235	65.843316	1.2716465
202291_s_at	0.0415	0.0222	2.312284	-4.757601	1.2713914	MGP	matrix Gla protein
201539_s_at	0.000206	0.0000669	4.109249	0.611103	1.2711126	FHL1	four and a half LIM domains 1
215311_at	0.0006	0.000212	3.802772	-0.483784	1.2703452	NTRK3	neurotrophic receptor tyrosine kinase 3
233130_at	0.00000765	0.00000196	4.963313	4.000392	1.2698425
205668_at	0.0326	0.0169	2.416457	-4.519901	1.2684862	LY75	lymphocyte antigen 75
220859_at	0.00000269	0.000000643	5.213192	5.07821	1.2672751
201300_s_at	0.0000187	0.00000508	4.742721	3.079976	1.2671491	PRNP	prion protein
43544_at	0.00000108	0.000000244	5.425285	6.021015	1.267134	MED16	mediator complex subunit 16
228210_at	7.25E-12	7.76E-13	7.881856	18.433482	1.2658559	NXPH3	neurexophilin 3
222725_s_at	0.00218	0.000859	3.405508	-1.79896	1.2658381	PALMD	palmdelphin
226017_at	0.00565	0.00243	3.086805	-2.764695	1.2657785	CMTM7	CKLF like MARVEL transmembrane domain containing 7
203408_s_at	0.00297	0.00121	3.3042	-2.114775	1.26556	SATB1	SATB homeobox 1
201719_s_at	0.000129	0.0000405	4.237614	1.089544	1.2650432	EPB41L2	erythrocyte membrane protein band 4.1 like 2
205303_at	0.000981	0.000361	3.655261	-0.986165	1.2648095	KCNJ8	potassium voltage-gated channel subfamily J member 8
243709_at	0.000000953	0.000000213	5.454079	6.150923	1.2642038	SLC38A9	solute carrier family 38 member 9
202553_s_at	2.43E-15	1.58E-16	9.366733	26.832086	1.2641213	SYF2	SYF2 pre-mRNA splicing factor
240912_x_at	0.00000349	0.00000085	5.151407	4.808326	1.2635642	EWSAT1	Ewing sarcoma associated transcript 1
218675_at	0.000151	0.000048	4.1944	0.927195	1.262597	SLC22A17	solute carrier family 22 member 17
218284_at	0.000439	0.000151	3.894391	-0.163613	1.262586	SMAD3	SMAD family member 3
236283_x_at	0.00000736	0.00000188	4.972937	4.041223	1.2621253	LOC646214	p21 protein (Cdc42/Rac)-activated kinase 2 pseudogene
227195_at	0.00276	0.00111	3.328233	-2.04059	1.2617993	ZNF503	zinc finger protein 503
1568779_a_at	3.51E-15	2.35E-16	9.299106	26.440757	1.2617066	ECM2	extracellular matrix protein 2
225147_at	0.00000478	0.00000119	5.076365	4.483499	1.2613873	CYTH3	cytohesin 3
226047_at	0.001	0.000369	3.649525	-1.00537	1.261288	MRVI1	murine retrovirus integration site 1 homolog
242169_at	1.14E-16	6.15E-18	9.919034	30.050448	1.2599764	BHMT2	betaine--homocysteine S-methyltransferase 2
218975_at	0.00086	0.000313	3.695188	-0.8518	1.2598133	COL5A3	collagen type V alpha 3 chain
1569348_at	0.00000145	0.000000335	5.356596	5.712945	1.2597864	LOC102725451///TPTEP1	uncharacterized LOC102725451///transmembrane phosphatase with tensin homology pseudogene 1
235548_at	0.0000732	0.000022	4.390581	1.674488	1.2597507	APCDD1L	APC down-regulated 1 like
1554564_a_at	5.87E-15	4.06E-16	9.205521	25.90034	1.2596307	SPPL3	signal peptide peptidase like 3
36129_at	0.000000331	6.89E-08	5.693989	7.250426	1.2589344	SGSM2	small G protein signaling modulator 2
232662_x_at	0.000153	0.0000486	4.191072	0.914746	1.2580844	FAM213A	family with sequence similarity 213 member A
221569_at	0.0000452	0.0000131	4.51751	2.171793	1.2579084	AHI1	Abelson helper integration site 1
229078_s_at	0.000000113	2.18E-08	5.932352	8.371956	1.2571925	GPALPP1	GPALPP motifs containing 1
201892_s_at	0.000000501	0.000000107	5.600531	6.818523	1.2570931	IMPDH2	inosine monophosphate dehydrogenase 2
204600_at	0.00121	0.000453	3.591415	-1.198516	1.2567907	EPHB3	EPH receptor B3
228698_at	0.00333	0.00137	3.266541	-2.230088	1.2563473	SOX7	SRY-box 7
226932_at	0.00371	0.00154	3.229771	-2.341585	1.2558337	SSPN	sarcospan
221792_at	5.26E-11	6.37E-12	7.500194	16.358985	1.2556355	RAB6B	RAB6B, member RAS oncogene family
244885_at	0.0000114	0.000003	4.865527	3.588698	1.2552067	EBF2	early B-cell factor 2
212933_x_at	1.44E-14	1.05E-15	9.042126	24.960083	1.2551801	SNORD68///RPL13	small nucleolar RNA, C/D box 68///ribosomal protein L13
219866_at	3.91E-13	3.51E-14	8.431797	21.490431	1.2551649	CLIC5	chloride intracellular channel 5
244395_at	6.73E-16	4.05E-17	9.59937	28.183102	1.2549144	FLJ41455	uncharacterized LOC441441
244740_at	0.00588	0.00254	3.072906	-2.804938	1.2548149
238886_at	0.0000118	0.00000312	4.856794	3.552215	1.2531894	TMED10	transmembrane p24 trafficking protein 10
232555_at	0.0000395	0.0000113	4.553217	2.313604	1.2528736	CREB5	cAMP responsive element binding protein 5
210128_s_at	0.0000129	0.00000342	4.834926	3.461063	1.25273	LTB4R	leukotriene B4 receptor
223407_at	0.00000448	0.00000111	5.091933	4.550618	1.2519368	ENKD1	enkurin domain containing 1
213564_x_at	0.00849	0.00381	2.941785	-3.176739	1.2515526	LDHB	lactate dehydrogenase B
242664_at	0.000637	0.000226	3.784723	-0.546126	1.251466
214607_at	0.0000229	0.00000632	4.691554	2.870798	1.2502677	PAK3	p21 (RAC1) activated kinase 3
211006_s_at	8.64E-08	1.65E-08	5.989032	8.642736	1.2500355	KCNB1	potassium voltage-gated channel subfamily B member 1
219109_at	0.0108	0.00499	2.852471	-3.421776	1.2498217	SPAG16	sperm associated antigen 16
204193_at	1.06E-12	1.02E-13	8.244229	20.439599	1.2498027	CHKB	choline kinase beta
204257_at	2.99E-10	3.98E-11	7.161342	14.554568	1.2496331	FADS3	fatty acid desaturase 3
240468_at	0.00000237	0.000000561	5.243566	5.211686	1.2496014
231329_at	0.00477	0.00202	3.144993	-2.594494	1.2475246
243023_at	0.00106	0.000393	3.631151	-1.06672	1.2471403
208185_x_at	2.59E-16	1.47E-17	9.771877	29.189368	1.2464846
214066_x_at	1.8E-14	1.33E-15	9.001224	24.725401	1.2458482	NPR2	natriuretic peptide receptor 2
226084_at	0.0024	0.000957	3.373586	-1.899348	1.2456639	MAP1B	microtubule associated protein 1B
243843_at	3.66E-21	9.43E-23	11.776327	41.046861	1.2454401	N4BP2L1	NEDD4 binding protein 2 like 1
201865_x_at	0.00000402	0.000000988	5.117799	4.662445	1.2444118	NR3C1	nuclear receptor subfamily 3 group C member 1
203632_s_at	0.0354	0.0186	2.380585	-4.602844	1.244118	GPRC5B	G protein-coupled receptor class C group 5 member B
242818_x_at	2.74E-15	1.81E-16	9.344077	26.700912	1.2439315	YIPF4	Yip1 domain family member 4
235885_at	0.000000083	1.59E-08	5.997585	8.683728	1.2435633	P2RY12	purinergic receptor P2Y12
218208_at	1.06E-09	1.53E-10	6.908075	13.23139	1.2432254	PQLC1	PQ loop repeat containing 1
239996_x_at	7.86E-15	5.56E-16	9.151561	25.589354	1.2421593	ATP2A2	ATPase sarcoplasmic/endoplasmic reticulum Ca2+ transporting 2
220462_at	0.000000483	0.000000103	5.608615	6.855702	1.2417168	CSRNP3	cysteine and serine rich nuclear protein 3
232911_at	1.37E-27	1.14E-29	14.452613	56.860711	1.2411499	ZFP14	ZFP14 zinc finger protein
226244_at	1.53E-09	2.25E-10	6.834332	12.850509	1.2403805	CLEC14A	C-type lectin domain family 14 member A
226917_s_at	2.12E-12	2.11E-13	8.114356	19.716828	1.2396854	ANAPC4	anaphase promoting complex subunit 4
228847_at	0.0000205	0.00000559	4.720544	2.989112	1.2396137	EXOC3	exocyst complex component 3
206324_s_at	3.26E-11	3.83E-12	7.592937	16.859173	1.2393437	DAPK2	death associated protein kinase 2
225123_at	0.00391	0.00163	3.212704	-2.392967	1.2390712	SESN3	sestrin 3
204431_at	0.00117	0.000436	3.601884	-1.163908	1.2378135	TLE2	transducin like enhancer of split 2
212559_at	1.59E-16	8.74E-18	9.859497	29.701785	1.2374153	PRKAR1B	protein kinase cAMP-dependent type I regulatory subunit beta
201963_at	0.00318	0.0013	3.281558	-2.184241	1.2366388	ACSL1	acyl-CoA synthetase long-chain family member 1
204310_s_at	0.000000204	4.11E-08	5.801737	7.753899	1.2365482	NPR2	natriuretic peptide receptor 2
233781_s_at	1.5E-21	3.69E-23	11.932933	41.978755	1.2358174	RIF1	replication timing regulatory factor 1
240229_at	3.37E-09	5.25E-10	6.672171	12.020245	1.2353367
1560296_at	3.44E-11	4.06E-12	7.582619	16.8034	1.2346764
51200_at	1.06E-10	1.33E-11	7.36525	15.63594	1.2341526	C19orf60	chromosome 19 open reading frame 60
204343_at	0.00475	0.00201	3.146506	-2.590032	1.2340986	ABCA3	ATP binding cassette subfamily A member 3
224493_x_at	8.35E-16	5.1E-17	9.560302	27.955718	1.2340181	TMEM241	transmembrane protein 241
224288_x_at	1.63E-17	7.77E-19	10.268001	32.100993	1.2339077	FKSG49	FKSG49
224207_x_at	2.07E-22	4.35E-24	12.289678	44.100894	1.2338796	MMP28	matrix metallopeptidase 28
1557698_at	1.27E-11	1.4E-12	7.775169	17.849402	1.2337595
[truncated: 6,815 more rows]
