# Supplementary material for: LINC00467, Driven by Copy Number Amplification and DNA Demethylation, Is Associated with Oxidative Lipid Metabolism and Immune Infiltration in Breast Cancer
Source: Oxid Med Cell Longev. 2021 Dec 15;2021:4586319. doi: 10.1155/2021/4586319 (PMC8695024; doi:10.1155/2021/4586319)
Supplement: Supplementary Materials — Supplementary Figure 1: Validation of differentially expressed lncRNAs in GEPIA BRCA dataset. (a, b) Differential expression was verified with GEPIA, with LINC00467 showing the most significant difference. (c) Expression of LINC00467 in BRCA cell line and normal mammary epithelial cell line of CCLE database. N: normal; T: tumor. Supplementary Figure 2: Expression of LINC00467 in CTCs of BRCA. LINC00467 expression in CTCs and BRCA in situ based on GSE41245. Supplementary Figure 3: TCGA Firehose Legacy dataset verifies the finding that LINC00467 had a high frequency of copy number amplification in BRCA. (a) LINC00467 has different frequencies of copy number amplification in different types of BRCA in Firehose Legacy dataset. (b) Relationship between LINC00467 expression and types of CNV. (c) The positive correlation between LINC00467 expression and its copy number level. (d) Patients with LINC00467 amplified had a worse overall survival. (e) The positive correlation between copy number amplification of LINC00467 and grades of BRCA. (f) Patients with LINC00467 amplified showed bigger lymph node examined number. (g) Patients with LINC00467 amplified showed more genomic changes. Supplementary Figure 4: WGCNA, enrichment, and correlation analysis. (a) Screening of the best soft thresholding with WGCNA. (b) Cell-specific and tissue-specific enrichment analysis of the genes at the red module where LINC00467 is located. (c) TF prediction of genes within the regulatory module. (d) Correlation analysis of LINC00467 and TGFB2 expression. Supplementary Table 1: Differentially expressed genes of GSE7904 dataset. Supplementary Table 2: Differentially expressed genes of GSE22820 dataset. Supplementary Table 3: Differentially expressed genes of GSE38959 dataset. Supplementary Table 4: Differentially expressed genes of GSE45827 dataset. Supplementary Table 5: Differentially expressed genes of GSE65194 dataset. Supplementary Table 6: Differentially expressed genes of TCGA BRCA dataset [file 4586319.f1.zip › 4586319.f1/Supplementary table 5.txt]

Differentially expressed genes of GSE65194
ID	adj.P.Val	P.Value	t	B	logFC	Gene.symbol	Gene.title
226147_s_at	2.1E-18	1.37E-19	10.343404	33.7656	8.52919026	PIGR	polymeric immunoglobulin receptor
207175_at	5.37E-21	2.33E-22	11.348659	40.09093	8.23452876	ADIPOQ	adiponectin, C1Q and collagen domain containing
203980_at	3.27E-12	5.04E-13	7.857846	18.81679	7.5716533	FABP4	fatty acid binding protein 4
216333_x_at	1E-39	1.78E-42	18.735548	86.07746	7.09739119	TNXB///TNXA	tenascin XB///tenascin XA (pseudogene)
229839_at	3.62E-58	7.95E-62	26.918513	130.14621	7.04153631	SCARA5	scavenger receptor class A member 5
219140_s_at	1.75E-32	1.03E-34	15.811181	68.33393	7.0119962	RBP4	retinol binding protein 4
206093_x_at	3.7E-41	5.35E-44	19.328107	89.55436	7.0113868	TNXB///TNXA	tenascin XB///tenascin XA (pseudogene)
207092_at	1.98E-38	4.67E-41	18.189832	82.83802	6.89317051	LEP	leptin
49452_at	4.83E-22	1.76E-23	11.75239	42.65218	6.86310001	ACACB	acetyl-CoA carboxylase beta
209613_s_at	4.03E-13	5.45E-14	8.238575	21.01073	6.7636541	ADH1B	alcohol dehydrogenase 1B (class I), beta polypeptide
213451_x_at	1.56E-34	6.43E-37	16.627636	73.37795	6.73951116	TNXB///TNXA	tenascin XB///tenascin XA (pseudogene)
223623_at	2.26E-18	1.49E-19	10.330372	33.68427	6.64849867	C2orf40	chromosome 2 open reading frame 40
209612_s_at	4.58E-13	6.24E-14	8.21538	20.87582	6.60658365	ADH1B	alcohol dehydrogenase 1B (class I), beta polypeptide
205913_at	5.14E-23	1.61E-24	12.125666	45.02625	6.46026631	PLIN1	perilipin 1
228766_at	1.88E-14	2.11E-15	8.783223	24.22071	6.44501225	CD36	CD36 molecule
211565_at	7.64E-106	1.4E-110	57.961854	238.42347	6.36112184	SH3GL3	SH3 domain containing GRB2 like 3, endophilin A3
209763_at	1.16E-17	8.39E-19	10.055121	31.9716	6.29779585	CHRDL1	chordin like 1
235849_at	1.03E-50	5.26E-54	23.424253	112.37252	6.2817749	SCARA5	scavenger receptor class A member 5
228409_at	1.3E-31	8.91E-34	15.467859	66.19498	6.15020406	PLIN4	perilipin 4
228854_at	5.75E-16	5.29E-17	9.387926	27.86755	6.14437444
43427_at	2.33E-23	6.89E-25	12.258262	45.87047	6.1387015	ACACB	acetyl-CoA carboxylase beta
243689_s_at	1.83E-83	6.68E-88	41.131826	188.78358	6.10599086	FRG1BP	FSHD region gene 1 family member B, pseudogene
206825_at	2.39E-22	8.32E-24	11.869547	43.39681	5.93844	OXTR	oxytocin receptor
204719_at	4.48E-14	5.31E-15	8.629884	23.30917	5.93753064	ABCA8	ATP binding cassette subfamily A member 8
205382_s_at	3.01E-23	9.11E-25	12.214717	45.59318	5.91499138	CFD	complement factor D
1561754_at	6.15E-73	4.5E-77	34.67942	164.57779	5.83264479
230378_at	2.03E-11	3.47E-12	7.520972	16.91465	5.81414429	SCGB3A1	secretoglobin family 3A member 1
204455_at	1.08E-11	1.78E-12	7.637892	17.57043	5.80952807	DST	dystonin
209351_at	0.000000754	0.000000232	5.400564	6.03829	5.74702672	KRT14	keratin 14
213706_at	2.22E-46	1.79E-49	21.522713	102.04792	5.73643804	GPD1	glycerol-3-phosphate dehydrogenase 1
1552509_a_at	6.88E-54	2.64E-57	24.863136	119.87658	5.71385407	CD300LG	CD300 molecule like family member g
203549_s_at	2.15E-14	2.45E-15	8.758918	24.07584	5.70220659	LPL	lipoprotein lipase
1562755_at	1.03E-79	5.65E-84	38.6895	180.03363	5.62599301
230418_s_at	1.52E-17	1.12E-18	10.009313	31.68757	5.59634526	GALNT16	polypeptide N-acetylgalactosaminyltransferase 16
202036_s_at	0.000000405	0.00000012	5.537997	6.67439	5.57273478	SFRP1	secreted frizzled related protein 1
202037_s_at	0.0000109	0.00000388	4.780661	3.31198	5.55649555	SFRP1	secreted frizzled related protein 1
229985_at	5.46E-30	4.91E-32	14.832518	62.21213	5.53279995	BTNL9	butyrophilin like 9
231597_x_at	4.78E-20	2.42E-21	10.981428	37.76992	5.52223193
221795_at	7.25E-13	1.02E-13	8.132355	20.39421	5.51270376	NTRK2	neurotrophic receptor tyrosine kinase 2
214087_s_at	3.2E-10	6.35E-11	7.000471	14.05693	5.48194072	MYBPC1	myosin binding protein C, slow type
205200_at	2.99E-24	7.77E-26	12.598348	48.03692	5.46872108	EXOSC7///CLEC3B	exosome component 7///C-type lectin domain family 3 member B
219398_at	6.09E-35	2.36E-37	16.789728	74.37166	5.44794435	CIDEC	cell death inducing DFFA like effector c
219064_at	6.9E-27	1.06E-28	13.627437	54.58828	5.41390865	ITIH5	inter-alpha-trypsin inhibitor heavy chain family member 5
232538_at	7.71E-53	3.1E-56	24.391284	117.44477	5.40943032
230867_at	2.08E-28	2.46E-30	14.216833	58.32649	5.37955162	COL6A6	collagen type VI alpha 6 chain
235978_at	4.13E-25	9.05E-27	12.933378	50.17148	5.37220141	FABP4	fatty acid binding protein 4
206243_at	1.63E-35	5.88E-38	17.015649	75.75218	5.37177239	TIMP4	TIMP metallopeptidase inhibitor 4
1562527_at	1.91E-57	4.55E-61	26.567162	128.4274	5.32756522	LOC441666	zinc finger protein 91 pseudogene
230472_at	1.49E-09	3.23E-10	6.70066	12.46056	5.30378994	IRX1	iroquois homeobox 1
1560144_at	2.6E-40	4.42E-43	18.970234	87.45962	5.25849905
213844_at	3.21E-20	1.58E-21	11.048265	38.1916	5.25772957	HOXA5	homeobox A5
209555_s_at	1.08E-10	2.02E-11	7.207227	15.17956	5.17966907	CD36	CD36 molecule
204712_at	2.32E-11	3.99E-12	7.49665	16.77884	5.17067735	WIF1	WNT inhibitory factor 1
206488_s_at	2.58E-12	3.93E-13	7.900882	19.06253	5.16013944	CD36	CD36 molecule
206742_at	1.82E-43	1.86E-46	20.300658	95.1665	5.14264794	PIR-FIGF///FIGF	PIR-FIGF readthrough///c-fos induced growth factor
227875_at	8.71E-14	1.07E-14	8.512291	22.61414	5.13730507	KLHL13	kelch like family member 13
221796_at	6.32E-12	1.01E-12	7.736778	18.12875	5.11510725	NTRK2	neurotrophic receptor tyrosine kinase 2
229659_s_at	4.88E-16	4.45E-17	9.416033	28.03889	5.10621939
227952_at	1.25E-13	1.57E-14	8.448385	22.23795	5.10483773	ZNF595	zinc finger protein 595
228434_at	1.57E-21	6.21E-23	11.555456	41.4018	5.0827404	BTNL9	butyrophilin like 9
208607_s_at	1.48E-13	1.88E-14	8.418228	22.0608	5.07469179	SAA2-SAA4///SAA2///SAA1	SAA2-SAA4 readthrough///serum amyloid A2///serum amyloid A1
203296_s_at	1.37E-44	1.28E-47	20.767948	97.82044	5.02810516	ATP1A2	ATPase Na+/K+ transporting subunit alpha 2
1558048_x_at	3.98E-26	7.21E-28	13.327865	52.68328	5.01970464
224012_at	1.87E-71	2.05E-75	33.765125	160.84789	4.96587374	ANKRD20A4///ANKRD20A2///ANKRD20A3///ANKRD20A1	ankyrin repeat domain 20 family member A4///ankyrin repeat domain 20 family member A2///ankyrin repeat domain 20 family member A3///ankyrin repeat domain 20 family member A1
227419_x_at	1.29E-34	5.21E-37	16.661588	73.58631	4.94416696	PLAC9	placenta specific 9
222717_at	6.14E-32	3.97E-34	15.596612	66.99829	4.91389948	SDPR	serum deprivation response
204731_at	1.8E-09	3.96E-10	6.662612	12.26076	4.90333051	TGFBR3	transforming growth factor beta receptor 3
219935_at	3.35E-16	2.98E-17	9.481134	28.43631	4.88658622	ADAMTS5	ADAM metallopeptidase with thrombospondin type 1 motif 5
203548_s_at	9.85E-08	2.71E-08	5.843606	8.12735	4.86034097	LPL	lipoprotein lipase
221928_at	3.75E-29	3.83E-31	14.508772	60.17178	4.84120269	ACACB	acetyl-CoA carboxylase beta
208609_s_at	4.64E-36	1.56E-38	17.23183	77.06816	4.8381129	TNXB///TNXA	tenascin XB///tenascin XA (pseudogene)
236359_at	1.64E-48	1.14E-51	22.433646	107.05219	4.82195184	SCN4B	sodium voltage-gated channel beta subunit 4
205392_s_at	1.58E-16	1.34E-17	9.610771	29.22999	4.81693645	CCL15-CCL14///CCL14	CCL15-CCL14 readthrough (NMD candidate)///C-C motif chemokine ligand 14
229476_s_at	3.51E-09	8E-10	6.530192	11.5705	4.81596823	THRSP	thyroid hormone responsive
1553602_at	0.00161	0.00077	3.427925	-1.7187	4.81350296	MUCL1	mucin like 1
238066_at	2.35E-10	4.57E-11	7.060011	14.37845	4.81311445	RBP7	retinol binding protein 7
239523_at	2.11E-50	1.16E-53	23.277121	111.5903	4.80512456	TUSC5	tumor suppressor candidate 5
201497_x_at	2.09E-16	1.8E-17	9.562377	28.93336	4.79422947	MYH11	myosin heavy chain 11
239262_at	1.79E-20	8.47E-22	11.146109	38.80955	4.79259795
211737_x_at	1.72E-10	3.3E-11	7.119371	14.70043	4.77404087	PTN	pleiotrophin
214063_s_at	2.32E-11	3.99E-12	7.496597	16.77855	4.77099961	TF	transferrin
206799_at	0.000415	0.000183	3.828731	-0.37059	4.76377665	SCGB1D2	secretoglobin family 1D member 2
202035_s_at	5.96E-08	1.59E-08	5.950187	8.64609	4.75099647	SFRP1	secreted frizzled related protein 1
219689_at	5.29E-26	9.81E-28	13.279854	52.37774	4.75016024	SEMA3G	semaphorin 3G
212741_at	9.67E-16	9.2E-17	9.298006	27.32043	4.74111659	MAOA	monoamine oxidase A
213524_s_at	6.51E-15	6.9E-16	8.968139	25.32744	4.73988176	G0S2	G0/G1 switch 2
209686_at	7.55E-12	1.22E-12	7.703976	17.94318	4.73408018	S100B	S100 calcium binding protein B
209540_at	2.18E-08	5.51E-09	6.159634	9.68281	4.70613309	IGF1	insulin like growth factor 1
205923_at	6.07E-35	2.32E-37	16.792798	74.39045	4.69224917	RELN	reelin
227006_at	8.59E-22	3.26E-23	11.656101	42.0406	4.69136547	PPP1R14A	protein phosphatase 1 regulatory inhibitor subunit 14A
206509_at	0.00137	0.000651	3.476584	-1.56183	4.68543044	PIP	prolactin induced protein
202350_s_at	2.2E-12	3.3E-13	7.930667	19.23295	4.65737999	LOC100506558///MATN2	uncharacterized LOC100506558///matrilin 2
205883_at	7.78E-19	4.75E-20	10.511625	34.81724	4.65575906	ZBTB16	zinc finger and BTB domain containing 16
208335_s_at	8.71E-11	1.61E-11	7.248611	15.40629	4.65263684	ACKR1	atypical chemokine receptor 1 (Duffy blood group)
204894_s_at	2.34E-18	1.54E-19	10.324854	33.64984	4.63722368	AOC3	amine oxidase, copper containing 3
201525_at	0.00000408	0.00000138	5.014535	4.31217	4.63060089	APOD	apolipoprotein D
213900_at	1.91E-18	1.24E-19	10.35951	33.86615	4.62034516	FAM189A2	family with sequence similarity 189 member A2
215695_s_at	2.79E-19	1.58E-20	10.685678	35.90864	4.61005901	GYG2	glycogenin 2
204151_x_at	4.38E-12	6.88E-13	7.803796	18.50903	4.60689814	AKR1C1	aldo-keto reductase family 1 member C1
227762_at	7.42E-17	6.04E-18	9.738655	30.0158	4.59880153
204734_at	3.66E-08	9.48E-09	6.053011	9.15222	4.58092185	KRT15	keratin 15
1556427_s_at	1.24E-31	8.5E-34	15.475263	66.24121	4.5719476	LRRN4CL	LRRN4 C-terminal like
224027_at	3.1E-12	4.77E-13	7.867384	18.87121	4.57096898	CCL28	C-C motif chemokine ligand 28
209699_x_at	7.06E-11	1.29E-11	7.288178	15.62369	4.56366119	LOC101930400///AKR1C2	aldo-keto reductase family 1 member C2-like///aldo-keto reductase family 1, member C2
225207_at	3.35E-11	5.88E-12	7.428001	16.39668	4.5611089	PDK4	pyruvate dehydrogenase kinase 4
244876_at	1.08E-27	1.46E-29	13.937886	56.55918	4.54050788
205384_at	5.8E-42	7.21E-45	19.670038	91.541	4.52659927	FXYD1	FXYD domain containing ion transport regulator 1
206209_s_at	2.01E-57	5.13E-61	26.542765	128.30749	4.52317557	CA4	carbonic anhydrase 4
238062_at	1.38E-63	1.77E-67	29.636122	142.94934	4.52150316	GPIHBP1	glycosylphosphatidylinositol anchored high density lipoprotein binding protein 1
212730_at	3.27E-08	8.42E-09	6.076262	9.26743	4.46587903	SYNM	synemin
206378_at	0.00634	0.00333	2.979165	-3.07375	4.46012612	SCGB2A2	secretoglobin family 2A member 2
218087_s_at	2.95E-13	3.91E-14	8.294772	21.33823	4.44491589	SORBS1	sorbin and SH3 domain containing 1
222722_at	0.00000064	0.000000195	5.437156	6.20658	4.44413514	OGN	osteoglycin
242197_x_at	7.64E-28	1.01E-29	13.994767	56.91986	4.43423191	CD36	CD36 molecule
226625_at	6.7E-10	1.39E-10	6.85712	13.28885	4.42485148	TGFBR3	transforming growth factor beta receptor 3
211726_s_at	4.94E-10	1.01E-10	6.916248	13.60461	4.41754987	FMO2	flavin containing monooxygenase 2
214414_x_at	3.45E-10	6.87E-11	6.986068	13.97937	4.38941658	HBA2///HBA1	hemoglobin subunit alpha 2///hemoglobin subunit alpha 1
1552519_at	1.78E-25	3.64E-27	13.075205	51.07483	4.38606681	ACVR1C	activin A receptor type 1C
209466_x_at	1.1E-10	2.06E-11	7.204223	15.16312	4.36728962	PTN	pleiotrophin
227646_at	6.24E-17	5.02E-18	9.768412	30.19904	4.36573091	EBF1	early B-cell factor 1
203766_s_at	1.62E-19	8.81E-21	10.777718	36.48702	4.3332729	LMOD1	leiomodin 1
205478_at	8.73E-12	1.42E-12	7.677465	17.79346	4.32294447	PPP1R1A	protein phosphatase 1 regulatory inhibitor subunit 1A
220232_at	3.54E-59	5.82E-63	27.450532	132.72063	4.32025941	SCD5	stearoyl-CoA desaturase 5
32625_at	1.26E-37	3.3E-40	17.865356	80.89537	4.31887898	NPR1	natriuretic peptide receptor 1
228335_at	2.57E-12	3.9E-13	7.901933	19.06854	4.31045029	CLDN11	claudin 11
201540_at	3.33E-13	4.45E-14	8.273	21.21124	4.27988145	FHL1	four and a half LIM domains 1
213486_at	9.74E-42	1.3E-44	19.569214	90.95672	4.27723076	COPG2IT1	COPG2 imprinted transcript 1 (non-protein coding)
210051_at	2.67E-29	2.66E-31	14.566055	60.53327	4.273101	RAPGEF3	Rap guanine nucleotide exchange factor 3
1570255_s_at	1.46E-50	7.76E-54	23.351855	111.98797	4.2721289	ANKRD20A12P///ANKRD20A8P///ANKRD20A4///ANKRD20A2///ANKRD20A3///ANKRD20A5P///ANKRD20A1	ankyrin repeat domain 20 family member A12, pseudogene///ankyrin repeat domain 20 family member A8, pseudogene///ankyrin repeat domain 20 family member A4///ankyrin repeat domain 20 family member A2///ankyrin repeat domain 20 family member A3///ankyrin repeat domain 20 family member A5, pseudogene///ankyrin repeat domain 20 family member A1
205498_at	1.03E-09	2.19E-10	6.77269	12.84056	4.2669709	GHR	growth hormone receptor
238577_s_at	4.58E-19	2.68E-20	10.602036	35.38376	4.23811613	TSHZ2	teashirt zinc finger homeobox 2
213661_at	2.09E-24	5.28E-26	12.658381	48.41942	4.23656063	PAMR1	peptidase domain containing associated with muscle regeneration 1
1557832_at	6.05E-36	2.08E-38	17.184945	76.78318	4.226751	LOC101926960	uncharacterized LOC101926960
229357_at	1.15E-15	1.1E-16	9.26855	27.14155	4.22357356	ADAMTS5	ADAM metallopeptidase with thrombospondin type 1 motif 5
224061_at	4.7E-33	2.48E-35	16.039277	69.74934	4.20857067	INMT	indolethylamine N-methyltransferase
217232_x_at	5.23E-10	1.07E-10	6.90533	13.54619	4.20425343	HBB	hemoglobin subunit beta
209458_x_at	2.42E-09	5.41E-10	6.603906	11.95376	4.19633064	HBA2///HBA1	hemoglobin subunit alpha 2///hemoglobin subunit alpha 1
209116_x_at	8.7E-09	2.09E-09	6.347392	10.63099	4.15892007	HBB	hemoglobin subunit beta
219295_s_at	0.000000017	4.24E-09	6.21039	9.93741	4.13945	PCOLCE2	procollagen C-endopeptidase enhancer 2
214456_x_at	7.56E-14	9.22E-15	8.537778	22.76448	4.12770203	SAA2///SAA1	serum amyloid A2///serum amyloid A1
209842_at	0.0000085	0.000003	4.839908	3.56199	4.12716345	SOX10	SRY-box 10
224321_at	1.97E-26	3.34E-28	13.448254	53.44916	4.09801355	TMEFF2	transmembrane protein with EGF like and two follistatin like domains 2
226755_at	1.33E-16	1.12E-17	9.63913	29.40401	4.09308256	MIR205HG	MIR205 host gene
209863_s_at	7.5E-12	1.21E-12	7.70526	17.95043	4.0883878	TP63	tumor protein p63
211745_x_at	2.76E-09	6.21E-10	6.577896	11.81824	4.08161132	HBA2///HBA1	hemoglobin subunit alpha 2///hemoglobin subunit alpha 1
209616_s_at	1.42E-10	2.68E-11	7.156599	14.90308	4.07832836	LOC100653057///CES1	liver carboxylesterase 1-like///carboxylesterase 1
213071_at	6.96E-17	5.64E-18	9.74974	30.08404	4.07579924	DPT	dermatopontin
1556206_at	9.09E-52	3.99E-55	23.907361	114.92143	4.07180095	LINC00408	long intergenic non-protein coding RNA 408
203400_s_at	0.000000712	0.000000218	5.413209	6.09636	4.0639702	TF	transferrin
214598_at	6.54E-08	1.76E-08	5.930511	8.54987	4.05503095	CLDN8	claudin 8
211696_x_at	5.64E-09	1.32E-09	6.434942	11.07899	4.04368413	HBB	hemoglobin subunit beta
204271_s_at	1.46E-19	7.91E-21	10.794773	36.59428	4.0304068	EDNRB	endothelin receptor type B
204754_at	2.45E-39	4.83E-42	18.568196	85.0878	4.0280078	HLF	HLF, PAR bZIP transcription factor
228750_at	0.000000104	2.88E-08	5.831325	8.06797	4.02581405	COL14A1	collagen type XIV alpha 1 chain
217414_x_at	1.34E-09	2.9E-10	6.720789	12.56652	4.02235715	HBA2///HBA1	hemoglobin subunit alpha 2///hemoglobin subunit alpha 1
205752_s_at	1.27E-37	3.35E-40	17.863276	80.88288	4.01639752	GSTM5	glutathione S-transferase mu 5
209465_x_at	4.76E-11	8.5E-12	7.362518	16.03376	4.01633535	PTN	pleiotrophin
229947_at	0.0000115	0.0000041	4.768115	3.25933	4.01199702	PI15	peptidase inhibitor 15
203851_at	1.74E-23	5.03E-25	12.307228	46.18231	4.0020977	IGFBP6	insulin like growth factor binding protein 6
209894_at	3.74E-12	5.81E-13	7.833046	18.67546	3.98510801	LEPROT///LEPR	leptin receptor overlapping transcript///leptin receptor
213183_s_at	1.9E-31	1.34E-33	15.40303	65.78999	3.98423138
204997_at	1.2E-26	1.94E-28	13.532729	53.98632	3.9780492	GPD1	glycerol-3-phosphate dehydrogenase 1
216331_at	7.49E-30	6.96E-32	14.777649	61.8668	3.96564666	ITGA7	integrin subunit alpha 7
209283_at	0.000000936	0.000000291	5.352218	5.81716	3.96216341	CRYAB	crystallin alpha B
238447_at	4.46E-11	7.93E-12	7.374849	16.10197	3.96206682	RBMS3	RNA binding motif single stranded interacting protein 3
202920_at	7.43E-10	1.55E-10	6.837203	13.18282	3.95220074	ANK2	ankyrin 2, neuronal
226322_at	1.94E-08	4.87E-09	6.183498	9.80236	3.93807521	TMTC1	transmembrane and tetratricopeptide repeat containing 1
1558170_at	3.25E-35	1.19E-37	16.900436	75.04881	3.93676667
201820_at	0.0001	0.0000407	4.218929	1.06021	3.93295201	KRT5	keratin 5
225424_at	2.66E-21	1.09E-22	11.466923	40.8403	3.93029901	GPAM	glycerol-3-phosphate acyltransferase, mitochondrial
1556364_at	3.26E-31	2.38E-33	15.311768	65.2193	3.9191933	ADAMTS9-AS2	ADAMTS9 antisense RNA 2
211699_x_at	2.49E-09	5.56E-10	6.598795	11.92711	3.90650128	HBA2///HBA1	hemoglobin subunit alpha 2///hemoglobin subunit alpha 1
228653_at	2.46E-31	1.76E-33	15.359181	65.51587	3.89402387	SAMD5	sterile alpha motif domain containing 5
235570_at	3.38E-10	6.72E-11	6.990072	14.00092	3.89327112	RBMS3	RNA binding motif single stranded interacting protein 3
219230_at	4.29E-16	3.87E-17	9.438478	28.17582	3.8705839	TMEM100	transmembrane protein 100
203951_at	2.42E-12	3.66E-13	7.912735	19.13031	3.85764391	CNN1	calponin 1
236010_at	1.76E-39	3.35E-42	18.629353	85.44985	3.8485308
209560_s_at	0.000306	0.000133	3.914618	-0.06546	3.84070572	DLK1	delta like non-canonical Notch ligand 1
235368_at	4.44E-15	4.6E-16	9.034786	25.72824	3.83618825	ADAMTS5	ADAM metallopeptidase with thrombospondin type 1 motif 5
205044_at	0.00735	0.00391	2.927221	-3.21968	3.83561243	GABRP	gamma-aminobutyric acid type A receptor pi subunit
213348_at	3.65E-13	4.9E-14	8.256596	21.11565	3.83228953	CDKN1C	cyclin dependent kinase inhibitor 1C
219213_at	1.08E-12	1.55E-13	8.060393	19.97844	3.81744821	JAM2	junctional adhesion molecule 2
227183_at	5.34E-16	4.89E-17	9.400546	27.94446	3.81558891	CARMN///MIR145	cardiac mesoderm enhancer-associated non-coding RNA///microRNA 145
244655_at	4.94E-38	1.21E-40	18.031684	81.8927	3.79056808	LOC100507311	uncharacterized LOC100507311
220625_s_at	0.000536	0.000241	3.75541	-0.62661	3.78012978	ELF5	E74 like ETS transcription factor 5
228186_s_at	6.2E-10	1.28E-10	6.872333	13.36995	3.77733527	RSPO3	R-spondin 3
218002_s_at	0.0000747	0.0000297	4.29663	1.35851	3.77528409	CXCL14	C-X-C motif chemokine ligand 14
233810_x_at	4.64E-50	2.8E-53	23.113911	110.71935	3.76319871
203435_s_at	6.59E-16	6.12E-17	9.364298	27.72363	3.75375875	MME	membrane metallo-endopeptidase
204388_s_at	2.63E-15	2.64E-16	9.125734	26.27673	3.75313099	MAOA	monoamine oxidase A
218872_at	2.78E-48	1.99E-51	22.332796	106.50344	3.74042023	TESC	tescalcin
236656_s_at	2.68E-22	9.39E-24	11.850656	43.27671	3.73926586	LOC100288911	uncharacterized LOC100288911
204018_x_at	1.66E-08	4.12E-09	6.215913	9.96519	3.73513794	HBA2///HBA1	hemoglobin subunit alpha 2///hemoglobin subunit alpha 1
1569609_at	6.83E-54	2.5E-57	24.873873	119.93159	3.73381745
237737_at	1.41E-32	8.16E-35	15.84894	68.56856	3.72993587	LOC101927345///LOC101060632///LOC101059949///ANKRD20A12P	putative ankyrin repeat domain-containing protein 20A12 pseudogene///uncharacterized gene LOC101060632///putative ankyrin repeat domain-containing protein 20A12 pseudogene///ankyrin repeat domain 20 family member A12, pseudogene
203240_at	0.000000448	0.000000134	5.515941	6.57157	3.72612927	FCGBP	Fc fragment of IgG binding protein
221748_s_at	5.22E-23	1.64E-24	12.122725	45.00753	3.71148521	TNS1	tensin 1
223727_at	5.36E-35	2.01E-37	16.81587	74.53167	3.70214663	KCNIP2	potassium voltage-gated channel interacting protein 2
212886_at	7.05E-17	5.72E-18	9.747486	30.07017	3.70204238	CCDC69	coiled-coil domain containing 69
209160_at	0.000000184	5.22E-08	5.710621	7.48872	3.6983644	AKR1C3	aldo-keto reductase family 1, member C3
205051_s_at	0.000000288	8.39E-08	5.613018	7.02622	3.68038385	KIT	KIT proto-oncogene receptor tyrosine kinase
227530_at	8.88E-15	9.55E-16	8.914465	25.00539	3.67905481	AKAP12	A-kinase anchoring protein 12
230595_at	7.89E-43	9.09E-46	20.026077	93.59407	3.67589552	PGM5-AS1	PGM5 antisense RNA 1
204570_at	9.96E-16	9.49E-17	9.292877	27.28926	3.66089922	COX7A1	cytochrome c oxidase subunit 7A1
236038_at	2.88E-14	3.32E-15	8.708022	23.77295	3.6590864	RNF150	ring finger protein 150
236131_at	5.3E-28	6.87E-30	14.05567	57.30588	3.65809893
238750_at	7.62E-08	2.06E-08	5.898378	8.39318	3.65640311	CCL28	C-C motif chemokine ligand 28
210794_s_at	2.04E-17	1.53E-18	9.958584	31.37338	3.65098298	MEG3	maternally expressed 3 (non-protein coding)
218974_at	2.61E-13	3.43E-14	8.316831	21.46702	3.63628328	SOBP	sine oculis binding protein homolog
204955_at	4.72E-10	9.57E-11	6.925273	13.65294	3.608737	SRPX	sushi repeat containing protein, X-linked
232800_at	1.32E-33	6.23E-36	16.261306	71.12256	3.60736618
1553243_at	8.06E-39	1.74E-41	18.354114	83.81692	3.60413128	ITIH5	inter-alpha-trypsin inhibitor heavy chain family member 5
204154_at	1.23E-11	2.04E-12	7.614627	17.43956	3.60362641	CDO1	cysteine dioxygenase type 1
228268_at	0.000000234	6.74E-08	5.658235	7.23982	3.60118324	FMO2	flavin containing monooxygenase 2
224159_x_at	2.84E-50	1.61E-53	23.216493	111.26717	3.57985126	TRIM4	tripartite motif containing 4
219059_s_at	2.94E-19	1.68E-20	10.676319	35.84987	3.57545716	LYVE1	lymphatic vessel endothelial hyaluronan receptor 1
228885_at	1.36E-13	1.72E-14	8.433057	22.14788	3.56928669	MAMDC2	MAM domain containing 2
229800_at	0.000000181	5.16E-08	5.713106	7.50056	3.56766154	DCLK1	doublecortin like kinase 1
1554007_at	3.63E-10	7.26E-11	6.975882	13.92457	3.56608471
209074_s_at	2.99E-13	3.97E-14	8.292347	21.32407	3.55822372	FAM107A	family with sequence similarity 107 member A
229310_at	4.78E-11	8.54E-12	7.36166	16.02901	3.55612163	KLHL29	kelch like family member 29
219304_s_at	0.000000574	0.000000174	5.460978	6.31656	3.5498645	PDGFD	platelet derived growth factor D
237154_at	1.52E-32	8.8E-35	15.836912	68.49383	3.54208752	LOC101930114	uncharacterized LOC101930114
228827_at	8.54E-09	2.05E-09	6.351223	10.65052	3.54183085	RUNX1T1	RUNX1 translocation partner 1
228770_at	2.69E-44	2.61E-47	20.643021	97.11366	3.53271006	GPR146	G protein-coupled receptor 146
206201_s_at	6.12E-13	8.49E-14	8.163163	20.57268	3.52997411	MEOX2	mesenchyme homeobox 2
209057_x_at	9.61E-51	4.75E-54	23.443283	112.4735	3.52096442	CDC5L	cell division cycle 5 like
244532_x_at	5.88E-12	9.36E-13	7.750357	18.20568	3.50901058
205236_x_at	2.02E-20	9.59E-22	11.126645	38.68656	3.50343767	SOD3	superoxide dismutase 3, extracellular
204273_at	1.83E-11	3.1E-12	7.540961	17.02642	3.49658283	EDNRB	endothelin receptor type B
203881_s_at	0.000000178	5.07E-08	5.716641	7.51742	3.48215763	DMD	dystrophin
230003_at	1.11E-25	2.18E-27	13.155149	51.58389	3.47797721	SLC16A7	solute carrier family 16 member 7
228618_at	1.64E-38	3.74E-41	18.226402	83.05621	3.47723623	PEAR1	platelet endothelial aggregation receptor 1
209541_at	0.0000582	0.0000228	4.361873	1.61232	3.46311738	IGF1	insulin like growth factor 1
823_at	1.76E-09	3.87E-10	6.66696	12.28356	3.46033236	CX3CL1	C-X3-C motif chemokine ligand 1
229177_at	2.84E-11	4.94E-12	7.458751	16.56765	3.45447226	C16orf89	chromosome 16 open reading frame 89
220061_at	1.6E-28	1.85E-30	14.261511	58.60919	3.44710725	ACSM5	acyl-CoA synthetase medium-chain family member 5
242532_at	6.26E-13	8.7E-14	8.159095	20.5491	3.44113955
209614_at	4.46E-32	2.83E-34	15.650693	67.3353	3.4390674	ADH1B	alcohol dehydrogenase 1B (class I), beta polypeptide
201843_s_at	0.000000545	0.000000165	5.472541	6.37006	3.43654997	EFEMP1	EGF containing fibulin like extracellular matrix protein 1
211653_x_at	0.000000134	3.75E-08	5.777843	7.81033	3.43601046	LOC101930400///AKR1C2	aldo-keto reductase family 1 member C2-like///aldo-keto reductase family 1, member C2
208383_s_at	4.49E-22	1.63E-23	11.764469	42.72892	3.43335592	PCK1	phosphoenolpyruvate carboxykinase 1
206453_s_at	1.46E-10	2.76E-11	7.151395	14.87472	3.43071403	NDRG2	NDRG family member 2
235616_at	6.44E-14	7.79E-15	8.566039	22.93137	3.42560376	TSHZ2	teashirt zinc finger homeobox 2
222043_at	2.03E-10	3.92E-11	7.087947	14.52981	3.42139315	CLU	clusterin
230992_at	2.02E-29	1.99E-31	14.611946	60.82273	3.41513828	BTNL9	butyrophilin like 9
209270_at	1.19E-09	2.54E-10	6.744975	12.69407	3.4141077	LAMB3	laminin subunit beta 3
213924_at	3.42E-21	1.43E-22	11.424714	40.57276	3.41201	GNAL	G protein subunit alpha L
230959_at	1.08E-21	4.19E-23	11.617146	41.79329	3.4113891
202746_at	2.1E-09	4.65E-10	6.632213	12.10159	3.41068598	ITM2A	integral membrane protein 2A
204389_at	5.69E-18	3.95E-19	10.175224	32.71767	3.403892	MAOA	monoamine oxidase A
203434_s_at	0.000000113	3.12E-08	5.815374	7.99097	3.40143834	MME	membrane metallo-endopeptidase
209291_at	0.0000392	0.000015	4.463036	2.01182	3.39892275	ID4	inhibitor of DNA binding 4, HLH protein
1558828_s_at	6E-12	9.56E-13	7.746774	18.18538	3.38888293	CARMN	cardiac mesoderm enhancer-associated non-coding RNA
210964_s_at	5.56E-13	7.67E-14	8.180458	20.673	3.38635006	GYG2	glycogenin 2
211494_s_at	9.93E-35	3.96E-37	16.706049	73.85899	3.38472296	SLC4A4	solute carrier family 4 member 4
227826_s_at	1.92E-12	2.87E-13	7.954788	19.37116	3.38317207	SORBS2	sorbin and SH3 domain containing 2
216594_x_at	1.13E-09	2.4E-10	6.755406	12.74917	3.38284827	AKR1C1	aldo-keto reductase family 1 member C1
226303_at	2.45E-28	2.95E-30	14.188382	58.14641	3.38209186	PGM5	phosphoglucomutase 5
236262_at	8.12E-24	2.23E-25	12.434212	46.99118	3.38047511	MMRN2	multimerin 2
221747_at	6.27E-16	5.8E-17	9.37291	27.77608	3.37013767	TNS1	tensin 1
205730_s_at	5.63E-11	1.02E-11	7.330779	15.85842	3.37005658	ABLIM3	actin binding LIM protein family member 3
227997_at	0.00000609	0.0000021	4.919862	3.90302	3.36863058	IL17RD	interleukin 17 receptor D
219093_at	1.18E-17	8.53E-19	10.052381	31.9546	3.35564392	PID1	phosphotyrosine interaction domain containing 1
221009_s_at	1.93E-12	2.88E-13	7.954314	19.36845	3.3556006	ANGPTL4	angiopoietin like 4
209220_at	7.15E-12	1.15E-12	7.713999	17.99985	3.35127282	GPC3	glypican 3
225720_at	1.1E-12	1.57E-13	8.058042	19.96489	3.3509984	SYNPO2	synaptopodin 2
229487_at	3.25E-20	1.6E-21	11.046061	38.1777	3.34793609	EBF1	early B-cell factor 1
203726_s_at	0.00000275	0.000000908	5.106579	4.7154	3.34460952	LAMA3	laminin subunit alpha 3
215768_at	9.87E-22	3.79E-23	11.632729	41.89221	3.33631255
214651_s_at	3.62E-08	9.36E-09	6.055397	9.16403	3.32414078	HOXA10-HOXA9///MIR196B///HOXA9	HOXA10-HOXA9 readthrough///microRNA 196b///homeobox A9
1558421_a_at	3.46E-27	5.06E-29	13.743062	55.32277	3.32230264	C14orf180	chromosome 14 open reading frame 180
206262_at	2.47E-36	7.78E-39	17.345931	77.76073	3.31039463	ADH1C	alcohol dehydrogenase 1C (class I), gamma polypeptide
204134_at	1.89E-36	5.84E-39	17.392691	78.04414	3.30988358	PDE2A	phosphodiesterase 2A
1560049_at	2.41E-26	4.15E-28	13.414187	53.23247	3.3072391
244359_s_at	5.95E-12	9.47E-13	7.748298	18.19401	3.30392347
205619_s_at	8.45E-15	9.06E-16	8.923132	25.05735	3.30021506	MEOX1	mesenchyme homeobox 1
218730_s_at	0.000153	0.0000639	4.104501	0.6289	3.29742285	OGN	osteoglycin
231118_at	4.53E-10	9.17E-11	6.93323	13.69558	3.29417389	ANKRD35	ankyrin repeat domain 35
227909_at	1.98E-12	2.97E-13	7.949147	19.33882	3.29133654	SMIM10L2B///SMIM10L2A	small integral membrane protein 10 like 2B///small integral membrane protein 10 like 2A
204482_at	8.33E-33	4.63E-35	15.939546	69.13105	3.28893326	CLDN5	claudin 5
205824_at	5.16E-32	3.31E-34	15.625618	67.17908	3.28278057	HSPB2	heat shock protein family B (small) member 2
203571_s_at	0.0000482	0.0000187	4.410179	1.80218	3.27915213	ADIRF	adipogenesis regulatory factor
209292_at	0.0000136	0.00000491	4.726842	3.08688	3.26814226	ID4	inhibitor of DNA binding 4, HLH protein
244114_x_at	1.67E-12	2.48E-13	7.980187	19.5169	3.26812044
227662_at	0.000119	0.0000489	4.172543	0.88422	3.26155282	SYNPO2	synaptopodin 2
242452_at	3.8E-29	3.9E-31	14.505854	60.15335	3.25939389
208186_s_at	2.32E-32	1.39E-34	15.76367	68.03852	3.25646792	LIPE	lipase E, hormone sensitive type
236856_x_at	2.18E-26	3.74E-28	13.430389	53.33553	3.25510444
238964_at	8.84E-18	6.32E-19	10.100338	32.25225	3.25398539	FIGN	fidgetin, microtubule severing factor
244521_at	2.18E-20	1.05E-21	11.113001	38.60037	3.24834438	TSHZ2	teashirt zinc finger homeobox 2
221295_at	7.48E-16	7E-17	9.342477	27.59082	3.23942922	CIDEA	cell death-inducing DFFA-like effector a
225575_at	4.49E-09	1.04E-09	6.480691	11.31453	3.22351361	LIFR	leukemia inhibitory factor receptor alpha
205117_at	7.46E-13	1.05E-13	8.127287	20.36488	3.22018177	FGF1	fibroblast growth factor 1
209392_at	3.95E-08	1.03E-08	6.036749	9.07181	3.21821738	ENPP2	ectonucleotide pyrophosphatase/phosphodiesterase 2
225627_s_at	4.33E-10	8.74E-11	6.941976	13.74247	3.2095325	CACHD1	cache domain containing 1
220751_s_at	6.38E-12	1.02E-12	7.735075	18.11911	3.20612736	FAXDC2	fatty acid hydroxylase domain containing 2
224327_s_at	0.000000445	0.000000133	5.517261	6.57772	3.20603366	DGAT2	diacylglycerol O-acyltransferase 2
210432_s_at	2.75E-30	2.35E-32	14.949132	62.94538	3.19929919	SCN3A	sodium voltage-gated channel alpha subunit 3
205529_s_at	0.000000307	0.00000009	5.598598	6.95835	3.19867263	RUNX1T1	RUNX1 translocation partner 1
235521_at	1.21E-10	2.27E-11	7.186883	15.06834	3.19437052	HOXA3	homeobox A3
206481_s_at	4.09E-13	5.53E-14	8.236032	20.99593	3.19039776	LDB2	LIM domain binding 2
226492_at	2.61E-09	5.85E-10	6.5891	11.87658	3.17548994	SEMA6D	semaphorin 6D
1561271_at	2.28E-46	1.88E-49	21.514004	101.99956	3.17251331	CCDC144CP	coiled-coil domain containing 144C, pseudogene
225571_at	3.68E-13	4.95E-14	8.254951	21.10607	3.17126369	LIFR	leukemia inhibitory factor receptor alpha
220765_s_at	2.21E-31	1.58E-33	15.376902	65.62667	3.17002144	LIMS2	LIM zinc finger domain containing 2
212097_at	1.05E-14	1.14E-15	8.88486	24.82803	3.16433722	CAV1	caveolin 1
213675_at	4.42E-15	4.57E-16	9.035652	25.73345	3.15775348	PARVA	parvin alpha
227984_at	3.39E-08	8.75E-09	6.068874	9.23079	3.15737307	LMF1	lipase maturation factor 1
209869_at	0.0000119	0.00000425	4.759781	3.22442	3.13555816	ADRA2A	adrenoceptor alpha 2A
206850_at	1.24E-17	9.06E-19	10.042832	31.89537	3.12128546	RASL10A	RAS like family 10 member A
243140_at	3.94E-09	9.05E-10	6.506832	11.44956	3.12008352	ACTA2	actin, alpha 2, smooth muscle, aorta
45297_at	3.57E-14	4.18E-15	8.669795	23.54586	3.11249803	EHD2	EH domain containing 2
242770_at	1.35E-27	1.86E-29	13.899842	56.31787	3.1056658	FRG1JP	FSHD region gene 1 family member J, pseudogene
244276_at	4.83E-22	1.76E-23	11.752406	42.65228	3.10433985	KLB	klotho beta
202888_s_at	0.00000164	0.000000527	5.224898	5.2415	3.10346911	ANPEP	alanyl aminopeptidase, membrane
202747_s_at	3.61E-08	9.33E-09	6.056078	9.16741	3.10198092	ITM2A	integral membrane protein 2A
219308_s_at	4.07E-22	1.47E-23	11.780911	42.8334	3.10067956	AK5	adenylate kinase 5
1556794_at	6.63E-28	8.7E-30	14.018532	57.07051	3.09961094
222862_s_at	5.67E-14	6.81E-15	8.588508	23.06421	3.09543607	AK5	adenylate kinase 5
228728_at	1.46E-11	2.46E-12	7.581871	17.25562	3.09515196	CPED1	cadherin like and PC-esterase domain containing 1
1558444_at	5.09E-20	2.59E-21	10.970431	37.70057	3.09242073
225420_at	6.31E-12	1.01E-12	7.737053	18.13031	3.08825714	GPAM	glycerol-3-phosphate acyltransferase, mitochondrial
232113_at	3.62E-09	8.28E-10	6.52363	11.5365	3.08543994
202112_at	6.73E-21	2.98E-22	11.310102	39.8468	3.08423188	VWF	von Willebrand factor
226028_at	3.4E-25	7.37E-27	12.965285	50.37473	3.06320711	ROBO4	roundabout guidance receptor 4
238003_at	7.92E-31	6.14E-33	15.161297	64.27696	3.06112094	HEPN1///HEPACAM	hepatocellular carcinoma, down-regulated 1///hepatic and glial cell adhesion molecule
212419_at	1.09E-08	2.65E-09	6.301201	10.39612	3.05931025	ZCCHC24	zinc finger CCHC-type containing 24
239963_at	5.43E-49	3.68E-52	22.640137	108.17165	3.04569877
215918_s_at	1.71E-24	4.25E-26	12.692232	48.63511	3.04453633	SPTBN1	spectrin beta, non-erythrocytic 1
1556579_s_at	4.81E-18	3.3E-19	10.204014	32.89681	3.03455953	IGSF10	immunoglobulin superfamily member 10
1569872_a_at	0.000000454	0.000000136	5.512913	6.55748	3.02451822	LMF1	lipase maturation factor 1
232541_at	0.0000224	0.00000829	4.604494	2.58239	3.02330904
228642_at	1.99E-16	1.72E-17	9.570246	28.98157	3.02283196	HOTAIRM1	HOXA transcript antisense RNA, myeloid-specific 1
209047_at	7.15E-10	1.48E-10	6.844623	13.2223	3.02141261	AQP1	aquaporin 1 (Colton blood group)
235746_s_at	1.73E-13	2.22E-14	8.390484	21.89806	3.01405698	PLA2R1	phospholipase A2 receptor 1
227297_at	0.00000649	0.00000225	4.904308	3.83635	3.01017501	ITGA9	integrin subunit alpha 9
229308_at	1.67E-25	3.4E-27	13.085928	51.14312	3.00678034	ANKRD29	ankyrin repeat domain 29
220725_x_at	1.48E-58	2.97E-62	27.11791	131.11505	3.00581039	DNAH3	dynein axonemal heavy chain 3
235236_at	1.69E-30	1.38E-32	15.033438	63.47489	3.00249505
225016_at	1.32E-09	2.85E-10	6.723839	12.58259	3.00114691	APCDD1	APC down-regulated 1
228568_at	8.04E-15	8.61E-16	8.931535	25.10774	3.00083418	MYZAP	myocardial zonula adherens protein
205782_at	1.38E-23	3.93E-25	12.345549	46.42639	3.00050186	FGF7	fibroblast growth factor 7
221163_s_at	1.67E-32	9.77E-35	15.820127	68.38953	3.00008543	MLXIPL	MLX interacting protein like
230417_at	4.4E-18	3E-19	10.219238	32.99157	2.99849389	GALNT16	polypeptide N-acetylgalactosaminyltransferase 16
209550_at	9.1E-11	1.68E-11	7.240386	15.36118	2.99816807	NDN	necdin, MAGE family member
235759_at	2.19E-34	9.27E-37	16.568471	73.01458	2.98973255
223796_at	2.01E-09	4.43E-10	6.641286	12.14906	2.98896724	CNTNAP3B///CNTNAP3P2///CNTNAP3	contactin associated protein-like 3B///contactin associated protein-like 3 pseudogene 2///contactin associated protein-like 3
239673_at	2.13E-14	2.42E-15	8.760781	24.08694	2.98788972
227780_s_at	1.21E-19	6.48E-21	10.826194	36.79197	2.98140677	ECSCR	endothelial cell surface expressed chemotaxis and apoptosis regulator
222513_s_at	1.31E-10	2.47E-11	7.171423	14.98393	2.97882238	SORBS1	sorbin and SH3 domain containing 1
237339_at	0.0357	0.0214	2.324053	-4.74181	2.97717225	LINC00993	long intergenic non-protein coding RNA 993
222351_at	9.81E-26	1.91E-27	13.176296	51.71853	2.97162783	PPP2R1B	protein phosphatase 2 scaffold subunit Abeta
240242_at	1.95E-09	4.3E-10	6.647135	12.17967	2.97137209
206323_x_at	1.3E-46	1.02E-49	21.623108	102.60471	2.97122925	OPHN1	oligophrenin 1
230624_at	2.85E-15	2.88E-16	9.111608	26.19142	2.96698074	SLC25A27	solute carrier family 25 member 27
210517_s_at	0.000000182	5.16E-08	5.71282	7.4992	2.96678128	AKAP12	A-kinase anchoring protein 12
232313_at	7.62E-39	1.63E-41	18.364895	83.88106	2.96316869	TMEM132C	transmembrane protein 132C
241994_at	0.0000679	0.0000269	4.321376	1.45442	2.96274782	XDH	xanthine dehydrogenase
223828_s_at	1.66E-17	1.23E-18	9.994343	31.59481	2.96211558	LGALS12	galectin 12
228949_at	0.00000392	0.00000132	5.023903	4.35296	2.95928479	WLS	wntless Wnt ligand secretion mediator
219563_at	9.43E-12	1.54E-12	7.663211	17.71306	2.95727318	SYNE3///LINC00341	spectrin repeat containing nuclear envelope family member 3///long intergenic non-protein coding RNA 341
218678_at	0.000000464	0.000000139	5.507902	6.53416	2.9571783	NES	nestin
241617_x_at	2.77E-26	4.84E-28	13.390025	53.07877	2.95446551
210944_s_at	2.7E-17	2.07E-18	9.910609	31.07661	2.95436609	CAPN3	calpain 3
229477_at	0.0000392	0.000015	4.462735	2.01062	2.95186452	THRSP	thyroid hormone responsive
220276_at	2.3E-13	3.01E-14	8.339029	21.59677	2.94360999	RERGL	RERG like
227819_at	2.39E-10	4.65E-11	7.056934	14.3618	2.94318061	LGR6	leucine rich repeat containing G protein-coupled receptor 6
228890_at	6.26E-41	9.27E-44	19.234735	89.00934	2.93335816	ATOH8	atonal bHLH transcription factor 8
220065_at	6.41E-14	7.74E-15	8.566981	22.93694	2.93299552	TNMD	tenomodulin
239849_at	6.44E-17	5.2E-18	9.762689	30.16379	2.931303
208510_s_at	2.4E-14	2.74E-15	8.740103	23.9638	2.93126963	PPARG	peroxisome proliferator activated receptor gamma
206438_x_at	8.39E-50	5.37E-53	22.993462	110.07438	2.93029695	TCTN2	tectonic family member 2
213068_at	0.00000592	0.00000204	4.926315	3.93072	2.93007654	DPT	dermatopontin
227874_at	1.23E-09	2.64E-10	6.737954	12.65702	2.92363876	EMCN	endomucin
229569_at	6.35E-20	3.28E-21	10.933418	37.46724	2.9177408
242181_at	1.68E-11	2.84E-12	7.556426	17.11299	2.91275307
208262_x_at	4.08E-43	4.33E-46	20.154177	94.32885	2.91145405	MEFV	Mediterranean fever
230863_at	0.000864	0.000399	3.615813	-1.10251	2.90954538	LRP2	LDL receptor related protein 2
1563182_at	1.2E-40	1.93E-43	19.110534	88.28271	2.90867798	ACVR1C	activin A receptor type 1C
239959_x_at	1.31E-41	1.8E-44	19.513716	90.63456	2.90256424
203812_at	8.91E-31	6.95E-33	15.141797	64.15471	2.90131762	SLIT3	slit guidance ligand 3
225990_at	7.55E-09	1.8E-09	6.376359	10.77881	2.89746553	BOC	BOC cell adhesion associated, oncogene regulated
229172_at	1.39E-13	1.76E-14	8.429538	22.12721	2.88903094	HSPA12B	heat shock protein family A (Hsp70) member 12B
244612_at	1.76E-39	3.33E-42	18.630426	85.4562	2.88882518
215019_x_at	8.51E-28	1.14E-29	13.976319	56.8029	2.885213	ZNF528	zinc finger protein 528
220512_at	1.26E-15	1.22E-16	9.252482	27.04404	2.88337679	DLC1	DLC1 Rho GTPase activating protein
235753_at	5.3E-19	3.14E-20	10.577107	35.22746	2.88290675	HOXA7	homeobox A7
230061_at	1.34E-09	2.88E-10	6.721879	12.57226	2.88274181	TM4SF18	transmembrane 4 L six family member 18
212865_s_at	0.000198	0.0000836	4.03567	0.37409	2.87838965	COL14A1	collagen type XIV alpha 1 chain
244042_x_at	8.82E-09	2.12E-09	6.344598	10.61676	2.87673972
240988_x_at	1.22E-55	3.79E-59	25.689264	124.06696	2.87536556
227148_at	8.27E-08	2.25E-08	5.880965	8.30849	2.8718964	PLEKHH2	pleckstrin homology, MyTH4 and FERM domain containing H2
238701_x_at	2.27E-45	1.91E-48	21.102698	99.70444	2.87145	COLCA1	colorectal cancer associated 1
204606_at	1.16E-11	1.92E-12	7.625064	17.49824	2.86659036	CCL21	C-C motif chemokine ligand 21
213715_s_at	1.29E-62	1.89E-66	29.127982	140.62003	2.85826936	KANK3	KN motif and ankyrin repeat domains 3
203687_at	5.61E-10	1.15E-10	6.89178	13.47377	2.85497669	CX3CL1	C-X3-C motif chemokine ligand 1
228730_s_at	3.12E-16	2.75E-17	9.493846	28.514	2.8549704	SCRN2	secernin 2
213350_at	9.83E-35	3.9E-37	16.70854	73.87427	2.85129468	RPS11	ribosomal protein S11
236923_x_at	1.9E-28	2.22E-30	14.232602	58.42629	2.85102888
229590_at	1.94E-11	3.31E-12	7.529392	16.96171	2.83796583	SNORD68///RPL13	small nucleolar RNA, C/D box 68///ribosomal protein L13
206143_at	0.000000241	6.97E-08	5.651278	7.20688	2.83785634	SLC26A3	solute carrier family 26 member 3
235309_at	7.45E-16	6.96E-17	9.3433	27.59583	2.83695391	RPS15A	ribosomal protein S15a
229127_at	6.35E-12	1.02E-12	7.735896	18.12376	2.83594448	JAM2	junctional adhesion molecule 2
1559170_at	8.22E-25	1.91E-26	12.816791	49.42873	2.83459573	ANKRD20A5P	ankyrin repeat domain 20 family member A5, pseudogene
211673_s_at	4.14E-51	1.97E-54	23.607813	113.34452	2.83215159	MOCS1	molybdenum cofactor synthesis 1
40016_g_at	1.79E-09	3.92E-10	6.664306	12.26964	2.83095939	MAST4	microtubule associated serine/threonine kinase family member 4
211685_s_at	0.000000114	3.14E-08	5.813572	7.98228	2.83022898	NCALD	neurocalcin delta
232204_at	2.48E-12	3.76E-13	7.908083	19.1037	2.82790524	EBF1	early B-cell factor 1
1569664_at	1.64E-38	3.78E-41	18.224937	83.04747	2.8272861
225102_at	0.000000337	9.94E-08	5.578023	6.86171	2.82690817	MGLL	monoglyceride lipase
234675_x_at	1.2E-39	2.15E-42	18.70428	85.8928	2.82629529
231969_at	0.00000116	0.000000366	5.303211	5.59442	2.82520959	STOX2	storkhead box 2
228519_x_at	4.94E-16	4.51E-17	9.413808	28.02532	2.82492023	CIRBP	cold inducible RNA binding protein
218934_s_at	8.43E-25	1.97E-26	12.811997	49.39819	2.82333325	HSPB7	heat shock protein family B (small) member 7
223316_at	1.05E-13	1.31E-14	8.478959	22.41779	2.82296178	CCDC3	coiled-coil domain containing 3
230109_at	1.94E-14	2.18E-15	8.777627	24.18735	2.82029881	PDE7B	phosphodiesterase 7B
204753_s_at	1.15E-12	1.65E-13	8.049653	19.91653	2.80911905	HLF	HLF, PAR bZIP transcription factor
205463_s_at	1.63E-13	2.09E-14	8.400684	21.95787	2.80718508	PDGFA	platelet derived growth factor subunit A
232584_at	0.000000455	0.000000136	5.512268	6.55447	2.80610304
214053_at	0.00523	0.00271	3.045325	-2.88455	2.80551568	ERBB4	erb-b2 receptor tyrosine kinase 4
223495_at	1.87E-17	1.39E-18	9.973856	31.46793	2.80512143	CCDC8	coiled-coil domain containing 8
220425_x_at	0.00439	0.00225	3.103999	-2.71367	2.7982516	ROPN1B	rhophilin associated tail protein 1B
228528_at	0.0000687	0.0000272	4.318282	1.4424	2.79580365	MIR29C///MIR29B2	microRNA 29c///microRNA 29b-2
204755_x_at	6.89E-18	4.84E-19	10.142843	32.51633	2.79526811	HLF	HLF, PAR bZIP transcription factor
214110_s_at	8.43E-10	1.77E-10	6.812556	13.05185	2.79282435	LOC654342///LOC645166	lymphocyte-specific protein 1 pseudogene///lymphocyte-specific protein 1 pseudogene
202191_s_at	0.000000126	3.51E-08	5.791289	7.87496	2.79100601	GAS7	growth arrest specific 7
226931_at	0.00000868	0.00000306	4.835053	3.54142	2.78894417	TMTC1	transmembrane and tetratricopeptide repeat containing 1
233011_at	7.09E-08	1.91E-08	5.913433	8.46652	2.78806506	ANXA1	annexin A1
207016_s_at	2.48E-25	5.25E-27	13.018288	50.71234	2.78703908	LOC101928635///ALDH1A2	uncharacterized LOC101928635///aldehyde dehydrogenase 1 family member A2
209570_s_at	6.25E-21	2.75E-22	11.322892	39.92777	2.78521259	NSG1	neuron specific gene family member 1
1563941_at	5.33E-54	1.83E-57	24.934223	120.24052	2.7840297
231773_at	3.24E-26	5.74E-28	13.363622	52.91079	2.78392529	ANGPTL1	angiopoietin like 1
224240_s_at	9.17E-09	2.21E-09	6.336838	10.57724	2.783349	CCL28	C-C motif chemokine ligand 28
211756_at	0.0000307	0.0000116	4.524605	2.25846	2.78213667	PTHLH	parathyroid hormone like hormone
212236_x_at	0.00187	0.000905	3.380882	-1.86854	2.78127663	KRT17///JUP	keratin 17///junction plakoglobin
227190_at	1.8E-13	2.31E-14	8.383729	21.85846	2.77958306	TMEM37	transmembrane protein 37
202018_s_at	0.0293	0.0172	2.406279	-4.55335	2.7785619	LTF	lactotransferrin
206101_at	0.000000368	0.000000109	5.559333	6.77413	2.77527621	ECM2	extracellular matrix protein 2
1555929_s_at	8.99E-09	2.16E-09	6.340765	10.59723	2.77012309
244112_x_at	1.74E-14	1.95E-15	8.796467	24.29971	2.77007255
235335_at	1.45E-41	2.02E-44	19.493954	90.51976	2.76944142	ABCA9	ATP binding cassette subfamily A member 9
235867_at	4.8E-11	8.57E-12	7.36092	16.02492	2.76753821	GSTM3	glutathione S-transferase mu 3
231013_at	1.66E-17	1.23E-18	9.993427	31.58914	2.76460981
230800_at	4.8E-20	2.43E-21	10.980857	37.76632	2.76125093	ADCY4	adenylate cyclase 4
204294_at	1.15E-18	7.23E-20	10.444993	34.40029	2.75530031	AMT	aminomethyltransferase
235201_at	1.88E-10	3.61E-11	7.102955	14.61124	2.75442882	FOXP2	forkhead box P2
220027_s_at	2.75E-14	3.17E-15	8.716091	23.82092	2.75122818	RASIP1	Ras interacting protein 1
205826_at	4.67E-21	2.01E-22	11.37199	40.23871	2.7499212	MYOM2	myomesin 2
204850_s_at	8.75E-11	1.61E-11	7.247849	15.40211	2.74258722	DCX	doublecortin
1554044_a_at	2.01E-23	5.87E-25	12.283113	46.02873	2.73588633	MRAP	melanocortin 2 receptor accessory protein
225381_at	0.000000498	0.00000015	5.492403	6.46215	2.7329141	MIR100HG	mir-100-let-7a-2 cluster host gene
218717_s_at	8.65E-11	1.6E-11	7.249992	15.41387	2.73205015	P3H2	prolyl 3-hydroxylase 2
203010_at	4.74E-16	4.3E-17	9.421477	28.07209	2.72852935	STAT5A	signal transducer and activator of transcription 5A
207144_s_at	9.43E-10	1.99E-10	6.790547	12.93512	2.72720869	CITED1	Cbp/p300 interacting transactivator with Glu/Asp rich carboxy-terminal domain 1
206254_at	0.000000803	0.000000248	5.386544	5.97402	2.72703528	EGF	epidermal growth factor
225987_at	0.00352	0.00178	3.177577	-2.49528	2.72469204	STEAP4	STEAP4 metalloreductase
213247_at	2.68E-14	3.08E-15	8.720861	23.8493	2.72258267	SVEP1	sushi, von Willebrand factor type A, EGF and pentraxin domain containing 1
235489_at	7.19E-09	1.71E-09	6.386231	10.82928	2.71927737	RHOJ	ras homolog family member J
230790_x_at	1.96E-34	8.19E-37	16.588467	73.13743	2.71252307	FOXN3	forkhead box N3
209774_x_at	0.00000413	0.0000014	5.011354	4.29832	2.71152815	CXCL2	C-X-C motif chemokine ligand 2
231031_at	5.2E-45	4.76E-48	20.941446	98.7987	2.71127376	FGF7P3	fibroblast growth factor 7 pseudogene 3
202409_at	0.000916	0.000424	3.598495	-1.16048	2.70915575	INS-IGF2///IGF2	INS-IGF2 readthrough///insulin like growth factor 2
226814_at	8.64E-10	1.81E-10	6.807548	13.02526	2.70726623	ADAMTS9	ADAM metallopeptidase with thrombospondin type 1 motif 9
240724_at	6.98E-24	1.9E-25	12.459088	47.14966	2.7070502
1560431_at	2.15E-33	1.07E-35	16.174758	70.58782	2.70656563	PGM5P2	phosphoglucomutase 5 pseudogene 2
213169_at	0.00000124	0.000000391	5.28919	5.53096	2.70024941	SEMA5A	semaphorin 5A
206208_at	1.73E-44	1.64E-47	20.724088	97.57253	2.69997854	CA4	carbonic anhydrase 4
243416_at	2.56E-21	1.05E-22	11.473513	40.88208	2.69936379
202504_at	0.00378	0.00192	3.153735	-2.56654	2.69924696	TRIM29	tripartite motif containing 29
226304_at	6.54E-22	2.43E-23	11.702192	42.33329	2.69725676	HSPB6	heat shock protein family B (small) member 6
202274_at	0.00702	0.00372	2.943588	-3.17395	2.69651322	ACTG2	actin, gamma 2, smooth muscle, enteric
228665_at	4.94E-12	7.79E-13	7.782306	18.38692	2.6958593	CYYR1	cysteine and tyrosine rich 1
206560_s_at	0.000624	0.000283	3.711298	-0.77864	2.69389985	MIA	melanoma inhibitory activity
228771_at	9.53E-13	1.36E-13	8.083191	20.10999	2.69294387	GRK3	G protein-coupled receptor kinase 3
226911_at	2.03E-12	3.04E-13	7.944715	19.31342	2.69069467	EGFLAM	EGF like, fibronectin type III and laminin G domains
209905_at	4.06E-14	4.8E-15	8.646994	23.41059	2.6868382	HOXA10-HOXA9///MIR196B///HOXA9	HOXA10-HOXA9 readthrough///microRNA 196b///homeobox A9
243481_at	4.59E-30	4.08E-32	14.861819	62.39646	2.68500818	RHOJ	ras homolog family member J
232852_at	1.4E-21	5.5E-23	11.574638	41.52351	2.68329157
209663_s_at	4.68E-12	7.37E-13	7.791983	18.44189	2.68199627	ITGA7	integrin subunit alpha 7
207961_x_at	1.38E-16	1.16E-17	9.633007	29.36642	2.68142498	MYH11	myosin heavy chain 11
208498_s_at	0.000000201	5.75E-08	5.690854	7.39462	2.6814174	ACTG1P4///AMY2B///AMY2A///AMY1C///AMY1B///AMY1A	actin gamma 1 pseudogene 4///amylase, alpha 2B (pancreatic)///amylase, alpha 2A (pancreatic)///amylase, alpha 1C (salivary)///amylase, alpha 1B (salivary)///amylase, alpha 1A (salivary)
218546_at	0.00000696	0.00000243	4.887633	3.76505	2.67853119	C1orf115	chromosome 1 open reading frame 115
203065_s_at	3.57E-09	8.16E-10	6.526388	11.55078	2.67454226	CAV1	caveolin 1
215447_at	1.17E-21	4.57E-23	11.603525	41.70683	2.67412129
231535_x_at	0.00446	0.00229	3.098627	-2.72943	2.67105248	ROPN1	rhophilin associated tail protein 1
216153_x_at	5.33E-54	1.85E-57	24.931882	120.22854	2.66823965	RECK	reversion inducing cysteine rich protein with kazal motifs
202555_s_at	2.49E-08	6.34E-09	6.132185	9.54566	2.66750216	MYLK	myosin light chain kinase
236600_at	1.84E-18	1.19E-19	10.365852	33.90575	2.66339697	SPG20	spastic paraplegia 20 (Troyer syndrome)
223475_at	0.00273	0.00135	3.26042	-2.24401	2.6612058	CRISPLD1	cysteine rich secretory protein LCCL domain containing 1
208399_s_at	1.34E-10	2.52E-11	7.167705	14.96365	2.6579135	EDN3	endothelin 3
204823_at	0.00000472	0.00000161	4.979917	4.16189	2.65277247	NAV3	neuron navigator 3
228040_at	1.44E-10	2.74E-11	7.152905	14.88295	2.65043563	GLIDR	glioblastoma down-regulated RNA
213182_x_at	2.5E-13	3.28E-14	8.324379	21.51112	2.64894025	CDKN1C	cyclin dependent kinase inhibitor 1C
1552615_at	1.3E-23	3.67E-25	12.35646	46.49589	2.64755511	ACACB	acetyl-CoA carboxylase beta
213029_at	1.47E-08	3.62E-09	6.241128	10.09222	2.64660648	NFIB	nuclear factor I B
226992_at	0.000222	0.0000944	4.004166	0.25864	2.63740212	NOSTRIN	nitric oxide synthase trafficking
223395_at	0.000674	0.000306	3.689259	-0.85403	2.63310852	ABI3BP	ABI family member 3 binding protein
222484_s_at	0.00405	0.00207	3.131006	-2.63403	2.62882546	CXCL14	C-X-C motif chemokine ligand 14
204115_at	1.92E-13	2.47E-14	8.372031	21.78992	2.62583464	GNG11	G protein subunit gamma 11
89977_at	4.17E-25	9.14E-27	12.931912	50.16214	2.62260393	ACSM5	acyl-CoA synthetase medium-chain family member 5
226571_s_at	5.43E-19	3.22E-20	10.572943	35.20137	2.62191201	PTPRS	protein tyrosine phosphatase, receptor type S
203685_at	0.000639	0.00029	3.704513	-0.80189	2.61733747	BCL2	BCL2, apoptosis regulator
209581_at	0.0000321	0.0000122	4.51363	2.2143	2.61551227	PLA2G16	phospholipase A2 group XVI
210106_at	2.11E-28	2.5E-30	14.213979	58.30843	2.61527351	BLOC1S1-RDH5///RDH5	BLOC1S1-RDH5 readthrough///retinol dehydrogenase 5
238049_at	1.64E-12	2.43E-13	7.983715	19.53716	2.61276392	GRAMD3	GRAM domain containing 3
202965_s_at	0.000108	0.0000439	4.199482	0.98624	2.61143816	CAPN6	calpain 6
219550_at	9.14E-41	1.4E-43	19.164234	88.59711	2.60542109	ROBO3	roundabout guidance receptor 3
1560081_at	1.78E-17	1.33E-18	9.981504	31.51529	2.6036301	RAD51-AS1	RAD51 antisense RNA 1 (head to head)
226765_at	2.81E-21	1.16E-22	11.457318	40.77941	2.601209	SPTBN1	spectrin beta, non-erythrocytic 1
231991_at	6.86E-13	9.59E-14	8.142417	20.45247	2.5984451	CCM2L	CCM2 like scaffolding protein
223468_s_at	0.0000076	0.00000266	4.866725	3.67591	2.59783815	RGMA	repulsive guidance molecule family member a
213791_at	5.07E-16	4.63E-17	9.409619	27.99978	2.59668176	PENK	proenkephalin
209335_at	0.00000441	0.0000015	4.995816	4.23081	2.59511046	DCN	decorin
32502_at	1.99E-14	2.25E-15	8.773046	24.16004	2.59504779	GDPD5	glycerophosphodiester phosphodiesterase domain containing 5
216264_s_at	0.000000103	2.84E-08	5.833798	8.07992	2.59265854	LAMB2	laminin subunit beta 2
209687_at	0.00000136	0.000000433	5.267532	5.43317	2.58932402	CXCL12	C-X-C motif chemokine ligand 12
231867_at	1.59E-09	3.47E-10	6.687233	12.38998	2.58643843	TENM2	teneurin transmembrane protein 2
218736_s_at	0.000000432	0.000000129	5.524052	6.60935	2.5832404	PALMD	palmdelphin
243929_at	0.00154	0.000737	3.440831	-1.67728	2.58323564
204442_x_at	4.91E-26	9.04E-28	13.292665	52.45927	2.58236217	LTBP4	latent transforming growth factor beta binding protein 4
58916_at	0.000142	0.000059	4.12497	0.70535	2.58123301	NDUFC2-KCTD14///KCTD14	NDUFC2-KCTD14 readthrough///potassium channel tetramerization domain containing 14
205259_at	6.73E-12	1.08E-12	7.725323	18.06391	2.58076358	NR3C2	nuclear receptor subfamily 3 group C member 2
205357_s_at	0.000701	0.000319	3.677607	-0.89373	2.57865504	AGTR1	angiotensin II receptor type 1
242605_at	5.27E-38	1.3E-40	18.019531	81.81994	2.57543958	DCN	decorin
215801_at	4.92E-25	1.1E-26	12.903428	49.98069	2.57512814
218665_at	1.05E-12	1.51E-13	8.065314	20.00683	2.57418544	FZD4	frizzled class receptor 4
228758_at	2.49E-13	3.27E-14	8.324947	21.51444	2.57078572	BCL6	B-cell CLL/lymphoma 6
211748_x_at	0.000000092	2.52E-08	5.85835	8.19875	2.57028023	PTGDS	prostaglandin D2 synthase
1569608_x_at	1.38E-25	2.76E-27	13.118254	51.34897	2.56882639	LOC105379426	ankyrin repeat domain-containing protein 20A2
226856_at	3.16E-19	1.81E-20	10.664043	35.7728	2.5682383	TMEM110-MUSTN1///MUSTN1///TMEM110	TMEM110-MUSTN1 readthrough///musculoskeletal, embryonic nuclear protein 1///transmembrane protein 110
227282_at	4.33E-12	6.8E-13	7.805952	18.52128	2.5682364	PCDH19	protocadherin 19
226806_s_at	0.000003	0.000000994	5.086704	4.62788	2.56792878	NFIA	nuclear factor I A
229778_at	5.39E-11	9.7E-12	7.33893	15.90341	2.56671118	SPX	spexin hormone
228538_at	3.1E-10	6.14E-11	7.006395	14.08885	2.56199805	ZNF662	zinc finger protein 662
243584_at	2E-10	3.87E-11	7.090468	14.54348	2.56022687
223430_at	4.51E-21	1.94E-22	11.37766	40.27462	2.55920656	SIK2	salt inducible kinase 2
240188_at	1.43E-09	3.1E-10	6.70811	12.49975	2.55462376
224184_s_at	1.28E-09	2.76E-10	6.730109	12.61564	2.55360622	BOC	BOC cell adhesion associated, oncogene regulated
224964_s_at	2.51E-08	6.39E-09	6.130605	9.53778	2.55155231	GNG2	G protein subunit gamma 2
230087_at	3.86E-09	8.87E-10	6.510599	11.46904	2.55091831	PRIMA1	proline rich membrane anchor 1
230353_at	1.05E-58	1.93E-62	27.20612	131.54213	2.55055097	MIR497HG///MIR497///MIR195///LOC284112	mir-497-195 cluster host gene///microRNA 497///microRNA 195///uncharacterized LOC284112
229910_at	4.93E-15	5.13E-16	9.016856	25.62031	2.54935189	SHE	Src homology 2 domain containing E
243526_at	2.36E-34	1.01E-36	16.554909	72.93123	2.54692021	WDR86	WD repeat domain 86
207808_s_at	1.28E-09	2.76E-10	6.729726	12.61362	2.54655057	PROS1	protein S (alpha)
225354_s_at	6.68E-08	0.000000018	5.925905	8.52738	2.54159897	SH3BGRL2	SH3 domain binding glutamate rich protein like 2
225728_at	0.000781	0.000358	3.645793	-1.00159	2.54138013	SORBS2	sorbin and SH3 domain containing 2
219534_x_at	1.6E-14	1.78E-15	8.81132	24.38836	2.5408268	CDKN1C	cyclin dependent kinase inhibitor 1C
225968_at	0.00000433	0.00000147	5.000587	4.25153	2.53924392	PRICKLE2	prickle planar cell polarity protein 2
232812_at	1.19E-13	1.49E-14	8.457411	22.29101	2.53859768	LOC401052	uncharacterized LOC401052
224822_at	0.000000221	6.35E-08	5.670379	7.29739	2.53827611	DLC1	DLC1 Rho GTPase activating protein
229580_at	0.0191	0.0109	2.57686	-4.143	2.53649176	CLSTN2	calsyntenin 2
222329_x_at	3.31E-41	4.73E-44	19.349057	89.6765	2.5346465
228811_at	5.59E-14	6.71E-15	8.590945	23.07863	2.53091115
223500_at	0.00000414	0.0000014	5.01084	4.29609	2.53054965	CPLX1	complexin 1
228339_at	8.27E-16	7.77E-17	9.325436	27.48716	2.52972326	ECSCR	endothelial cell surface expressed chemotaxis and apoptosis regulator
205878_at	4.95E-37	1.4E-39	17.627838	79.46572	2.52915886	POU6F1	POU class 6 homeobox 1
215182_x_at	5.5E-33	3.01E-35	16.008702	69.55989	2.52169222
44783_s_at	4.61E-10	9.33E-11	6.930034	13.67845	2.52155485	HEY1	hes related family bHLH transcription factor with YRPW motif 1
231024_at	2.58E-09	5.77E-10	6.591843	11.89087	2.51685741	PGM5-AS1	PGM5 antisense RNA 1
233817_at	8.67E-38	2.2E-40	17.932304	81.29718	2.51220528
205157_s_at	0.00266	0.00132	3.26788	-2.2211	2.51194089	KRT17///JUP	keratin 17///junction plakoglobin
1557598_at	2.74E-18	1.82E-19	10.298386	33.48474	2.51101566	LOC101927870	uncharacterized LOC101927870
227710_s_at	1.21E-13	1.52E-14	8.45431	22.27278	2.51101126	TPT1-AS1	TPT1 antisense RNA 1
48031_r_at	3.13E-25	6.72E-27	12.979771	50.467	2.51042733	FAXDC2	fatty acid hydroxylase domain containing 2
226751_at	1.92E-08	4.8E-09	6.186463	9.81723	2.50841982	CNRIP1	cannabinoid receptor interacting protein 1
227692_at	0.000000209	5.99E-08	5.68233	7.35411	2.50295489	GNAI1	G protein subunit alpha i1
225975_at	0.00000692	0.00000241	4.889215	3.77181	2.49935896	PCDH18	protocadherin 18
223075_s_at	0.000882	0.000408	3.609486	-1.12372	2.49588875	AIF1L	allograft inflammatory factor 1 like
219884_at	1.92E-14	2.16E-15	8.779569	24.19892	2.49548015	LHX6	LIM homeobox 6
221870_at	2.05E-15	2.03E-16	9.168727	26.53663	2.49163503	EHD2	EH domain containing 2
242405_at	2.86E-09	6.46E-10	6.570524	11.77989	2.49146162
202992_at	0.000000798	0.000000246	5.38795	5.98046	2.48983726	C7	complement component 7
227188_at	0.00000136	0.000000433	5.26728	5.43203	2.48877527	EVA1C	eva-1 homolog C
1557961_s_at	4.23E-13	5.72E-14	8.230159	20.96176	2.48395863	C8orf88	chromosome 8 open reading frame 88
235355_at	2.97E-11	5.18E-12	7.450353	16.52092	2.48353918	CSRNP3	cysteine and serine rich nuclear protein 3
204437_s_at	0.0038	0.00193	3.152408	-2.5705	2.47718927	FOLR1	folate receptor 1
228027_at	2.46E-10	4.8E-11	7.05116	14.33057	2.47533344	ARMCX5-GPRASP2///GPRASP2	ARMCX5-GPRASP2 readthrough///G protein-coupled receptor associated sorting protein 2
212187_x_at	0.00000137	0.000000437	5.2655	5.42401	2.47128287	PTGDS	prostaglandin D2 synthase
205559_s_at	0.000000363	0.000000107	5.562261	6.78783	2.465658	PCSK5	proprotein convertase subtilisin/kexin type 5
227827_at	6.49E-11	1.18E-11	7.304068	15.71116	2.46329674	SORBS2	sorbin and SH3 domain containing 2
230791_at	0.0000299	0.0000113	4.531329	2.28555	2.45816318
228831_s_at	3.57E-14	4.18E-15	8.669927	23.54665	2.4579466	GNG7	G protein subunit gamma 7
243642_x_at	4.74E-48	3.46E-51	22.231777	105.95247	2.45736381
216894_x_at	8.95E-16	8.46E-17	9.311611	27.40311	2.45625083	CDKN1C	cyclin dependent kinase inhibitor 1C
225895_at	0.0000666	0.0000264	4.326339	1.47371	2.45072135	SYNPO2	synaptopodin 2
207480_s_at	0.00000195	0.000000634	5.185039	5.0633	2.44845753	MEIS2	Meis homeobox 2
201842_s_at	0.0000632	0.0000249	4.340161	1.52752	2.44482334	EFEMP1	EGF containing fibulin like extracellular matrix protein 1
65718_at	1.04E-22	3.44E-24	12.007287	44.27288	2.44011393	ADGRA2	adhesion G protein-coupled receptor A2
237040_at	1.18E-32	6.71E-35	15.880242	68.76297	2.43889458	CWF19L2	CWF19-like 2, cell cycle control (S. pombe)
225191_at	0.000000567	0.000000172	5.463817	6.32969	2.43559516	CIRBP	cold inducible RNA binding protein
204418_x_at	0.000000379	0.000000112	5.55254	6.74235	2.43542162	GSTM2	glutathione S-transferase mu 2 (muscle)
226844_at	0.00000798	0.00000281	4.854876	3.62552	2.43536897	MOB3B	MOB kinase activator 3B
221861_at	5.19E-09	1.21E-09	6.451741	11.16536	2.43423996	ARRB1	arrestin beta 1
210739_x_at	1.12E-23	3.13E-25	12.381219	46.6536	2.43137021	SLC4A4	solute carrier family 4 member 4
205593_s_at	0.00000441	0.0000015	4.995989	4.23156	2.42913488	PDE9A	phosphodiesterase 9A
232098_at	1.73E-13	2.22E-14	8.390328	21.89714	2.42552316	DST	dystonin
213800_at	0.00000023	6.63E-08	5.661586	7.2557	2.42478618	CFH	complement factor H
226656_at	1.06E-14	1.15E-15	8.883176	24.81795	2.42392219	CRTAP	cartilage associated protein
225380_at	1.06E-10	1.97E-11	7.212116	15.20631	2.42382357	PKDCC	protein kinase domain containing, cytoplasmic
241929_at	0.000000584	0.000000177	5.457406	6.30004	2.42294694
228554_at	0.04	0.0242	2.275893	-4.84935	2.42279134	PGR	progesterone receptor
234773_x_at	5.82E-34	2.63E-36	16.40012	71.97873	2.4224787	LOC101928288	uncharacterized LOC101928288
228278_at	8.14E-13	1.15E-13	8.111419	20.27309	2.42186979	NFIX	nuclear factor I X
213397_x_at	0.00000136	0.000000433	5.267249	5.43189	2.42109528	RNASE4	ribonuclease A family member 4
205507_at	3.61E-52	1.52E-55	24.089412	115.87421	2.41845192	ARHGEF15	Rho guanine nucleotide exchange factor 15
222912_at	1.01E-10	1.88E-11	7.220304	15.25113	2.41599545	ARRB1	arrestin beta 1
242436_at	2.75E-23	8.29E-25	12.229366	45.68646	2.4129757
221958_s_at	0.000101	0.0000411	4.216545	1.05113	2.41136077	WLS	wntless Wnt ligand secretion mediator
212768_s_at	0.000982	0.000457	3.577676	-1.22986	2.40892056	OLFM4	olfactomedin 4
209242_at	0.0231	0.0133	2.502672	-4.32467	2.40607097	PEG3	paternally expressed 3
226950_at	1.08E-14	1.17E-15	8.880781	24.80362	2.40490227	ACVRL1	activin A receptor like type 1
205363_at	0.0054	0.00281	3.034377	-2.91612	2.40284109	BBOX1	gamma-butyrobetaine hydroxylase 1
213221_s_at	1.17E-20	5.38E-22	11.217538	39.26111	2.40206489	SIK2	salt inducible kinase 2
224646_x_at	0.00176	0.00085	3.399282	-1.81015	2.39707455	MIR675///H19	microRNA 675///H19, imprinted maternally expressed transcript (non-protein coding)
212494_at	0.000000089	2.43E-08	5.865257	8.23224	2.39579809	TNS2	tensin 2
228376_at	0.000000104	2.87E-08	5.831772	8.07013	2.3932275	GGTA1P	glycoprotein, alpha-galactosyltransferase 1 pseudogene
214188_at	1.8E-17	1.34E-18	9.979913	31.50543	2.39015743
226657_at	1.4E-12	2.05E-13	8.012214	19.70096	2.38987274	NATD1	N-acetyltransferase domain containing 1
236635_at	0.000000334	9.82E-08	5.580514	6.87339	2.38970905	ZNF667	zinc finger protein 667
206955_at	1.28E-27	1.75E-29	13.909206	56.37727	2.3887741	LOC101930168///LOC100509620///AQP7	putative aquaporin-7-like protein 3///putative aquaporin-7-like protein 3///aquaporin 7
204303_s_at	2.53E-12	3.84E-13	7.904436	19.08285	2.3884689	CTIF	cap binding complex dependent translation initiation factor
239805_at	5.96E-16	5.49E-17	9.38187	27.83065	2.38675537	SLC13A2	solute carrier family 13 member 2
1553633_s_at	3.18E-32	1.96E-34	15.70889	67.69768	2.38365337	LOC101929373///SLC9B1	uncharacterized LOC101929373///solute carrier family 9 member B1
1565639_a_at	0.0000134	0.00000484	4.730089	3.10041	2.3825484	PMP22	peripheral myelin protein 22
1553960_at	4.45E-11	7.92E-12	7.375123	16.10349	2.38018387	SNX21	sorting nexin family member 21
215303_at	0.000000341	0.000000101	5.575478	6.84977	2.37879529	DCLK1	doublecortin like kinase 1
224429_x_at	1.2E-39	2.17E-42	18.702493	85.88225	2.37839347
209170_s_at	0.0000372	0.0000143	4.475781	2.06266	2.37836427	GPM6B	glycoprotein M6B
230578_at	2.19E-15	2.17E-16	9.157613	26.46941	2.37748997	ZNF471	zinc finger protein 471
208982_at	2.46E-14	2.82E-15	8.735535	23.93661	2.37548328	PECAM1	platelet and endothelial cell adhesion molecule 1
218825_at	1.49E-12	2.18E-13	8.001956	19.64197	2.37383133	EGFL7	EGF like domain multiple 7
1554003_at	1.06E-18	6.62E-20	10.458976	34.48775	2.37177823	ARHGEF28	Rho guanine nucleotide exchange factor 28
212914_at	3.24E-12	5E-13	7.859121	18.82407	2.37131241	CBX7	chromobox 7
222885_at	0.00000453	0.00000154	4.989793	4.20469	2.36467896	EMCN	endomucin
AFFX-BioB-3_at	1.34E-37	3.55E-40	17.853596	80.82473	2.36441638
205030_at	0.046	0.0281	2.215025	-4.98223	2.35939669	FABP7	fatty acid binding protein 7
213138_at	5.66E-23	1.79E-24	12.108972	44.91998	2.35932257	ARID5A	AT-rich interaction domain 5A
227850_x_at	0.00000296	0.000000982	5.08943	4.63987	2.35696834	CDC42EP5	CDC42 effector protein 5
202552_s_at	3.16E-12	4.86E-13	7.864101	18.85247	2.35655172	LOC101929500///CRIM1	uncharacterized LOC101929500///cysteine rich transmembrane BMP regulator 1
223600_s_at	6.95E-19	4.19E-20	10.531473	34.94153	2.35629326	KIAA1683	KIAA1683
1569607_s_at	0.00048	0.000214	3.787662	-0.5145	2.3538184	LOC102725051///LOC102723891///ANKRD20A4///ANKRD20A2///ANKRD20A3///ANKRD20A5P///ANKRD20A11P///ANKRD20A9P///ANKRD20A1	uncharacterized LOC102725051///ankyrin repeat domain-containing protein 20B-like///ankyrin repeat domain 20 family member A4///ankyrin repeat domain 20 family member A2///ankyrin repeat domain 20 family member A3///ankyrin repeat domain 20 family member A5, pseudogene///ankyrin repeat domain 20 family member A11, pseudogene///ankyrin repeat domain 20 family member A9, pseudogene///ankyrin repeat …
235956_at	0.000000245	7.08E-08	5.648046	7.19159	2.35098026	CEP126	centrosomal protein 126
226974_at	0.0000361	0.0000138	4.483859	2.09494	2.34727621	NEDD4L	neural precursor cell expressed, developmentally down-regulated 4-like, E3 ubiquitin protein ligase
236277_at	1.54E-08	3.81E-09	6.231571	10.04404	2.3470238	PAK3	p21 (RAC1) activated kinase 3
242303_at	2E-33	9.78E-36	16.188825	70.67478	2.34631955	NRG2	neuregulin 2
239297_at	4.12E-17	3.23E-18	9.839297	30.63611	2.34593298	LOC101927137///KIAA1456	uncharacterized LOC101927137///KIAA1456
207057_at	0.000000111	3.06E-08	5.819285	8.00984	2.34536945	SLC16A7	solute carrier family 16 member 7
235692_at	3.47E-10	6.91E-11	6.984994	13.97359	2.34235911	SH3KBP1	SH3 domain containing kinase binding protein 1
225540_at	0.000916	0.000425	3.598367	-1.16091	2.3420327	MAP2	microtubule associated protein 2
230102_at	5.08E-09	1.18E-09	6.455956	11.18705	2.33937779	ETV5	ETS variant 5
244310_at	0.00000201	0.000000654	5.178134	5.03253	2.33870145
209167_at	0.000097	0.0000393	4.227568	1.09316	2.33812902	GPM6B	glycoprotein M6B
229480_at	7.59E-32	4.97E-34	15.560621	66.77388	2.33809956	MAGI2-AS3	MAGI2 antisense RNA 3
213813_x_at	5.68E-28	7.39E-30	14.044186	57.2331	2.33578941
210170_at	0.000132	0.0000546	4.144642	0.77911	2.33410703	PDLIM3	PDZ and LIM domain 3
236389_x_at	6.11E-43	6.59E-46	20.081548	93.91251	2.33391082
202709_at	0.0000426	0.0000164	4.441852	1.92757	2.33372823	FMOD	fibromodulin
227145_at	0.000329	0.000144	3.893982	-0.13928	2.33140143	LOXL4	lysyl oxidase like 4
226018_at	0.0000001	2.77E-08	5.839476	8.10738	2.32786498	MTURN	maturin, neural progenitor differentiation regulator homolog (Xenopus)
216320_x_at	0.000000126	3.51E-08	5.791058	7.87385	2.32508553	MST1	macrophage stimulating 1
239762_at	2.13E-20	1.02E-21	11.117246	38.62718	2.32349356	LOC286437	uncharacterized LOC286437
219407_s_at	5.3E-21	2.3E-22	11.350659	40.1036	2.32204299	LAMC3	laminin subunit gamma 3
204550_x_at	0.000000188	5.36E-08	5.70524	7.46308	2.32127648	GSTM1	glutathione S-transferase mu 1
203063_at	1.92E-18	1.25E-19	10.358738	33.86133	2.31890446	PPM1F	protein phosphatase, Mg2+/Mn2+ dependent 1F
235129_at	1.78E-12	2.64E-13	7.969338	19.45463	2.31532051	PPP1R1A	protein phosphatase 1 regulatory inhibitor subunit 1A
243791_at	0.000000316	9.29E-08	5.592025	6.92745	2.31257731
218901_at	0.00000143	0.000000456	5.256391	5.38298	2.31126909	PLSCR4	phospholipid scramblase 4
243489_at	0.00132	0.000627	3.487381	-1.52676	2.31004944
230922_x_at	1.92E-51	8.77E-55	23.759145	114.14261	2.30997628	FUNDC2	FUN14 domain containing 2
243879_at	1.1E-29	1.05E-31	14.712882	61.45893	2.30885998
232277_at	0.00298	0.00149	3.232014	-2.33081	2.30650989	SLC28A3	solute carrier family 28 member 3
222101_s_at	9.53E-08	2.62E-08	5.85068	8.1616	2.30511579	DCHS1	dachsous cadherin-related 1
230360_at	1.24E-09	2.66E-10	6.736959	12.65177	2.30415662	GLDN	gliomedin
228548_at	2.69E-22	9.44E-24	11.849866	43.27168	2.30134135	RAP1A	RAP1A, member of RAS oncogene family
222317_at	2.13E-14	2.42E-15	8.760416	24.08477	2.29538603	PDE3B	phosphodiesterase 3B
222108_at	0.000434	0.000192	3.816204	-0.41463	2.29491007	AMIGO2	adhesion molecule with Ig like domain 2
210299_s_at	0.00000606	0.0000021	4.920716	3.90669	2.29411037	FHL1	four and a half LIM domains 1
227194_at	0.016	0.00902	2.643141	-3.97657	2.29027818	FAM3B	family with sequence similarity 3 member B
210605_s_at	0.000000708	0.000000217	5.414453	6.10207	2.2901482	MFGE8	milk fat globule-EGF factor 8 protein
37462_i_at	1.16E-11	1.92E-12	7.624769	17.49659	2.28888874	SF3A2	splicing factor 3a subunit 2
228880_at	1.26E-24	3.06E-26	12.743406	48.96117	2.28777135	NAT8L	N-acetyltransferase 8 like
229004_at	0.00599	0.00313	2.999129	-3.01705	2.28677182	ADAMTS15	ADAM metallopeptidase with thrombospondin type 1 motif 15
214890_s_at	3.19E-09	7.23E-10	6.549205	11.66911	2.28445227	FAM149A	family with sequence similarity 149 member A
204468_s_at	0.000000035	9.04E-09	6.062445	9.19894	2.28384743	TIE1	tyrosine kinase with immunoglobulin like and EGF like domains 1
228333_at	2.21E-11	3.78E-12	7.505966	16.83083	2.28088608	ZEB2	zinc finger E-box binding homeobox 2
228692_at	1.72E-22	5.84E-24	11.92497	43.74924	2.28007585	PREX2	phosphatidylinositol-3,4,5-trisphosphate dependent Rac exchange factor 2
212813_at	2.46E-08	6.24E-09	6.135103	9.56023	2.27980513	JAM3	junctional adhesion molecule 3
240865_at	0.00000798	0.00000281	4.854723	3.62486	2.27813408
1553102_a_at	5.24E-10	1.07E-10	6.905023	13.54456	2.27809251	CCDC69	coiled-coil domain containing 69
236657_at	6.85E-29	7.4E-31	14.405365	59.51871	2.27710384	LOC100288911	uncharacterized LOC100288911
203021_at	0.0242	0.014	2.483927	-4.36979	2.27595404	SLPI	secretory leukocyte peptidase inhibitor
204359_at	0.0000262	0.00000981	4.564837	2.42104	2.27572189	LOC100506718///FLRT2	uncharacterized LOC100506718///fibronectin leucine rich transmembrane protein 2
228875_at	1.15E-17	8.34E-19	10.056006	31.97708	2.27494828	FAM162B	family with sequence similarity 162 member B
230250_at	0.00000364	0.00000122	5.041406	4.42933	2.27482689	PTPRB	protein tyrosine phosphatase, receptor type B
244697_at	3.21E-20	1.58E-21	11.048002	38.18994	2.27419936
219025_at	7.13E-12	1.15E-12	7.714416	18.00221	2.27315911	CD248	CD248 molecule
225721_at	0.00000052	0.000000157	5.482988	6.41847	2.27311394	SYNPO2	synaptopodin 2
226728_at	6.18E-14	7.46E-15	8.573226	22.97385	2.2730557	SLC27A1	solute carrier family 27 member 1
202192_s_at	4.67E-08	1.23E-08	6.001705	8.89899	2.27290134	GAS7	growth arrest specific 7
237351_at	4.38E-30	3.87E-32	14.870037	62.44815	2.27227496	LOC284825	uncharacterized LOC284825
204041_at	0.0129	0.00711	2.726245	-3.76243	2.2720795	MAOB	monoamine oxidase B
240890_at	1.44E-13	1.82E-14	8.423323	22.09071	2.27173997	LOC643733	caspase 4, apoptosis-related cysteine peptidase pseudogene
213933_at	0.000562	0.000253	3.741887	-0.67338	2.27168176	PTGER3	prostaglandin E receptor 3
1558420_at	8.01E-19	4.9E-20	10.506694	34.78637	2.26964443	C14orf180	chromosome 14 open reading frame 180
220692_at	1.3E-24	3.15E-26	12.739189	48.9343	2.26824476
229287_at	8.99E-17	7.4E-18	9.706013	29.81497	2.26808776	PCNX1	pecanex homolog 1 (Drosophila)
208789_at	1.64E-12	2.42E-13	7.983955	19.53854	2.26748073	PTRF	polymerase I and transcript release factor
226252_at	0.00000016	4.51E-08	5.740499	7.63136	2.26630473	ZBTB20	zinc finger and BTB domain containing 20
AFFX-BioB-5_at	2.58E-37	7.07E-40	17.739924	80.14117	2.26074575
35776_at	1.92E-14	2.16E-15	8.779289	24.19725	2.26023714	ITSN1	intersectin 1
1598_g_at	8.81E-08	2.41E-08	5.867532	8.24327	2.25462969	GAS6	growth arrest specific 6
204686_at	0.00000436	0.00000148	4.998698	4.24332	2.25449214	IRS1	insulin receptor substrate 1
229011_at	1.18E-09	2.51E-10	6.747142	12.70551	2.25385906	EMP1	epithelial membrane protein 1
230670_at	1.61E-13	2.06E-14	8.403218	21.97272	2.25173718	IGSF10	immunoglobulin superfamily member 10
205006_s_at	0.000000871	0.00000027	5.368504	5.89149	2.2510928	NMT2	N-myristoyltransferase 2
227708_at	0.000000658	0.000000201	5.430867	6.1776	2.25077921	EEF1A1	eukaryotic translation elongation factor 1 alpha 1
243041_s_at	2.94E-14	3.4E-15	8.704045	23.74931	2.25072261
203323_at	0.0000155	0.00000564	4.694591	2.95292	2.24992726	CAV2	caveolin 2
222083_at	8.38E-27	1.32E-28	13.593556	54.37297	2.24931145	GLYAT	glycine-N-acyltransferase
232540_x_at	6.4E-32	4.16E-34	15.589101	66.95147	2.248596
205019_s_at	5.77E-08	1.54E-08	5.95678	8.67838	2.24799304	VIPR1	vasoactive intestinal peptide receptor 1
214920_at	6.51E-11	1.18E-11	7.303356	15.70724	2.24716054	THSD7A	thrombospondin type 1 domain containing 7A
232953_at	3.31E-22	1.18E-23	11.815016	43.05015	2.24568726	LINC00266-1	long intergenic non-protein coding RNA 266-1
212701_at	2.27E-16	1.97E-17	9.547988	28.84524	2.24512811	TLN2	talin 2
208004_at	2.67E-08	6.82E-09	6.117736	9.47363	2.24410704	OPRPN	opiorphin prepropeptide
241381_at	1.43E-18	9.09E-20	10.408784	34.17393	2.24150469	CXorf36	chromosome X open reading frame 36
212134_at	6.69E-22	2.49E-23	11.698213	42.30802	2.24062058	MIR6716///PHLDB1	microRNA 6716///pleckstrin homology like domain family B member 1
232235_at	7.87E-09	1.87E-09	6.368104	10.73665	2.2403904	DSEL	dermatan sulfate epimerase-like
244726_at	0.00000574	0.00000198	4.933557	3.96185	2.23761831
219173_at	0.00000173	0.000000557	5.213019	5.18829	2.23679324	MYO15B	myosin XVB
224480_s_at	0.00000192	0.000000622	5.189017	5.08104	2.23595002	GPAT3	glycerol-3-phosphate acyltransferase 3
228370_at	0.00000989	0.00000351	4.803741	3.40909	2.23356968	LOC101930404///SNORD116-28///SNORD115-26///SNORD115-13///SNORD115-7///SNORD116-22///SNORD116-4///PWARSN///SNORD107///IPW	uncharacterized LOC101930404///small nucleolar RNA, C/D box 116-28///small nucleolar RNA, C/D box 115-26///small nucleolar RNA, C/D box 115-13///small nucleolar RNA, C/D box 115-7///small nucleolar RNA, C/D box 116-22///small nucleolar RNA, C/D box 116-4///Prader Willi/Angelman region RNA, SNRPN neighbor///small nucleolar RNA, C/D box 107///imprinted in Prader-Willi syndrome (non-protein coding)
228255_at	0.000000159	0.000000045	5.741041	7.63395	2.23301141	TMEM237	transmembrane protein 237
214505_s_at	0.0000381	0.0000146	4.470011	2.03963	2.22795632	FHL1	four and a half LIM domains 1
243020_at	5.42E-10	1.11E-10	6.898543	13.50991	2.218641	FAM13A-AS1	FAM13A antisense RNA 1
209087_x_at	9.14E-12	1.49E-12	7.669168	17.74666	2.21863822	MCAM	melanoma cell adhesion molecule
232951_at	6.86E-16	6.38E-17	9.357452	27.68196	2.21597588
227342_s_at	4.06E-08	1.06E-08	6.031215	9.04448	2.21583462	MYEOV	myeloma overexpressed
AFFX-r2-Ec-bioB-5_at	1.31E-39	2.4E-42	18.685711	85.78309	2.21514906
234082_at	0.0000197	0.00000726	4.635829	2.71063	2.21427613	LOC100505874	uncharacterized LOC100505874
212761_at	6.81E-15	7.23E-16	8.960423	25.2811	2.21286304	TCF7L2	transcription factor 7 like 2
204663_at	0.00000115	0.000000361	5.306138	5.60768	2.20774085	ME3	malic enzyme 3
219091_s_at	7.65E-10	1.59E-10	6.831447	13.15221	2.20555019	MMRN2	multimerin 2
228974_at	0.00000383	0.00000129	5.029166	4.3759	2.20429744	ZNF677	zinc finger protein 677
225185_at	0.000000363	0.000000107	5.561973	6.78649	2.20236952	MRAS	muscle RAS oncogene homolog
220868_s_at	4.55E-20	2.29E-21	10.989659	37.82183	2.20233157	SLC7A10	solute carrier family 7 member 10
227550_at	0.028	0.0164	2.424765	-4.51014	2.1996514	GFRA1	GDNF family receptor alpha 1
225065_x_at	1.93E-11	3.29E-12	7.530537	16.96811	2.19895017	SNORD65///SNORD49B///LRRC75A-AS1///SNORD49A	small nucleolar RNA, C/D box 65///small nucleolar RNA, C/D box 49B///LRRC75A antisense RNA 1///small nucleolar RNA, C/D box 49A
1556185_a_at	0.00000601	0.00000208	4.922875	3.91595	2.19749589
1555872_a_at	8.43E-16	7.93E-17	9.32204	27.46651	2.19747412	LOC728903///GLIDR	uncharacterized LOC728903///glioblastoma down-regulated RNA
243864_at	0.0000263	0.00000985	4.563822	2.41693	2.19711646	CCDC80	coiled-coil domain containing 80
222368_at	0.000000292	8.54E-08	5.609368	7.00903	2.197116
203485_at	0.000464	0.000206	3.797045	-0.48174	2.19562782	RTN1	reticulon 1
232066_x_at	1.01E-28	1.12E-30	14.340611	59.10945	2.19183346	CTBP1-AS2	CTBP1 antisense RNA 2 (head to head)
232964_at	2.51E-27	3.55E-29	13.798537	55.67499	2.18915784	SPDYE2B///SPDYE6///SPDYE5///SPDYE2///SPDYE1	speedy/RINGO cell cycle regulator family member E2B///speedy/RINGO cell cycle regulator family member E6///speedy/RINGO cell cycle regulator family member E5///speedy/RINGO cell cycle regulator family member E2///speedy/RINGO cell cycle regulator family member E1
239345_at	7.14E-26	1.36E-27	13.22914	52.05495	2.18702049	SLC19A3	solute carrier family 19 member 3
239576_at	5.59E-09	1.31E-09	6.43697	11.08941	2.18691643	MTUS1	microtubule associated tumor suppressor 1
239185_at	2.29E-24	5.83E-26	12.643077	48.32191	2.18491744	ABCA9	ATP binding cassette subfamily A member 9
204519_s_at	0.000000637	0.000000194	5.438064	6.21076	2.18477288	PLLP	plasmolipin
211564_s_at	0.0000616	0.0000242	4.347044	1.55436	2.18461871	PDLIM4	PDZ and LIM domain 4
32259_at	2.5E-21	1.02E-22	11.477552	40.90769	2.18426156	EZH1	enhancer of zeste 1 polycomb repressive complex 2 subunit
233463_at	0.00000206	0.000000669	5.173258	5.01082	2.18219339	RASSF6	Ras association domain family member 6
200696_s_at	4.16E-20	2.08E-21	11.004961	37.91835	2.18195611	GSN	gelsolin
1553613_s_at	0.0426	0.0259	2.248798	-4.90892	2.18023036	FOXC1	forkhead box C1
220244_at	0.0000378	0.0000145	4.471933	2.0473	2.1790379	LINC00312	long intergenic non-protein coding RNA 312
233304_at	0.0000329	0.0000125	4.507472	2.18956	2.17866632	NFIB	nuclear factor I B
233757_x_at	3.52E-34	1.54E-36	16.486706	72.51183	2.17743375
214927_at	0.00124	0.000584	3.507675	-1.4606	2.17708065	ITGBL1	integrin subunit beta like 1
235725_at	3.76E-16	3.37E-17	9.461121	28.31406	2.17693186	SMAD4	SMAD family member 4
228372_at	0.000000306	8.97E-08	5.599183	6.9611	2.17604915	C10orf128	chromosome 10 open reading frame 128
219545_at	0.00192	0.000934	3.371341	-1.89871	2.17599901	NDUFC2-KCTD14///KCTD14	NDUFC2-KCTD14 readthrough///potassium channel tetramerization domain containing 14
218330_s_at	0.0000687	0.0000273	4.318154	1.4419	2.17599844	NAV2	neuron navigator 2
215143_at	2.17E-16	1.88E-17	9.555799	28.89307	2.17265962	DPY19L2P2	DPY19L2 pseudogene 2
213620_s_at	7.59E-09	1.8E-09	6.375462	10.77423	2.17137406	ICAM2	intercellular adhesion molecule 2
209169_at	0.0000397	0.0000152	4.46003	1.99984	2.17063564	GPM6B	glycoprotein M6B
1565358_at	7E-16	6.53E-17	9.353824	27.65987	2.16825668	RARA	retinoic acid receptor alpha
214925_s_at	6.49E-14	7.85E-15	8.564714	22.92354	2.16661783	SPTAN1	spectrin alpha, non-erythrocytic 1
216840_s_at	0.0000257	0.00000961	4.569598	2.44035	2.16600232	LAMA2	laminin subunit alpha 2
237771_s_at	2.39E-24	6.12E-26	12.635532	48.27384	2.16296231	LOC101927305	uncharacterized LOC101927305
235457_at	0.00000109	0.000000343	5.317476	5.65911	2.16150601	MAML2	mastermind like transcriptional coactivator 2
219795_at	0.0238	0.0138	2.49013	-4.35489	2.1589977	SLC6A14	solute carrier family 6 member 14
229170_s_at	0.000604	0.000273	3.720923	-0.74559	2.15862319	CFAP70	cilia and flagella associated protein 70
205208_at	6.26E-50	3.89E-53	23.052875	110.39275	2.15732275	ALDH1L1	aldehyde dehydrogenase 1 family member L1
205614_x_at	1.35E-08	3.33E-09	6.257443	10.17458	2.15661062	MST1	macrophage stimulating 1
212448_at	0.000000009	2.16E-09	6.340655	10.59667	2.1525195	NEDD4L	neural precursor cell expressed, developmentally down-regulated 4-like, E3 ubiquitin protein ligase
228444_at	2.45E-10	4.78E-11	7.051935	14.33476	2.15084272	ARRB1	arrestin beta 1
242657_at	2.37E-09	5.29E-10	6.608149	11.9759	2.15053089
220691_at	1.11E-42	1.32E-45	19.962138	93.22655	2.15031698
218651_s_at	3.66E-09	8.38E-10	6.521414	11.52502	2.14945496	LARP6	La ribonucleoprotein domain family member 6
59375_at	0.000000092	2.52E-08	5.858364	8.19882	2.14896464	MYO15B	myosin XVB
204288_s_at	0.00426	0.00218	3.114129	-2.68387	2.14837155	SORBS2	sorbin and SH3 domain containing 2
213258_at	0.0000163	0.00000595	4.682283	2.90198	2.14790956	TFPI	tissue factor pathway inhibitor
202973_x_at	4.61E-10	9.33E-11	6.930038	13.67847	2.14592069	FAM13A	family with sequence similarity 13 member A
239398_at	6.16E-13	8.54E-14	8.162119	20.56663	2.14575854	KLHL31	kelch like family member 31
217047_s_at	1.41E-09	3.06E-10	6.710639	12.51307	2.1445734	FAM13A	family with sequence similarity 13 member A
214041_x_at	1.98E-28	2.32E-30	14.226013	58.38459	2.14423051	RPL37A	ribosomal protein L37a
232333_at	3.97E-09	9.13E-10	6.50531	11.44169	2.14344959
203295_s_at	6.58E-21	2.9E-22	11.314064	39.87188	2.14326691	ATP1A2	ATPase Na+/K+ transporting subunit alpha 2
207761_s_at	9.05E-08	2.47E-08	5.861862	8.21578	2.14153881	METTL7A	methyltransferase like 7A
220403_s_at	1.5E-39	2.76E-42	18.661896	85.64232	2.13969567	TP53AIP1	tumor protein p53 regulated apoptosis inducing protein 1
209184_s_at	0.0000193	0.00000711	4.64064	2.73038	2.13866141	IRS2	insulin receptor substrate 2
1560698_a_at	7.97E-14	9.77E-15	8.528189	22.7079	2.13854916	TRHDE-AS1	TRHDE antisense RNA 1
213380_x_at	0.0000201	0.0000074	4.631318	2.69213	2.13725663	LOC102724562///MST1L///MST1P2///MST1	macrophage stimulating 1 pseudogene///macrophage stimulating 1 like///macrophage stimulating 1 pseudogene 2///macrophage stimulating 1
207002_s_at	0.00000383	0.00000129	5.02935	4.37671	2.13575075	PLAGL1	PLAG1 like zinc finger 1
209505_at	0.0023	0.00113	3.31459	-2.07664	2.13485155	NR2F1	nuclear receptor subfamily 2 group F member 1
214823_at	1.82E-12	2.71E-13	7.964708	19.42806	2.13121221	ZNF204P	zinc finger protein 204, pseudogene
202796_at	4.69E-11	8.37E-12	7.365114	16.04812	2.12993902	SYNPO	synaptopodin
231015_at	1.46E-23	4.16E-25	12.336988	46.37186	2.12586225	KLF15	Kruppel like factor 15
210020_x_at	0.000000265	0.000000077	5.63067	7.10947	2.12503157	CALML3	calmodulin like 3
1560025_at	5.76E-18	4E-19	10.173216	32.70518	2.12465555
226342_at	1.04E-11	1.71E-12	7.645594	17.61379	2.12374146	SPTBN1	spectrin beta, non-erythrocytic 1
204865_at	6.58E-22	2.45E-23	11.701108	42.32641	2.12366833	CA3	carbonic anhydrase 3
228888_at	0.000000385	0.000000114	5.549339	6.72738	2.1226143	STAC2	SH3 and cysteine rich domain 2
217546_at	2.31E-14	2.64E-15	8.746469	24.00169	2.1190955	MT1M	metallothionein 1M
203249_at	1.65E-18	1.06E-19	10.384146	34.02	2.11816309	EZH1	enhancer of zeste 1 polycomb repressive complex 2 subunit
222835_at	0.0186	0.0105	2.587403	-4.11679	2.11565886	THSD4	thrombospondin type 1 domain containing 4
200810_s_at	2.61E-11	4.51E-12	7.474835	16.65721	2.11548168	CIRBP	cold inducible RNA binding protein
205609_at	0.000122	0.00005	4.167193	0.86402	2.11539173	ANGPT1	angiopoietin 1
204235_s_at	0.000227	0.0000966	3.998113	0.23654	2.11519762	GULP1	GULP, engulfment adaptor PTB domain containing 1
227529_s_at	7.68E-13	1.08E-13	8.121996	20.33426	2.11270333	AKAP12	A-kinase anchoring protein 12
211340_s_at	1.15E-11	1.91E-12	7.62635	17.50547	2.11173319	MIR6756///MCAM	microRNA 6756///melanoma cell adhesion molecule
236796_at	1E-10	1.86E-11	7.222491	15.26311	2.11120965
226425_at	0.0000316	0.000012	4.517248	2.22885	2.11063195	CLIP4	CAP-Gly domain containing linker protein family member 4
228264_at	1.65E-15	1.61E-16	9.206278	26.76395	2.11037324	ACCS	1-aminocyclopropane-1-carboxylate synthase homolog (inactive)
AFFX-BioC-5_at	8.47E-41	1.27E-43	19.181242	88.69661	2.10924784
226210_s_at	0.000169	0.0000709	4.077982	0.53031	2.1082484	MEG3	maternally expressed 3 (non-protein coding)
238344_at	2.12E-39	4.12E-42	18.595071	85.24695	2.10820328
AFFX-BioB-M_at	9.79E-38	2.52E-40	17.90986	81.16253	2.10571457
224823_at	0.00000755	0.00000264	4.8683	3.68261	2.10271994	MYLK	myosin light chain kinase
234339_s_at	2.99E-19	1.71E-20	10.673507	35.83222	2.10231134	SNORD23///GLTSCR2	small nucleolar RNA, C/D box 23///glioma tumor suppressor candidate region gene 2
213317_at	1.25E-13	1.57E-14	8.448162	22.23664	2.10204511	CLIC5	chloride intracellular channel 5
226229_s_at	1.86E-09	4.08E-10	6.656706	12.2298	2.10180796	SSU72	SSU72 homolog, RNA polymerase II CTD phosphatase
206552_s_at	4.19E-12	6.56E-13	7.811969	18.55551	2.10108035	TAC1	tachykinin precursor 1
233103_at	3.43E-72	3.13E-76	34.212917	162.68472	2.10024951
230463_at	5.83E-38	1.46E-40	18.00032	81.70488	2.10020374
219313_at	0.00000396	0.00000134	5.02125	4.3414	2.09877451	GRAMD1C	GRAM domain containing 1C
205247_at	1.47E-17	1.08E-18	10.015146	31.72372	2.09694129	NOTCH4	notch 4
1568377_x_at	5.98E-16	5.52E-17	9.380975	27.82521	2.0967002	DEFB124	defensin beta 124
222291_at	3.65E-14	4.28E-15	8.665899	23.52274	2.09657539	FAM149A	family with sequence similarity 149 member A
1564525_at	5.37E-24	1.44E-25	12.501666	47.42092	2.09628105	GSN	gelsolin
212239_at	1.06E-11	1.75E-12	7.641222	17.58917	2.09567898	PIK3R1	phosphoinositide-3-kinase regulatory subunit 1
AFFX-r2-Ec-bioB-M_at	2.45E-39	4.88E-42	18.566534	85.07795	2.0949971
213381_at	1.92E-16	1.66E-17	9.576062	29.0172	2.09469168	VSTM4	V-set and transmembrane domain containing 4
205020_s_at	1.5E-11	2.52E-12	7.577453	17.23084	2.09461925	ARL4A	ADP ribosylation factor like GTPase 4A
203657_s_at	3.93E-10	7.9E-11	6.960518	13.842	2.09192763	CTSF	cathepsin F
227717_at	0.0000927	0.0000374	4.239757	1.13975	2.09152405	ARHGEF37	Rho guanine nucleotide exchange factor 37
1552616_a_at	2.66E-16	2.33E-17	9.520686	28.67814	2.09091951	ACACB	acetyl-CoA carboxylase beta
AFFX-r2-Ec-bioB-3_at	4.53E-39	9.62E-42	18.452982	84.40452	2.09025954
209576_at	0.00000311	0.00000104	5.077742	4.5885	2.08565413	GNAI1	G protein subunit alpha i1
37384_at	1.11E-17	8.02E-19	10.062143	32.01516	2.0845152	PPM1F	protein phosphatase, Mg2+/Mn2+ dependent 1F
218950_at	7.41E-11	1.36E-11	7.279177	15.57418	2.08087506	ARAP3	ArfGAP with RhoGAP domain, ankyrin repeat and PH domain 3
209469_at	8.84E-17	7.28E-18	9.708674	29.83133	2.08065891	GPM6A	glycoprotein M6A
204083_s_at	0.000000041	1.07E-08	6.028948	9.03328	2.07902172	TPM2	tropomyosin 2 (beta)
226627_at	1.09E-15	1.04E-16	9.277203	27.19407	2.07675679	44447	septin 8
239965_at	0.00000046	0.000000138	5.510218	6.54494	2.07633266
203407_at	0.00000434	0.00000147	4.999826	4.24822	2.07628171	PPL	periplakin
204421_s_at	4.57E-10	9.26E-11	6.931352	13.68551	2.07468946	FGF2	fibroblast growth factor 2
208131_s_at	0.000133	0.0000548	4.143992	0.77667	2.07406962	PTGIS	prostaglandin I2 (prostacyclin) synthase
209496_at	0.00000456	0.00000155	4.988019	4.19699	2.07241829	RARRES2	retinoic acid receptor responder 2
219670_at	1.17E-12	1.69E-13	8.046107	19.89609	2.07169847	BEND5	BEN domain containing 5
1559716_at	1.02E-40	1.61E-43	19.141058	88.46146	2.06912673	INO80C	INO80 complex subunit C
228384_s_at	9.64E-08	2.65E-08	5.848185	8.14952	2.06847603	PYROXD2	pyridine nucleotide-disulphide oxidoreductase domain 2
234312_s_at	3.22E-14	3.75E-15	8.687877	23.65324	2.06753913	ACSS2	acyl-CoA synthetase short-chain family member 2
219359_at	0.00323	0.00162	3.205378	-2.41159	2.0660511	PGGHG	protein-glucosylgalactosylhydroxylysine glucosidase
1566145_s_at	4.31E-50	2.52E-53	23.133163	110.82226	2.06572706	LOC101930100///LOC101928669///LOC644450	uncharacterized LOC101930100///uncharacterized LOC101928669///uncharacterized LOC644450
206167_s_at	0.000000645	0.000000197	5.43513	6.19724	2.06532651	ARHGAP6	Rho GTPase activating protein 6
232210_at	0.00403	0.00205	3.133289	-2.62727	2.06325878
216321_s_at	1.06E-12	1.51E-13	8.064721	20.0034	2.06218605	NR3C1	nuclear receptor subfamily 3 group C member 1
1557578_at	6.44E-15	6.82E-16	8.969929	25.33819	2.06066293	PHLDB2	pleckstrin homology like domain family B member 2
235561_at	9.03E-11	1.67E-11	7.241959	15.3698	2.05971692	TXNL1	thioredoxin like 1
228198_s_at	9.2E-18	6.59E-19	10.093636	32.21063	2.05647504	FAHD2CP	fumarylacetoacetate hydrolase domain containing 2C, pseudogene
227386_s_at	0.000000523	0.000000158	5.481567	6.41188	2.0557013	TMEM200B	transmembrane protein 200B
227061_at	0.0107	0.00584	2.793404	-3.58495	2.05341615	LINC01279	long intergenic non-protein coding RNA 1279
204793_at	8.15E-10	1.7E-10	6.819142	13.08682	2.05277578	GPRASP1	G protein-coupled receptor associated sorting protein 1
238009_at	3.1E-15	3.15E-16	9.096882	26.10254	2.05110931	SOX5	SRY-box 5
213075_at	0.00000175	0.000000565	5.210086	5.17516	2.04956626	OLFML2A	olfactomedin like 2A
226694_at	2.6E-12	3.96E-13	7.899472	19.05447	2.04833251	PALM2-AKAP2///AKAP2	PALM2-AKAP2 readthrough///A-kinase anchoring protein 2
237591_at	0.00303	0.00151	3.227157	-2.34558	2.04702941	LINC00173	long intergenic non-protein coding RNA 173
227478_at	0.000503	0.000225	3.773769	-0.56289	2.04702548	SETBP1	SET binding protein 1
244495_x_at	2.1E-31	1.49E-33	15.386176	65.68465	2.04551037	TMEM241	transmembrane protein 241
226575_at	0.000411	0.000182	3.831517	-0.36078	2.04522845	ZNF462	zinc finger protein 462
235638_at	0.000000235	6.76E-08	5.65747	7.2362	2.04446635	RASSF6	Ras association domain family member 6
233779_x_at	6.98E-43	7.66E-46	20.055669	93.764	2.04426602
215271_at	0.00000502	0.00000172	4.96551	4.09958	2.04386159	TNN	tenascin N
228501_at	1.86E-08	4.65E-09	6.192399	9.84702	2.04330255	GALNT15	polypeptide N-acetylgalactosaminyltransferase 15
240458_at	0.00000295	0.000000976	5.090811	4.64594	2.04272533
202366_at	1.66E-30	1.35E-32	15.036834	63.4962	2.04232186	ACADS	acyl-CoA dehydrogenase, C-2 to C-3 short chain
215118_s_at	2.34E-13	3.06E-14	8.336176	21.58009	2.04037723	IGH	immunoglobulin heavy locus
212071_s_at	9.49E-22	3.63E-23	11.639604	41.93585	2.03966938	SPTBN1	spectrin beta, non-erythrocytic 1
207547_s_at	1.93E-12	2.89E-13	7.953718	19.36503	2.03771417	FAM107A	family with sequence similarity 107 member A
214293_at	9.39E-13	1.34E-13	8.085797	20.12504	2.03687747	44450	septin 11
230269_at	0.0000193	0.00000711	4.640639	2.73037	2.03573714	B3GALT5	beta-1,3-galactosyltransferase 5
211697_x_at	4.72E-27	7.07E-29	13.690595	54.98954	2.03348212	PNO1	partner of NOB1 homolog
227709_at	0.00000981	0.00000348	4.80564	3.4171	2.03334619	TPT1-AS1	TPT1 antisense RNA 1
1569200_at	6.85E-29	7.39E-31	14.405454	59.51927	2.0307375
AFFX-HUMRGE/M10098_M_at	0.0000478	0.0000186	4.411978	1.80929	2.02924637
226250_at	0.00000535	0.00000184	4.950084	4.03301	2.02919931	ZBTB20	zinc finger and BTB domain containing 20
213993_at	0.00072	0.000329	3.669697	-0.92062	2.02890313	SPON1	spondin 1
234494_x_at	8.18E-32	5.42E-34	15.547034	66.68913	2.02886425
204223_at	0.000178	0.0000749	4.06405	0.47873	2.02827092	PRELP	proline and arginine rich end leucine rich repeat protein
215333_x_at	3.84E-08	9.98E-09	6.042812	9.10178	2.02423027	GSTM1	glutathione S-transferase mu 1
204920_at	8.24E-25	1.92E-26	12.81637	49.42605	2.02370516	CPS1	carbamoyl-phosphate synthase 1
203438_at	0.0163	0.00916	2.637377	-3.9912	2.02205642	STC2	stanniocalcin 2
208760_at	0.0000145	0.00000527	4.710149	3.01745	2.01867449	UBE2I	ubiquitin conjugating enzyme E2 I
205604_at	7.88E-34	3.62E-36	16.348836	71.66264	2.01845539	HOXD9	homeobox D9
243311_at	4.69E-18	3.21E-19	10.208244	32.92313	2.01685494	DEFB132	defensin beta 132
229809_at	9.91E-36	3.48E-38	17.101207	76.2736	2.01481452	POU6F1	POU class 6 homeobox 1
217022_s_at	0.0127	0.00702	2.730432	-3.75148	2.0140478	IGHA2///IGHA1///IGH	immunoglobulin heavy constant alpha 2 (A2m marker)///immunoglobulin heavy constant alpha 1///immunoglobulin heavy locus
225704_at	0.000000104	2.87E-08	5.83224	8.0724	2.01373768	FBRSL1	fibrosin like 1
218625_at	0.000833	0.000384	3.626736	-1.06582	2.01371137	NRN1	neuritin 1
217969_at	2.27E-22	7.87E-24	11.878297	43.45244	2.01287111	VPS51	VPS51, GARP complex subunit
202260_s_at	0.000038	0.0000146	4.470682	2.0423	2.01203374	STXBP1	syntaxin binding protein 1
217897_at	0.0000141	0.0000051	4.717905	3.04969	2.01108397	FXYD6	FXYD domain containing ion transport regulator 6
205823_at	2.2E-10	4.26E-11	7.07274	14.44737	2.01074657	RGS12	regulator of G-protein signaling 12
204237_at	0.0000639	0.0000252	4.337221	1.51606	2.01056418	GULP1	GULP, engulfment adaptor PTB domain containing 1
230398_at	0.00000144	0.00000046	5.25438	5.37392	2.00825811	TNS4	tensin 4
219229_at	0.000000729	0.000000224	5.407986	6.07236	2.00767213	SLCO3A1	solute carrier organic anion transporter family member 3A1
231050_at	0.0000154	0.00000561	4.69575	2.95772	2.00607257	HRASLS5	HRAS like suppressor family member 5
1555363_s_at	9.5E-11	1.76E-11	7.232157	15.31606	2.00602022	LINC00663	long intergenic non-protein coding RNA 663
AFFX-r2-Ec-bioC-5_at	2.56E-40	4.3E-43	18.974912	87.4871	2.00560385
241703_at	4.22E-08	0.000000011	6.023172	9.00478	2.00409214	RUNDC3B	RUN domain containing 3B
1563674_at	7.6E-25	1.75E-26	12.830602	49.51672	2.00366779	FCRL2	Fc receptor like 2
AFFX-BioC-3_at	1.65E-39	3.07E-42	18.643992	85.53644	2.00126495
1552316_a_at	0.00000164	0.000000529	5.224326	5.23893	2.00086853	GIMAP1	GTPase, IMAP family member 1
209542_x_at	0.00205	0.000999	3.351626	-1.96082	1.99874776	IGF1	insulin like growth factor 1
205399_at	0.000741	0.000339	3.661407	-0.94875	1.99772377	DCLK1	doublecortin like kinase 1
41644_at	7.68E-09	1.83E-09	6.373093	10.76213	1.99608581	SASH1	SAM and SH3 domain containing 1
1566459_at	3.08E-39	6.37E-42	18.521804	84.81286	1.99606103
227705_at	0.00000021	6.01E-08	5.681631	7.35079	1.99318948	TCEAL7	transcription elongation factor A like 7
1556123_a_at	1E-21	3.87E-23	11.629679	41.87285	1.9922765	RAB11B-AS1	RAB11B antisense RNA 1
205898_at	0.0107	0.00582	2.794838	-3.58112	1.99219812	CX3CR1	C-X3-C motif chemokine receptor 1
209309_at	0.0384	0.0231	2.293186	-4.81098	1.99103917	AZGP1	alpha-2-glycoprotein 1, zinc-binding
226595_at	1.81E-18	1.17E-19	10.368517	33.92239	1.98950903	SNX21	sorting nexin family member 21
237301_at	0.0345	0.0206	2.338597	-4.70892	1.98938194
202022_at	0.000211	0.0000895	4.017926	0.30897	1.9873132	ALDOC	aldolase, fructose-bisphosphate C
241450_at	2.43E-23	7.23E-25	12.250644	45.82196	1.98690336	RSPO1	R-spondin 1
206548_at	0.000000453	0.000000136	5.513277	6.55917	1.98558002
214439_x_at	2.39E-08	6.05E-09	6.141195	9.59064	1.98449961	BIN1	bridging integrator 1
226064_s_at	0.00381	0.00193	3.151798	-2.57231	1.98448975	DGAT2	diacylglycerol O-acyltransferase 2
242862_x_at	2.45E-39	4.81E-42	18.568933	85.09216	1.98401046
201117_s_at	0.000334	0.000146	3.889778	-0.15428	1.98321664	CPE	carboxypeptidase E
204401_at	0.0057	0.00298	3.015739	-2.96962	1.98277335	KCNN4	potassium calcium-activated channel subfamily N member 4
204648_at	4.16E-36	1.38E-38	17.252466	77.19353	1.98241079	NPR1	natriuretic peptide receptor 1
208096_s_at	1.5E-10	2.85E-11	7.145686	14.84362	1.9821132	COL21A1	collagen type XXI alpha 1 chain
229404_at	0.00000222	0.000000725	5.155788	4.93316	1.98121383	TWIST2	twist family bHLH transcription factor 2
232360_at	0.00153	0.000731	3.443319	-1.66928	1.98086344	EHF	ETS homologous factor
203859_s_at	2.16E-13	2.81E-14	8.350633	21.66465	1.979402	PALM	paralemmin
232166_at	0.00000408	0.00000138	5.014444	4.31177	1.97705778	CEP126	centrosomal protein 126
207283_at	3.46E-14	4.04E-15	8.675545	23.58	1.97675241	RPL23AP32	ribosomal protein L23a pseudogene 32
203637_s_at	0.00173	0.000832	3.405428	-1.79058	1.97641984	MID1	midline 1
227243_s_at	1.77E-09	3.88E-10	6.66612	12.27915	1.97544999	EBF3	early B-cell factor 3
40837_at	0.0000317	0.000012	4.516721	2.22673	1.97538153	TLE2	transducin like enhancer of split 2
241484_x_at	1.17E-12	1.68E-13	8.046188	19.89656	1.97474969	FRG1CP///LOC283788	FSHD region gene 1 family member C, pseudogene///FSHD region gene 1 pseudogene
230435_at	1.69E-08	4.2E-09	6.212463	9.94784	1.97348121	FAM228B	family with sequence similarity 228 member B
227075_at	8.5E-11	1.57E-11	7.253235	15.43167	1.97294517	ELP3	elongator acetyltransferase complex subunit 3
1554485_s_at	3.27E-09	7.44E-10	6.543869	11.64142	1.97203962	TMEM37	transmembrane protein 37
201348_at	0.00163	0.000783	3.423073	-1.73424	1.97158578	GPX3	glutathione peroxidase 3
225373_at	3.87E-13	5.21E-14	8.245979	21.05382	1.97120775	C10orf54	chromosome 10 open reading frame 54
201496_x_at	1.04E-08	2.52E-09	6.311268	10.44722	1.97054159	MYH11	myosin heavy chain 11
229309_at	0.000231	0.0000984	3.993517	0.21979	1.96979262	ADRB1	adrenoceptor beta 1
236699_at	0.000000149	4.18E-08	5.755897	7.70506	1.96709128
235333_at	1.31E-12	1.9E-13	8.025294	19.77622	1.96706336	B4GALT6	beta-1,4-galactosyltransferase 6
202931_x_at	1.58E-09	3.45E-10	6.688402	12.39612	1.9668917	BIN1	bridging integrator 1
234949_at	6.89E-26	1.3E-27	13.235518	52.09554	1.96645083	FRG1BP	FSHD region gene 1 family member B, pseudogene
218517_at	5.73E-17	4.58E-18	9.783005	30.28895	1.96460145	JADE1	jade family PHD finger 1
209543_s_at	5.77E-18	4.01E-19	10.172727	32.70214	1.96172885	CD34	CD34 molecule
208153_s_at	0.00000017	0.000000048	5.727634	7.56988	1.96083551	FAT2	FAT atypical cadherin 2
226523_at	1.75E-18	1.13E-19	10.374757	33.96135	1.96023991	TAGLN	transgelin
213050_at	0.000415	0.000183	3.828775	-0.37044	1.95873828	COBL	cordon-bleu WH2 repeat protein
1559910_at	6.48E-11	1.18E-11	7.304356	15.71275	1.9579517
227561_at	7.98E-09	1.9E-09	6.365191	10.72178	1.95770463	DDR2	discoidin domain receptor tyrosine kinase 2
203151_at	6.95E-08	1.87E-08	5.917768	8.48767	1.95707037	MAP1A	microtubule associated protein 1A
235017_s_at	2.36E-10	4.59E-11	7.059518	14.37578	1.95698063	CSRNP3	cysteine and serine rich nuclear protein 3
227727_at	3.84E-08	9.97E-09	6.043104	9.10322	1.95305599	MRGPRF	MAS related GPR family member F
232628_at	0.00000329	0.0000011	5.064682	4.53119	1.95245964
231906_at	0.0000242	0.00000901	4.584906	2.50256	1.95001866	HOXD8	homeobox D8
243332_at	0.000000996	0.000000311	5.338002	5.7524	1.94984142
242033_at	6E-29	6.39E-31	14.42846	59.66462	1.94830672	RNF180	ring finger protein 180
203636_at	0.00277	0.00138	3.255365	-2.2595	1.94793084	MID1	midline 1
213353_at	0.000000268	0.000000078	5.628101	7.09734	1.94749606	ABCA5	ATP binding cassette subfamily A member 5
206916_x_at	3.71E-20	1.84E-21	11.024181	38.03961	1.9462134	TAT	tyrosine aminotransferase
234243_at	2.2E-23	6.46E-25	12.26822	45.93389	1.94558595	RPF1	ribosome production factor 1 homolog
225450_at	0.00000017	4.82E-08	5.726713	7.56548	1.94484797	AMOTL1	angiomotin like 1
1553575_at	2.85E-13	3.78E-14	8.300669	21.37264	1.94431779	ND6	NADH dehydrogenase, subunit 6 (complex I)
203986_at	0.000000281	0.000000082	5.617848	7.04898	1.94387189	FAM47E-STBD1///FAM47E///STBD1	FAM47E-STBD1 readthrough///family with sequence similarity 47 member E///starch binding domain 1
233449_at	0.0000188	0.0000069	4.647539	2.75873	1.94245895
225629_s_at	7.26E-17	5.9E-18	9.742422	30.03899	1.94227188	ZBTB4	zinc finger and BTB domain containing 4
229024_at	0.0124	0.00681	2.741163	-3.72335	1.94224802	RNF150	ring finger protein 150
1562321_at	3.13E-17	2.42E-18	9.885409	30.92085	1.93930756	PDK4	pyruvate dehydrogenase kinase 4
223496_s_at	8.25E-22	3.12E-23	11.662962	42.08416	1.93838175	CCDC8	coiled-coil domain containing 8
234307_s_at	3.81E-10	7.64E-11	6.966629	13.87483	1.93681578	KIF26A	kinesin family member 26A
229147_at	0.000874	0.000404	3.612579	-1.11335	1.93544158	RASSF6	Ras association domain family member 6
207712_at	9.84E-24	2.73E-25	12.402397	46.78851	1.93533515	BAGE	B melanoma antigen
230438_at	4.55E-20	2.29E-21	10.989693	37.82205	1.93488325	TBX15	T-box 15
226731_at	0.000000396	0.000000118	5.543114	6.69829	1.9333707	ITGA1	integrin subunit alpha 1
215184_at	2.07E-15	2.05E-16	9.167244	26.52766	1.93190857	DAPK2	death associated protein kinase 2
227400_at	0.000000562	0.00000017	5.465746	6.33861	1.93168831	NFIX	nuclear factor I X
226705_at	0.0000013	0.000000414	5.277241	5.47698	1.93045473	FGFR1	fibroblast growth factor receptor 1
43511_s_at	3.95E-09	9.09E-10	6.506037	11.44545	1.92984572	ARRB1	arrestin beta 1
225242_s_at	0.00279	0.00139	3.253592	-2.26493	1.9295371	CCDC80	coiled-coil domain containing 80
215418_at	5.86E-09	1.38E-09	6.42721	11.03927	1.92853406	PARVA	parvin alpha
228748_at	0.000000225	6.47E-08	5.66657	7.27932	1.92849227	CD59	CD59 molecule
241789_at	0.000000161	4.53E-08	5.739362	7.62592	1.92744997	RBMS3	RNA binding motif single stranded interacting protein 3
242021_at	5.28E-13	7.25E-14	8.190005	20.72841	1.92643155	XBP1	X-box binding protein 1
211458_s_at	5.56E-13	7.66E-14	8.180736	20.67461	1.92318097	GABARAPL3///GABARAPL1	GABA type A receptor associated protein like 3 pseudogene///GABA type A receptor associated protein like 1
243566_at	1.8E-21	7.22E-23	11.532089	41.25356	1.92258542
229497_at	1.35E-19	7.26E-21	10.808167	36.67854	1.922055	ANKDD1A	ankyrin repeat and death domain containing 1A
203929_s_at	0.00769	0.0041	2.911415	-3.26363	1.92196711	MAPT	microtubule associated protein tau
229227_at	3.63E-15	3.72E-16	9.069671	25.93841	1.92107814	DICER1-AS1	DICER1 antisense RNA 1
204537_s_at	0.0421	0.0255	2.253911	-4.89772	1.91468472	MIR452///MIR224///GABRE	microRNA 452///microRNA 224///gamma-aminobutyric acid type A receptor epsilon subunit
229302_at	0.0000284	0.0000107	4.54444	2.33848	1.91450404	TMEM178A	transmembrane protein 178A
223168_at	0.00000595	0.00000205	4.925255	3.92617	1.91399289	RHOU	ras homolog family member U
236029_at	0.000000184	5.24E-08	5.709724	7.48444	1.91290286	FAT3	FAT atypical cadherin 3
225918_at	3.16E-12	4.86E-13	7.863887	18.85125	1.91289375	GLG1	golgi glycoprotein 1
204476_s_at	0.00000037	0.00000011	5.557874	6.7673	1.91274529	PC	pyruvate carboxylase
209866_s_at	1.29E-09	2.78E-10	6.728582	12.60759	1.91143474	ADGRL3	adhesion G protein-coupled receptor L3
202994_s_at	0.000169	0.0000709	4.07801	0.53042	1.91127461	FBLN1	fibulin 1
AFFX-HUMRGE/M10098_3_at	0.0000422	0.0000163	4.44412	1.93657	1.91075026
36829_at	2.15E-17	1.62E-18	9.949892	31.31958	1.91055769	MIR6883///PER1	microRNA 6883///period circadian clock 1
210958_s_at	2.28E-09	5.08E-10	6.615703	12.01533	1.91007704	MAST4	microtubule associated serine/threonine kinase family member 4
203324_s_at	0.00000186	0.000000601	5.196667	5.11519	1.90954558	CAV2	caveolin 2
203074_at	0.00981	0.00532	2.825042	-3.49999	1.90623901	ANXA8L1///ANXA8	annexin A8-like 1///annexin A8
1563621_at	3.86E-11	6.81E-12	7.401868	16.25165	1.90611362
204773_at	2.4E-19	1.35E-20	10.710992	36.06763	1.90518211	IL11RA	interleukin 11 receptor subunit alpha
225817_at	0.000446	0.000198	3.808469	-0.44176	1.904484	LOC101930349///LOC101930344///CGNL1	uncharacterized LOC101930349///uncharacterized LOC101930344///cingulin like 1
1556735_at	2.21E-21	8.94E-23	11.498595	41.04112	1.90398826
239220_at	8.59E-25	2.02E-26	12.808481	49.37579	1.90251865
227719_at	0.000106	0.000043	4.204768	1.00632	1.9014626	SMAD9	SMAD family member 9
240418_at	1.01E-15	9.66E-17	9.289944	27.27145	1.90019596
229086_at	1.75E-18	1.13E-19	10.37454	33.96	1.89997244	ZNF436-AS1	ZNF436 antisense RNA 1
229100_s_at	1.48E-10	2.81E-11	7.148499	14.85894	1.89641369	TIMM22	translocase of inner mitochondrial membrane 22 homolog (yeast)
239017_at	0.000000011	2.66E-09	6.300742	10.39379	1.89631394
228850_s_at	2.21E-10	4.29E-11	7.071722	14.44186	1.89591557	SLIT2	slit guidance ligand 2
212732_at	1.86E-08	4.65E-09	6.192482	9.84744	1.89589407	MEG3	maternally expressed 3 (non-protein coding)
233261_at	8.44E-13	1.2E-13	8.104818	20.23493	1.8949565	EBF1	early B-cell factor 1
230292_at	5.08E-09	1.18E-09	6.455797	11.18624	1.89484716	LOC100996412	uncharacterized LOC100996412
220273_at	7.9E-09	1.88E-09	6.367213	10.73209	1.89429011	IL17B	interleukin 17B
214247_s_at	0.000153	0.0000639	4.104839	0.63016	1.8942752	DKK3	dickkopf WNT signaling pathway inhibitor 3
235556_at	2.37E-10	4.61E-11	7.058423	14.36986	1.89410789	CREBRF	CREB3 regulatory factor
1558820_a_at	7.81E-28	1.04E-29	13.991043	56.89625	1.89363048	CCDC178	coiled-coil domain containing 178
1560754_at	9.46E-11	1.75E-11	7.232921	15.32025	1.89340117	CMTM7	CKLF like MARVEL transmembrane domain containing 7
209183_s_at	0.0000438	0.0000169	4.434679	1.89911	1.89197994	C10orf10	chromosome 10 open reading frame 10
201508_at	0.000069	0.0000274	4.317197	1.43819	1.8918417	IGFBP4	insulin like growth factor binding protein 4
200795_at	0.0000173	0.00000633	4.667852	2.84238	1.88981081	SPARCL1	SPARC like 1
222521_x_at	9.79E-39	2.13E-41	18.320338	83.61592	1.88949805	NDUFC2-KCTD14///NDUFC2	NDUFC2-KCTD14 readthrough///NADH:ubiquinone oxidoreductase subunit C2
227860_at	0.000464	0.000206	3.797357	-0.48065	1.88901205	CPXM1	carboxypeptidase X, M14 family member 1
229187_at	2.42E-16	2.12E-17	9.536511	28.77498	1.88852533	LOC283788	FSHD region gene 1 pseudogene
214761_at	0.000000378	0.000000112	5.55331	6.74595	1.88779777	ZNF423	zinc finger protein 423
228063_s_at	0.0000531	0.0000207	4.385057	1.70324	1.88631806	NAP1L5	nucleosome assembly protein 1 like 5
231411_at	7.37E-14	8.98E-15	8.542275	22.79102	1.88600298	LHFP	lipoma HMGIC fusion partner
218865_at	0.00000194	0.00000063	5.186494	5.06979	1.88530392	44256	mitochondrial amidoxime reducing component 1
229111_at	3.55E-13	4.76E-14	8.261505	21.14425	1.88517799
204037_at	6.27E-08	1.68E-08	5.93939	8.59327	1.8838461	LPAR1	lysophosphatidic acid receptor 1
227113_at	0.000000183	0.000000052	5.711236	7.49165	1.88295762	ADHFE1	alcohol dehydrogenase, iron containing 1
228905_at	1.07E-10	1.99E-11	7.210182	15.19572	1.88222373	PCM1	pericentriolar material 1
228383_at	3.61E-23	1.11E-24	12.184421	45.40029	1.88213695	PNPLA7	patatin like phospholipase domain containing 7
228109_at	4.27E-08	1.12E-08	6.020863	8.99339	1.88166679	RASGRF2	Ras protein specific guanine nucleotide releasing factor 2
235182_at	0.000898	0.000416	3.604296	-1.14109	1.88059766	ISM1	isthmin 1, angiogenesis inhibitor
1556026_at	3.8E-14	4.46E-15	8.659133	23.48259	1.87949038	LINC00893	long intergenic non-protein coding RNA 893
209568_s_at	1.21E-09	2.6E-10	6.741205	12.67417	1.8780909	RGL1	ral guanine nucleotide dissociation stimulator like 1
205610_at	2.1E-22	7.26E-24	11.890946	43.53287	1.87755561	MYOM1	myomesin 1
56256_at	4.49E-13	6.11E-14	8.219182	20.89792	1.87753358	SIDT2	SID1 transmembrane family member 2
201591_s_at	7.6E-18	5.38E-19	10.125937	32.41126	1.87664799	NISCH	nischarin
224191_x_at	0.0456	0.0279	2.21892	-4.97383	1.87633983	ROPN1	rhophilin associated tail protein 1
218656_s_at	0.0000191	0.00000701	4.64389	2.74373	1.87623823	LHFP	lipoma HMGIC fusion partner
219184_x_at	0.00000175	0.000000566	5.209618	5.17307	1.87617158	TIMM22	translocase of inner mitochondrial membrane 22 homolog (yeast)
239734_at	1.53E-36	4.69E-39	17.42886	78.2632	1.87587485
217569_x_at	2.12E-25	4.41E-27	13.045288	50.8843	1.87417895
203068_at	1.29E-10	2.43E-11	7.174776	15.00223	1.87284692	KLHL21	kelch like family member 21
1556486_at	0.0000137	0.00000495	4.724811	3.07842	1.87189694	LOC105378577	basic proline-rich protein-like
242082_at	4.82E-18	3.31E-19	10.203537	32.89383	1.87079358	MMAB	methylmalonic aciduria (cobalamin deficiency) cblB type
AFFX-r2-Ec-bioC-3_at	5.51E-38	1.37E-40	18.010868	81.76806	1.86898708
207096_at	0.0000107	0.00000381	4.785379	3.3318	1.86793472	SAA2-SAA4///SAA4	SAA2-SAA4 readthrough///serum amyloid A4, constitutive
224999_at	0.000496	0.000221	3.77825	-0.5473	1.86771034	EGFR	epidermal growth factor receptor
212793_at	3.66E-08	9.47E-09	6.053137	9.15285	1.86579782	DAAM2	dishevelled associated activator of morphogenesis 2
228445_at	1.1E-12	1.59E-13	8.056485	19.95591	1.86503341	AIFM2	apoptosis inducing factor, mitochondria associated 2
205522_at	7.1E-12	1.15E-12	7.715286	18.00713	1.86395593	HOXD4	homeobox D4
231947_at	2.42E-20	1.17E-21	11.095674	38.49093	1.86269775	MYCT1	myc target 1
229641_at	5.86E-19	3.5E-20	10.559832	35.1192	1.86253703	CCBE1	collagen and calcium binding EGF domains 1
213515_x_at	1.68E-17	1.25E-18	9.991336	31.57618	1.8576259	HBG2///HBG1	hemoglobin subunit gamma 2///hemoglobin subunit gamma 1
211535_s_at	0.00000372	0.00000125	5.036478	4.40781	1.85753304	FGFR1	fibroblast growth factor receptor 1
205413_at	0.000336	0.000147	3.888589	-0.15852	1.85752054	MPPED2	metallophosphoesterase domain containing 2
242736_at	0.00063	0.000286	3.708424	-0.78849	1.85725053
215321_at	3.04E-14	3.52E-15	8.698314	23.71524	1.85662381	RUNDC3B	RUN domain containing 3B
233868_x_at	4.78E-27	7.17E-29	13.688547	54.97653	1.85642054	ADAM33	ADAM metallopeptidase domain 33
219737_s_at	2.08E-15	2.06E-16	9.166507	26.5232	1.85604613	PCDH9	protocadherin 9
210375_at	0.0000525	0.0000205	4.388291	1.71595	1.85598455	PTGER3	prostaglandin E receptor 3
223614_at	0.000539	0.000242	3.753662	-0.63266	1.85554711	MMP16	matrix metallopeptidase 16
230309_at	5.44E-13	7.49E-14	8.184406	20.69591	1.85494938	BHMT2	betaine--homocysteine S-methyltransferase 2
214175_x_at	1.06E-09	2.26E-10	6.767237	12.81171	1.85449251	PDLIM4	PDZ and LIM domain 4
214001_x_at	1.4E-25	2.82E-27	13.115062	51.32865	1.85433531	RPS10	ribosomal protein S10
220213_at	5.2E-13	7.13E-14	8.192901	20.74522	1.85417334	TSHZ2	teashirt zinc finger homeobox 2
212463_at	2.96E-10	5.85E-11	7.015246	14.13658	1.85229478	CD59	CD59 molecule
211298_s_at	0.000123	0.0000507	4.163405	0.84973	1.85202382	ALB	albumin
235382_at	2.59E-20	1.25E-21	11.08451	38.42043	1.85145614	LVRN	laeverin
1557263_s_at	1.25E-11	2.07E-12	7.611555	17.42229	1.85110744	LOC102724814	uncharacterized LOC102724814
225698_at	1.14E-09	2.42E-10	6.754129	12.74242	1.85109163	EPB41L4A-AS1	EPB41L4A antisense RNA 1
228802_at	6.04E-10	1.24E-10	6.877554	13.39781	1.84937108	RBPMS2	RNA binding protein with multiple splicing 2
212705_x_at	8.76E-16	8.27E-17	9.315355	27.42587	1.84894001	PNPLA2	patatin like phospholipase domain containing 2
210026_s_at	0.000276	0.000119	3.944183	0.04088	1.84668882	CARD10	caspase recruitment domain family member 10
244457_at	0.0000213	0.0000079	4.616021	2.62948	1.84658581
225524_at	0.000000358	0.000000106	5.565212	6.80165	1.84508938	ANTXR2	anthrax toxin receptor 2
236216_at	9.9E-10	2.09E-10	6.781024	12.88467	1.84455244
213592_at	0.000000184	5.25E-08	5.709533	7.48353	1.84142764	APLNR	apelin receptor
224763_at	0.000000651	0.000000199	5.433263	6.18863	1.84133608	LOC100506548///RPL37	uncharacterized LOC100506548///ribosomal protein L37
229657_at	0.00000336	0.00000112	5.060135	4.51126	1.84007224	THRB	thyroid hormone receptor beta
225972_at	0.0000371	0.0000142	4.476682	2.06626	1.83940618	TMEM64	transmembrane protein 64
230661_at	0.00652	0.00343	2.969731	-3.10043	1.83861181	LOC286191	uncharacterized LOC286191
1563034_at	7.01E-42	9.1E-45	19.630218	91.31039	1.83627537	GPD1	glycerol-3-phosphate dehydrogenase 1
204422_s_at	9.71E-08	2.67E-08	5.846844	8.14303	1.83606117	FGF2	fibroblast growth factor 2
213058_at	0.00000269	0.000000886	5.112035	4.73947	1.83579349	TTC28	tetratricopeptide repeat domain 28
206580_s_at	9.95E-09	2.4E-09	6.32033	10.49326	1.83474258	EFEMP2	EGF containing fibulin like extracellular matrix protein 2
213464_at	0.0000426	0.0000164	4.441456	1.926	1.83430482	SHC2	SHC adaptor protein 2
241797_at	0.0000986	0.00004	4.223318	1.07695	1.83218713
213943_at	0.0000534	0.0000209	4.383549	1.69731	1.82988325	TWIST1	twist family bHLH transcription factor 1
1558605_at	0.000376	0.000165	3.856562	-0.27233	1.82959359
223769_x_at	1.89E-14	2.12E-15	8.782433	24.216	1.82941524	HYI	hydroxypyruvate isomerase (putative)
209667_at	2.95E-18	1.97E-19	10.286223	33.40891	1.82592157	CES2	carboxylesterase 2
212326_at	2.62E-08	6.66E-09	6.122303	9.49638	1.82574981	VPS13D	vacuolar protein sorting 13 homolog D
204136_at	1.34E-08	3.28E-09	6.260116	10.18809	1.82422703	COL7A1	collagen type VII alpha 1 chain
202242_at	0.00000025	7.25E-08	5.643096	7.16818	1.82318419	TSPAN7	tetraspanin 7
228772_at	2.66E-08	6.78E-09	6.118949	9.47967	1.82119125	HNMT	histamine N-methyltransferase
229254_at	0.00978	0.0053	2.82626	-3.4967	1.81985855	MFSD4A	major facilitator superfamily domain containing 4A
244027_at	2.31E-34	9.84E-37	16.558876	72.95562	1.81912794
238485_at	3.39E-08	8.75E-09	6.06872	9.23003	1.81826463	IQCH-AS1	IQCH antisense RNA 1
219476_at	0.0104	0.00565	2.804646	-3.55487	1.81681341	C1orf116	chromosome 1 open reading frame 116
210298_x_at	0.0000809	0.0000324	4.275596	1.27733	1.8153101	FHL1	four and a half LIM domains 1
202158_s_at	0.00000675	0.00000235	4.895272	3.79769	1.81411874	CELF2	CUGBP, Elav-like family member 2
238151_at	1.47E-26	2.43E-28	13.497475	53.76217	1.81255601
216918_s_at	0.00000065	0.000000198	5.433441	6.18946	1.81250667	DST	dystonin
228224_at	0.0000761	0.0000304	4.291487	1.33863	1.81012522	PRELP	proline and arginine rich end leucine rich repeat protein
204971_at	0.0144	0.00803	2.68398	-3.87209	1.81003677	CSTA	cystatin A
208475_at	0.000000403	0.00000012	5.539	6.67908	1.81001093	FRMD4A	FERM domain containing 4A
AFFX-LysX-3_at	1.02E-21	3.93E-23	11.627217	41.85722	1.80864285
244007_at	0.00000107	0.000000335	5.322509	5.68196	1.80642925	ZNF462	zinc finger protein 462
204011_at	0.000194	0.0000818	4.041339	0.39494	1.80616714	SPRY2	sprouty RTK signaling antagonist 2
204159_at	0.0000317	0.000012	4.516687	2.22659	1.80588054	CDKN2C	cyclin dependent kinase inhibitor 2C
232570_s_at	1E-28	1.11E-30	14.341328	59.11398	1.80551659	ADAM33	ADAM metallopeptidase domain 33
219058_x_at	2.8E-28	3.41E-30	14.165584	58.00208	1.80494578	TINAGL1	tubulointerstitial nephritis antigen like 1
225613_at	0.000614	0.000278	3.715952	-0.76267	1.80482758	MAST4	microtubule associated serine/threonine kinase family member 4
229951_x_at	1.97E-34	8.25E-37	16.587365	73.13066	1.80325176
229118_at	6.04E-19	3.62E-20	10.554656	35.08677	1.8024593	PRRG3	proline rich and Gla domain 3
217504_at	9.18E-08	2.51E-08	5.858703	8.20046	1.8024386	ABCA6	ATP binding cassette subfamily A member 6
201427_s_at	0.000231	0.0000987	3.992567	0.21632	1.80129175	SEPP1	selenoprotein P, plasma, 1
241718_x_at	8.52E-31	6.62E-33	15.149366	64.20217	1.79918737
213994_s_at	0.0032	0.0016	3.208971	-2.40073	1.79897896	SPON1	spondin 1
207943_x_at	0.0000197	0.00000725	4.636052	2.71155	1.7970611	PLAGL1	PLAG1 like zinc finger 1
233367_at	8.58E-27	1.35E-28	13.589493	54.34715	1.79654694
236184_at	3.95E-09	9.1E-10	6.505877	11.44462	1.79606231
221016_s_at	0.0139	0.0077	2.698298	-3.83512	1.79580099	TCF7L1	transcription factor 7 like 1
236936_at	9.27E-08	2.54E-08	5.856733	8.19092	1.79441281
241632_x_at	9.14E-57	2.68E-60	26.213088	126.68011	1.7942638
232317_at	6.43E-10	1.33E-10	6.86533	13.33261	1.79387473	PLXNA4	plexin A4
215028_at	0.000372	0.000164	3.859402	-0.26227	1.79341142	SEMA6A	semaphorin 6A
204863_s_at	0.00199	0.000971	3.359998	-1.93449	1.79235152	IL6ST	interleukin 6 signal transducer
236453_at	2.33E-14	2.66E-15	8.745234	23.99434	1.79189564
219134_at	8.55E-09	2.05E-09	6.350822	10.64848	1.79121401	ADGRL4	adhesion G protein-coupled receptor L4
217807_s_at	2.55E-18	1.69E-19	10.31033	33.55924	1.79068944	SNORD23///GLTSCR2	small nucleolar RNA, C/D box 23///glioma tumor suppressor candidate region gene 2
229331_at	0.000322	0.00014	3.900801	-0.11492	1.78940245	SPATA18	spermatogenesis associated 18
232247_at	9.64E-12	1.58E-12	7.659281	17.69091	1.78876468	ZNF502	zinc finger protein 502
241627_x_at	3.2E-21	1.34E-22	11.43559	40.64168	1.78862483	ARHGEF40	Rho guanine nucleotide exchange factor 40
202202_s_at	0.000000699	0.000000214	5.417299	6.11516	1.78838132	LAMA4	laminin subunit alpha 4
205653_at	5.58E-08	1.48E-08	5.964062	8.71407	1.78674319	CTSG	cathepsin G
206180_x_at	6.2E-31	4.73E-33	15.202885	64.53758	1.7859872	ZNF747	zinc finger protein 747
213156_at	0.0000563	0.0000221	4.370012	1.64419	1.78595065	ZBTB20	zinc finger and BTB domain containing 20
218149_s_at	0.000000449	0.000000134	5.515443	6.56925	1.78477932	ZNF395	zinc finger protein 395
228104_at	2.99E-17	2.3E-18	9.893397	30.97021	1.78472943	PLXNA4	plexin A4
232614_at	0.00451	0.00231	3.095402	-2.73889	1.78401375
211585_at	8.26E-36	2.89E-38	17.131662	76.45902	1.78399967	NPAT	nuclear protein, coactivator of histone transcription
212677_s_at	5.35E-12	8.47E-13	7.767772	18.30444	1.78311752	CEP68	centrosomal protein 68
235305_s_at	5.12E-10	1.04E-10	6.90969	13.56952	1.779392	ECHDC2	enoyl-CoA hydratase domain containing 2
58780_s_at	3.96E-08	1.03E-08	6.036327	9.06973	1.77889614	ARHGEF40	Rho guanine nucleotide exchange factor 40
209821_at	0.000142	0.0000589	4.125263	0.70644	1.77825776	IL33	interleukin 33
225465_at	1.71E-13	2.19E-14	8.392263	21.90848	1.77781158	MAGI1	membrane associated guanylate kinase, WW and PDZ domain containing 1
238106_at	1.68E-11	2.84E-12	7.556245	17.11198	1.77758453
202267_at	0.00287	0.00143	3.24443	-2.29295	1.77714258	LAMC2	laminin subunit gamma 2
200785_s_at	4.42E-08	1.16E-08	6.013499	8.95708	1.77612722	LRP1	LDL receptor related protein 1
1554547_at	0.000000789	0.000000243	5.390405	5.99171	1.77594037	FAM13C	family with sequence similarity 13 member C
222357_at	0.00000442	0.0000015	4.99568	4.23022	1.77499759	ZBTB20	zinc finger and BTB domain containing 20
238332_at	0.0000003	8.76E-08	5.604089	6.98418	1.77336799	ANKRD29	ankyrin repeat domain 29
46142_at	1.14E-09	2.43E-10	6.753271	12.73789	1.7715574	LMF1	lipase maturation factor 1
237727_at	1.02E-16	8.47E-18	9.684192	29.68081	1.77002997
224162_s_at	1.5E-10	2.85E-11	7.145615	14.84323	1.76950431	FBXO31	F-box protein 31
1556936_at	7.24E-30	6.69E-32	14.783849	61.90583	1.76917913	GAS1RR	GAS1 adjacent regulatory RNA
206057_x_at	7.33E-28	9.69E-30	14.001658	56.96354	1.76868872	SPN	sialophorin
227657_at	0.0163	0.00919	2.6366	-3.99317	1.76834715	RNF150	ring finger protein 150
243170_at	0.000113	0.0000463	4.1866	0.93739	1.76683351
201983_s_at	0.0105	0.0057	2.801582	-3.56308	1.76637063	EGFR	epidermal growth factor receptor
225442_at	0.0000521	0.0000203	4.389907	1.7223	1.76566613	DDR2	discoidin domain receptor tyrosine kinase 2
203131_at	0.000528	0.000237	3.759742	-0.6116	1.76255397	PDGFRA	platelet derived growth factor receptor alpha
225842_at	0.000122	0.0000502	4.165917	0.8592	1.76137404	PHLDA1	pleckstrin homology like domain family A member 1
203337_x_at	0.000052	0.0000203	4.390622	1.72512	1.75979979	ITGB1BP1	integrin subunit beta 1 binding protein 1
213642_at	7.16E-27	1.1E-28	13.621333	54.5495	1.75935317
211998_at	0.0000144	0.0000052	4.713234	3.03027	1.75788815	MIR4738///H3F3B///H3F3A	microRNA 4738///H3 histone, family 3B///H3 histone, family 3A
203697_at	0.00453	0.00233	3.093852	-2.74342	1.75658543	FRZB	frizzled-related protein
209290_s_at	0.0000503	0.0000196	4.398977	1.75801	1.75658408	NFIB	nuclear factor I B
209381_x_at	1.3E-14	1.43E-15	8.847491	24.60446	1.75638076	SF3A2	splicing factor 3a subunit 2
49111_at	2.05E-09	4.53E-10	6.637313	12.12827	1.75624272	ARRB1	arrestin beta 1
212713_at	0.00448	0.0023	3.097759	-2.73198	1.75508982	MFAP4	microfibrillar associated protein 4
206030_at	2.36E-12	3.56E-13	7.917571	19.15798	1.75508386	ASPA	aspartoacylase
227923_at	0.000000836	0.000000259	5.377346	5.93192	1.75351427	SHANK3	SH3 and multiple ankyrin repeat domains 3
226985_at	0.00000717	0.00000251	4.880511	3.73466	1.75334264	FGD5	FYVE, RhoGEF and PH domain containing 5
218876_at	0.000248	0.000106	3.973997	0.14878	1.75318607	TPPP3	tubulin polymerization promoting protein family member 3
206879_s_at	8.94E-32	5.95E-34	15.532053	66.59567	1.75314024	NRG2	neuregulin 2
218552_at	8.15E-09	1.95E-09	6.360764	10.69918	1.74805412	ECHDC2	enoyl-CoA hydratase domain containing 2
1553961_s_at	2.64E-19	1.49E-20	10.694974	35.96701	1.74794705	SNX21	sorting nexin family member 21
205383_s_at	0.000000437	0.000000131	5.52112	6.59569	1.74784014	ZBTB20	zinc finger and BTB domain containing 20
237157_at	3.84E-08	9.99E-09	6.042661	9.10103	1.74641973
229130_at	0.0154	0.00861	2.659372	-3.93522	1.74538597
210718_s_at	6.41E-11	1.17E-11	7.306206	15.72294	1.74476568	ARL17B///ARL17A	ADP ribosylation factor like GTPase 17B///ADP ribosylation factor like GTPase 17A
212566_at	1.14E-14	1.25E-15	8.870177	24.74015	1.74314084	MAP4	microtubule associated protein 4
239603_x_at	6.63E-32	4.32E-34	15.583091	66.914	1.74144497
203498_at	0.00000315	0.00000105	5.075218	4.57741	1.73973612	RCAN2	regulator of calcineurin 2
213705_at	5.19E-16	4.75E-17	9.405496	27.97464	1.73972478	GGCX	gamma-glutamyl carboxylase
218168_s_at	1.08E-08	2.63E-09	6.303183	10.40618	1.73939572	COQ8A	coenzyme Q8A
212695_at	5.81E-12	9.25E-13	7.752449	18.21754	1.73938476	CRY2	cryptochrome circadian clock 2
242626_at	2.66E-11	4.62E-12	7.470725	16.63432	1.73848139	SAMD5	sterile alpha motif domain containing 5
236222_at	0.00000279	0.000000922	5.103244	4.7007	1.73791568	MAATS1	MYCBP associated and testis expressed 1
225560_at	7.98E-09	1.9E-09	6.365159	10.72161	1.73699676	POMT2	protein O-mannosyltransferase 2
203188_at	2.69E-15	2.71E-16	9.121581	26.25165	1.7369679	B4GAT1	beta-1,4-glucuronyltransferase 1
206289_at	1.2E-30	9.58E-33	15.091016	63.83623	1.73686605	HOXA4	homeobox A4
232712_at	1.65E-09	3.6E-10	6.68017	12.35288	1.7366956
227326_at	3.52E-08	9.1E-09	6.061118	9.19236	1.73593522	MXRA7	matrix remodeling associated 7
1566557_at	0.000207	0.0000879	4.022741	0.32662	1.73355084	BAIAP2-AS1	BAIAP2 antisense RNA 1 (head to head)
226420_at	0.000000047	1.23E-08	6.00067	8.8939	1.73177876	MECOM	MDS1 and EVI1 complex locus
209737_at	0.0000792	0.0000317	4.281104	1.29855	1.73143214	MAGI2	membrane associated guanylate kinase, WW and PDZ domain containing 2
AFFX-BioDn-5_at	1.45E-36	4.41E-39	17.438935	78.32419	1.73113859
207977_s_at	0.00163	0.000784	3.422668	-1.73554	1.73092641	DPT	dermatopontin
203349_s_at	0.000000995	0.000000311	5.338164	5.75313	1.73086718	ETV5	ETS variant 5
203373_at	0.00682	0.00361	2.953674	-3.14565	1.73040421	SOCS2	suppressor of cytokine signaling 2
228716_at	0.00021	0.0000889	4.019754	0.31567	1.72962203	THRB	thyroid hormone receptor beta
228832_at	4.04E-14	4.76E-15	8.648082	23.41704	1.728054	FLJ20021	uncharacterized LOC90024
243365_s_at	3.68E-12	5.72E-13	7.835742	18.69082	1.72750464	AUTS2	autism susceptibility candidate 2
207240_s_at	1.99E-22	6.84E-24	11.900214	43.59181	1.72732865	LHCGR	luteinizing hormone/choriogonadotropin receptor
230962_at	0.00000229	0.000000749	5.14868	4.90161	1.72581001	DCLK1	doublecortin like kinase 1
221527_s_at	1.03E-09	2.19E-10	6.772561	12.83987	1.7255334	PARD3	par-3 family cell polarity regulator
200762_at	2.55E-08	6.49E-09	6.127409	9.52184	1.72516965	DPYSL2	dihydropyrimidinase like 2
227106_at	2.29E-14	2.62E-15	8.747791	24.00957	1.72479194	TMEM198B	transmembrane protein 198B (pseudogene)
220016_at	0.00003	0.0000113	4.530412	2.28186	1.72427144	AHNAK	AHNAK nucleoprotein
214395_x_at	2.38E-13	3.11E-14	8.333162	21.56246	1.723612	EEF1D	eukaryotic translation elongation factor 1 delta
213992_at	0.00000728	0.00000255	4.876837	3.71899	1.72160853	COL4A6	collagen type IV alpha 6 chain
212592_at	0.0464	0.0284	2.211353	-4.99014	1.72106845	JCHAIN	joining chain of multimeric IgA and IgM
229898_at	1.37E-23	3.88E-25	12.347721	46.44023	1.72077329	SNX33	sorting nexin 33
215692_s_at	0.000000548	0.000000166	5.471421	6.36488	1.72065555	MPPED2	metallophosphoesterase domain containing 2
1559467_at	1.9E-21	7.64E-23	11.52319	41.19711	1.72001983
235658_at	1.66E-10	3.18E-11	7.125987	14.73641	1.7193063
1556773_at	0.0000498	0.0000194	4.401521	1.76803	1.71846188
39650_s_at	9.56E-08	2.62E-08	5.850037	8.15848	1.71697227	PCNX2	pecanex homolog 2 (Drosophila)
206170_at	0.000104	0.0000424	4.208447	1.0203	1.7158047	ADRB2	adrenoceptor beta 2
218864_at	2.18E-09	4.83E-10	6.625323	12.06558	1.71459351	TNS1	tensin 1
215039_at	0.000027	0.0000101	4.557262	2.39035	1.71441149	LINC01140	long intergenic non-protein coding RNA 1140
210946_at	2.69E-09	6.04E-10	6.583336	11.84656	1.71361613	PLPP1	phospholipid phosphatase 1
231613_at	5.74E-20	2.94E-21	10.950373	37.57411	1.71138596	MARK1	microtubule affinity regulating kinase 1
203996_s_at	1.69E-35	6.11E-38	17.009461	75.71444	1.71032963	C21orf2	chromosome 21 open reading frame 2
213891_s_at	0.000000193	5.51E-08	5.699412	7.43533	1.70999432	TCF4	transcription factor 4
240595_at	1.47E-28	1.7E-30	14.27475	58.69295	1.70909945
225004_at	0.0000164	0.00000597	4.681359	2.89815	1.70780068	TMEM101	transmembrane protein 101
226030_at	0.01	0.00546	2.816471	-3.5231	1.70758107	ACADSB	acyl-CoA dehydrogenase, short/branched chain
209859_at	0.00000137	0.000000435	5.266173	5.42704	1.70719063	TRIM9	tripartite motif containing 9
206701_x_at	0.00000115	0.000000361	5.306198	5.60796	1.70642241	EDNRB	endothelin receptor type B
244289_at	4.67E-12	7.36E-13	7.792182	18.44302	1.70596659	ZNF300P1	zinc finger protein 300 pseudogene 1
238868_at	9.72E-10	2.06E-10	6.78449	12.90302	1.7033432	UACA	uveal autoantigen with coiled-coil domains and ankyrin repeats
219451_at	1.33E-08	3.26E-09	6.261701	10.1961	1.70311741	MSRB2	methionine sulfoxide reductase B2
209841_s_at	9.67E-13	1.38E-13	8.080402	20.09389	1.70279151	LRRN3	leucine rich repeat neuronal 3
223622_s_at	1.33E-08	3.26E-09	6.261743	10.19631	1.70107041	HYI	hydroxypyruvate isomerase (putative)
235911_at	0.00432	0.00221	3.110106	-2.69571	1.6994335	MELTF	melanotransferrin
211663_x_at	0.0000785	0.0000314	4.283559	1.30803	1.69931169	PTGDS	prostaglandin D2 synthase
212950_at	0.00000967	0.00000343	4.808936	3.43101	1.69831133	ADGRF5	adhesion G protein-coupled receptor F5
206847_s_at	1.39E-11	2.33E-12	7.590782	17.30562	1.6978613	HOXA7	homeobox A7
211026_s_at	0.00257	0.00127	3.279705	-2.1847	1.69723793	MGLL	monoglyceride lipase
218547_at	2.29E-13	2.99E-14	8.34031	21.60426	1.69703622	DHDDS	dehydrodolichyl diphosphate synthase subunit
213591_at	4.79E-22	1.74E-23	11.753969	42.66221	1.69621761	ALDH7A1	aldehyde dehydrogenase 7 family member A1
218353_at	0.00192	0.000931	3.372537	-1.89493	1.69499091	RGS5	regulator of G-protein signaling 5
225840_at	3.83E-10	7.69E-11	6.965414	13.8683	1.69437722	TEF	TEF, PAR bZIP transcription factor
218272_at	1.4E-15	1.36E-16	9.234407	26.93441	1.69422395	TTC38	tetratricopeptide repeat domain 38
230320_at	2.91E-13	3.85E-14	8.297249	21.35268	1.69240624	TBRG1	transforming growth factor beta regulator 1
225660_at	0.00477	0.00246	3.076288	-2.79473	1.69208553	SEMA6A	semaphorin 6A
204036_at	0.00182	0.000881	3.388728	-1.84368	1.69116778	LPAR1	lysophosphatidic acid receptor 1
1558569_at	0.0000966	0.0000391	4.228721	1.09757	1.69105043	LOC100131541	uncharacterized LOC100131541
234753_x_at	3.53E-20	1.74E-21	11.03283	38.09419	1.69070203
235805_at	0.0000325	0.0000124	4.510013	2.19977	1.69012961
228593_at	1.88E-26	3.17E-28	13.456079	53.49893	1.69003448	MTMR9LP	myotubularin related protein 9-like, pseudogene
235306_at	0.00000976	0.00000347	4.806696	3.42155	1.68928331	GIMAP8	GTPase, IMAP family member 8
44702_at	3.48E-13	4.67E-14	8.264819	21.16356	1.68913119	SYDE1	synapse defective Rho GTPase homolog 1
1559960_x_at	3.29E-13	4.39E-14	8.275087	21.2234	1.68889244	SYCE1L	synaptonemal complex central element protein 1 like
238018_at	0.000721	0.000329	3.669307	-0.92194	1.68860984	FAM150B	family with sequence similarity 150 member B
228006_at	0.0000132	0.00000477	4.733382	3.11413	1.6885343	PTEN	phosphatase and tensin homolog
233265_at	2.37E-11	4.09E-12	7.492114	16.75354	1.68829588
200965_s_at	0.00000039	0.000000116	5.546323	6.71328	1.6878652	ABLIM1	actin binding LIM protein 1
227730_at	3.65E-09	8.35E-10	6.522103	11.52859	1.6878438	DYM	dymeclin
234087_at	4.54E-45	3.99E-48	20.972605	98.97398	1.68774581
212703_at	2.76E-13	3.65E-14	8.306419	21.40621	1.68608909	TLN2	talin 2
1561894_at	3.98E-29	4.1E-31	14.49811	60.10447	1.68519716	C7orf49	chromosome 7 open reading frame 49
228462_at	0.0254	0.0148	2.464669	-4.41582	1.68483274	IRX2	iroquois homeobox 2
215146_s_at	0.000000113	3.13E-08	5.814166	7.98514	1.68433954	TTC28	tetratricopeptide repeat domain 28
214434_at	0.00000738	0.00000258	4.873746	3.70581	1.68409082	HSPA12A	heat shock protein family A (Hsp70) member 12A
1556989_at	0.000000202	5.78E-08	5.689839	7.3898	1.68347606
235496_at	0.0000124	0.00000446	4.748815	3.17855	1.6830116	HRCT1	histidine rich carboxyl terminus 1
53991_at	3.67E-26	6.59E-28	13.341955	52.77293	1.68210844	DENND2A	DENN domain containing 2A
41577_at	1.03E-08	2.5E-09	6.312484	10.4534	1.6816959	PPP1R16B	protein phosphatase 1 regulatory subunit 16B
212044_s_at	7E-23	2.26E-24	12.073133	44.69188	1.68082774	RPL27A	ribosomal protein L27a
244533_at	0.00000148	0.000000473	5.248503	5.34748	1.68049438	PTPN14	protein tyrosine phosphatase, non-receptor type 14
230757_at	0.000000669	0.000000204	5.42717	6.16057	1.68003212
239476_at	7.38E-09	1.75E-09	6.381146	10.80328	1.67949566
206157_at	0.0431	0.0262	2.244047	-4.91929	1.6784124	PTX3	pentraxin 3
217054_at	1.21E-37	3.14E-40	17.87386	80.94644	1.67824355	MUC3A	mucin 3A, cell surface associated
227779_at	1.08E-18	6.76E-20	10.455561	34.46639	1.67767598	ECSCR	endothelial cell surface expressed chemotaxis and apoptosis regulator
204872_at	0.00000563	0.00000194	4.938218	3.9819	1.67596068	TLE4	transducin like enhancer of split 4
228608_at	0.0000161	0.00000587	4.685447	2.91506	1.67356088	NALCN	sodium leak channel, non-selective
205932_s_at	1.89E-08	4.74E-09	6.189001	9.82997	1.67277578	MSX1	msh homeobox 1
209200_at	0.0000175	0.0000064	4.665048	2.83081	1.6726206	MEF2C	myocyte enhancer factor 2C
236004_at	4.62E-10	9.37E-11	6.929253	13.67426	1.67251476	AP5M1	adaptor related protein complex 5 mu 1 subunit
217708_x_at	3.64E-39	7.66E-42	18.490957	84.6299	1.67173567
232459_at	0.0000462	0.0000179	4.420686	1.8437	1.67114901
238949_at	0.000372	0.000163	3.859583	-0.26163	1.66987197	RNF145	ring finger protein 145
220874_at	3.61E-32	2.25E-34	15.686795	67.56014	1.66947996
242123_at	1.19E-14	1.3E-15	8.863646	24.70107	1.66899286	PAQR7	progestin and adipoQ receptor family member 7
236307_at	1.44E-22	4.85E-24	11.953822	43.93276	1.66803157
204591_at	0.0000574	0.0000225	4.365292	1.6257	1.66801333	CHL1	cell adhesion molecule L1 like
224476_s_at	0.00018	0.0000757	4.061242	0.46835	1.66709955	MESP1	mesoderm posterior bHLH transcription factor 1
222187_x_at	1.01E-38	2.22E-41	18.313324	83.57417	1.66635572	G3BP1	G3BP stress granule assembly factor 1
232935_at	0.000258	0.000111	3.962059	0.10549	1.66578199
210367_s_at	0.00186	0.000899	3.382802	-1.86246	1.66523996	PTGES	prostaglandin E synthase
204276_at	2.28E-11	3.91E-12	7.499873	16.79683	1.66508664	TK2	thymidine kinase 2, mitochondrial
219999_at	1.25E-13	1.57E-14	8.448467	22.23843	1.66298772	MAN2A2	mannosidase alpha class 2A member 2
213195_at	5.31E-08	1.41E-08	5.974597	8.76574	1.66264654	LYRM9	LYR motif containing 9
209185_s_at	0.00137	0.000649	3.477817	-1.55783	1.66262824	IRS2	insulin receptor substrate 2
219970_at	2.64E-22	9.23E-24	11.853328	43.2937	1.66250474	GIPC2	GIPC PDZ domain containing family member 2
220150_s_at	3.91E-08	1.02E-08	6.039288	9.08436	1.66221741	FAM184A	family with sequence similarity 184 member A
229854_at	2.8E-09	6.3E-10	6.575235	11.80439	1.66053755	OBSCN	obscurin, cytoskeletal calmodulin and titin-interacting RhoGEF
220828_s_at	7.47E-35	2.94E-37	16.754387	74.15522	1.65822765	LOC55338	uncharacterized LOC55338
242961_x_at	0.000744	0.000341	3.659915	-0.95381	1.658035	DDX58	DEXD/H-box helicase 58
202177_at	0.00000905	0.0000032	4.824912	3.49849	1.65739255	GAS6	growth arrest specific 6
40446_at	3.41E-21	1.43E-22	11.425169	40.57564	1.65670665	PHF1	PHD finger protein 1
214889_at	0.00000133	0.000000421	5.273272	5.45906	1.65654318	FAM149A	family with sequence similarity 149 member A
212423_at	0.000778	0.000357	3.64673	-0.99842	1.65652088	ZCCHC24	zinc finger CCHC-type containing 24
232929_at	0.00000611	0.00000211	4.91903	3.89945	1.65638698	ZBTB20	zinc finger and BTB domain containing 20
204677_at	0.000000309	9.05E-08	5.597411	6.95277	1.65563735	CDH5	cadherin 5
239218_at	1.2E-10	2.26E-11	7.187418	15.07126	1.65461366	PDE1C	phosphodiesterase 1C
243351_at	4.42E-33	2.32E-35	16.050106	69.81643	1.65460221	FZD10-AS1	FZD10 antisense RNA 1 (head to head)
228160_at	0.0000974	0.0000394	4.226671	1.08974	1.65298718	LINC00667	long intergenic non-protein coding RNA 667
220869_at	8.53E-27	1.34E-28	13.590465	54.35333	1.65253058	UBA6	ubiquitin like modifier activating enzyme 6
229228_at	0.0000158	0.00000575	4.690061	2.93416	1.65178861	LOC401317///CREB5	uncharacterized LOC401317///cAMP responsive element binding protein 5
231859_at	0.00206	0.00101	3.349373	-1.9679	1.65145864	C14orf132	chromosome 14 open reading frame 132
212224_at	0.00664	0.0035	2.963004	-3.1194	1.65132108	ALDH1A1	aldehyde dehydrogenase 1 family member A1
244447_at	0.0000032	0.00000107	5.071184	4.55971	1.65111625
224367_at	0.0178	0.0101	2.603548	-4.07646	1.65047043	BEX2	brain expressed X-linked 2
209656_s_at	0.00125	0.000589	3.505486	-1.46775	1.64935669	TMEM47	transmembrane protein 47
209840_s_at	0.000000105	0.000000029	5.83024	8.06273	1.64896065	LRRN3	leucine rich repeat neuronal 3
223235_s_at	0.0104	0.00566	2.804357	-3.55564	1.64893871	SMOC2	SPARC related modular calcium binding 2
209168_at	0.0000954	0.0000386	4.232115	1.11053	1.6487926	GPM6B	glycoprotein M6B
1553498_at	1.88E-26	3.18E-28	13.455544	53.49552	1.64619591
239442_at	5.37E-08	1.43E-08	5.971949	8.75275	1.64566169	CEP68	centrosomal protein 68
230744_at	0.000000752	0.000000231	5.401202	6.04122	1.64509025	FSTL1	follistatin like 1
232331_at	2.14E-13	2.78E-14	8.352304	21.67443	1.64457693
1559591_s_at	9.1E-10	1.92E-10	6.797322	12.97103	1.64398993	CHDH	choline dehydrogenase
1556834_at	3.26E-25	7.03E-27	12.972802	50.42262	1.64344829	DSG2-AS1	DSG2 antisense RNA 1
232431_at	0.00000103	0.000000322	5.3311	5.721	1.64248243	NR3C1	nuclear receptor subfamily 3 group C member 1
211986_at	0.00000329	0.0000011	5.065279	4.53381	1.64241622	AHNAK	AHNAK nucleoprotein
205779_at	3.08E-12	4.74E-13	7.868316	18.87653	1.64029142	RAMP2	receptor activity modifying protein 2
209867_s_at	1.06E-13	1.32E-14	8.477324	22.40817	1.64018439	ADGRL3	adhesion G protein-coupled receptor L3
238458_at	4.84E-10	9.83E-11	6.920374	13.6267	1.6399749	MICU3	mitochondrial calcium uptake family member 3
206233_at	8.34E-13	1.18E-13	8.10696	20.24731	1.6398717	B4GALT6	beta-1,4-galactosyltransferase 6
213817_at	0.00088	0.000407	3.610458	-1.12046	1.63802076	IRAK3	interleukin 1 receptor associated kinase 3
208792_s_at	0.00576	0.00301	3.012521	-2.97883	1.63647901	CLU	clusterin
227203_at	8.34E-11	1.54E-11	7.256883	15.45169	1.63607629	FBXL17	F-box and leucine rich repeat protein 17
1552848_a_at	0.0243	0.0141	2.482159	-4.37403	1.63581462	PTCHD1	patched domain containing 1
222756_s_at	1.86E-09	4.1E-10	6.655928	12.22573	1.63478408	ARRB1	arrestin beta 1
227899_at	0.000149	0.0000619	4.112767	0.65974	1.63435921	VIT	vitrin
200811_at	0.00000123	0.000000389	5.290303	5.536	1.63401214	CIRBP	cold inducible RNA binding protein
241654_at	7.04E-21	3.12E-22	11.302726	39.80011	1.63197115
242239_at	0.00000017	4.81E-08	5.727382	7.56868	1.63099551	NSUN6	NOP2/Sun RNA methyltransferase family member 6
1556116_s_at	2.83E-11	4.92E-12	7.459306	16.57074	1.63065667	TNPO1	transportin 1
244368_x_at	4.26E-29	4.42E-31	14.486334	60.03012	1.63035775	SUGT1	SGT1 homolog, MIS12 kinetochore complex assembly cochaperone
231987_at	2.06E-08	5.17E-09	6.171825	9.74385	1.62998709	CARMN	cardiac mesoderm enhancer-associated non-coding RNA
219114_at	2.28E-09	5.08E-10	6.615774	12.0157	1.6294909	C3orf18	chromosome 3 open reading frame 18
225108_at	0.00000827	0.00000291	4.846479	3.58986	1.62901734	AGPS	alkylglycerone phosphate synthase
243902_at	1.78E-26	2.98E-28	13.465936	53.56161	1.62900557
208241_at	0.00000021	6.02E-08	5.681386	7.34963	1.62760118	NRG1	neuregulin 1
202947_s_at	3.39E-09	7.73E-10	6.536705	11.60426	1.62685359	GYPC	glycophorin C (Gerbich blood group)
212089_at	3.26E-12	5.03E-13	7.857981	18.81757	1.62633525	LMNA	lamin A/C
226933_s_at	0.0212	0.0122	2.53492	-4.2463	1.62630828	ID4	inhibitor of DNA binding 4, HLH protein
219440_at	0.00684	0.00362	2.952451	-3.14909	1.62591874	RAI2	retinoic acid induced 2
215513_at	0.000000946	0.000000295	5.349675	5.80557	1.62543051	HYMAI	hydatidiform mole associated and imprinted (non-protein coding)
201058_s_at	0.000149	0.0000618	4.113087	0.66093	1.62398194	MYL9	myosin light chain 9
235293_at	1.46E-13	1.85E-14	8.420862	22.07627	1.6237297
232495_x_at	3.64E-32	2.28E-34	15.685187	67.55012	1.62278099
202016_at	0.0369	0.0222	2.309319	-4.77493	1.62176813	MEST	mesoderm specific transcript
214023_x_at	0.00359	0.00181	3.171486	-2.51353	1.62128168	TUBB2B	tubulin beta 2B class IIb
238652_at	2.37E-15	2.37E-16	9.143585	26.3846	1.62100544
1558496_at	2.82E-16	2.48E-17	9.510871	28.61811	1.62073028	LOC100505609	uncharacterized LOC100505609
209272_at	0.00000713	0.00000249	4.881847	3.74036	1.62061913	NAB1	NGFI-A binding protein 1
225662_at	1.91E-09	4.2E-10	6.65142	12.20211	1.6200471	ZAK	sterile alpha motif and leucine zipper containing kinase AZK
227721_at	0.000912	0.000423	3.599582	-1.15685	1.61982235	CPAMD8	C3 and PZP like, alpha-2-macroglobulin domain containing 8
229699_at	5.98E-10	1.23E-10	6.879544	13.40843	1.61879944	LOC100129550	uncharacterized LOC100129550
228486_at	0.000648	0.000294	3.700381	-0.81603	1.61871918	SLC44A1	solute carrier family 44 member 1
215441_at	1.99E-16	1.71E-17	9.570555	28.98346	1.61836716
233249_at	2.39E-38	5.67E-41	18.157329	82.64398	1.61754724	LOC100507073	uncharacterized LOC100507073
227082_at	0.0029	0.00145	3.240626	-2.30456	1.61691408	ZBTB20	zinc finger and BTB domain containing 20
212972_x_at	1.03E-46	7.91E-50	21.668588	102.85651	1.61561859	APBB2	amyloid beta precursor protein binding family B member 2
235044_at	0.00762	0.00406	2.9147	-3.25452	1.61357953	CYYR1	cysteine and tyrosine rich 1
212567_s_at	1.1E-12	1.58E-13	8.05678	19.95761	1.613167	MAP4	microtubule associated protein 4
210201_x_at	0.000000107	2.95E-08	5.826663	8.04545	1.61290839	BIN1	bridging integrator 1
1554771_at	7.16E-16	6.69E-17	9.349882	27.63588	1.61229647
225986_x_at	1.66E-28	1.92E-30	14.255145	58.56892	1.61221267	CPSF2	cleavage and polyadenylation specific factor 2
226358_at	0.0000918	0.0000371	4.242134	1.14884	1.61198494	APH1B	aph-1 homolog B, gamma-secretase subunit
209755_at	3.88E-13	5.23E-14	8.245568	21.05143	1.61136643	NMNAT2	nicotinamide nucleotide adenylyltransferase 2
242680_at	0.00000325	0.00000108	5.067824	4.54497	1.61035265	AVPR1A	arginine vasopressin receptor 1A
240120_at	0.00614	0.00322	2.990614	-3.04128	1.60957045
209289_at	0.00014	0.000058	4.129399	0.72193	1.60926476	NFIB	nuclear factor I B
235535_x_at	5.41E-09	1.26E-09	6.443311	11.122	1.60925176	FRG1KP///LOC101930531///LOC101930278///FRG1CP///LOC100134091///FRG1BP///FRG1	FSHD region gene 1 family member K, pseudogene///uncharacterized LOC101930531///uncharacterized LOC101930278///FSHD region gene 1 family member C, pseudogene///protein FRG1B-like///FSHD region gene 1 family member B, pseudogene///FSHD region gene 1
1555874_x_at	4.1E-15	4.22E-16	9.04885	25.81294	1.6081602	GLIDR	glioblastoma down-regulated RNA
232120_at	0.000000357	0.000000105	5.565671	6.80381	1.60762199
242500_at	1.04E-23	2.89E-25	12.393618	46.73259	1.60749638
211105_s_at	0.000856	0.000395	3.618628	-1.09306	1.60743008	NFATC1	nuclear factor of activated T-cells 1
40093_at	0.000526	0.000236	3.760905	-0.60757	1.60395833	BCAM	basal cell adhesion molecule (Lutheran blood group)
218380_at	0.0000365	0.0000139	4.481109	2.08395	1.60392799	LOC728392	uncharacterized LOC728392
213222_at	0.0115	0.0063	2.767479	-3.65393	1.60351621	PLCB1	phospholipase C beta 1
213158_at	0.000114	0.0000466	4.184587	0.92976	1.60296079	ZBTB20	zinc finger and BTB domain containing 20
226846_at	0.00994	0.0054	2.820249	-3.51292	1.60279909	PHYHD1	phytanoyl-CoA dioxygenase domain containing 1
213181_s_at	2.36E-19	1.32E-20	10.713895	36.08587	1.60197562	MOCS1	molybdenum cofactor synthesis 1
223126_s_at	0.00983	0.00533	2.824117	-3.50249	1.60166517	C1orf21	chromosome 1 open reading frame 21
233648_at	2.58E-08	6.58E-09	6.124862	9.50914	1.60132376
215235_at	2.55E-14	2.93E-15	8.729209	23.89896	1.60008998	SPTAN1	spectrin alpha, non-erythrocytic 1
232811_x_at	4.31E-27	6.4E-29	13.706243	55.08894	1.59980477	PRICKLE1	prickle planar cell polarity protein 1
228291_s_at	2.81E-17	2.15E-18	9.904191	31.03693	1.5994709	KIZ	kizuna centrosomal protein
221154_at	5.93E-31	4.5E-33	15.210534	64.5855	1.59916909	TRIM49C///TRIM49	tripartite motif containing 49C///tripartite motif containing 49
223347_at	1.62E-11	2.73E-12	7.563113	17.15046	1.59877235	MUM1	melanoma associated antigen (mutated) 1
214030_at	0.00000756	0.00000265	4.867909	3.68095	1.59852801	CRYBG3	crystallin beta-gamma domain containing 3
33850_at	1.78E-12	2.64E-13	7.968845	19.4518	1.59739418	MAP4	microtubule associated protein 4
221943_x_at	6.61E-22	2.46E-23	11.700216	42.32074	1.59584086	RPL38	ribosomal protein L38
229164_s_at	5.39E-16	4.94E-17	9.399049	27.93534	1.59509449	ABTB1	ankyrin repeat and BTB domain containing 1
235467_s_at	2.79E-09	6.28E-10	6.576036	11.80856	1.5943231	KCNC4	potassium voltage-gated channel subfamily C member 4
228049_x_at	0.00000179	0.000000579	5.204622	5.15073	1.59400413	SNHG19	small nucleolar RNA host gene 19
228159_at	2.4E-10	4.68E-11	7.0559	14.35621	1.59316139	WDFY2	WD repeat and FYVE domain containing 2
224821_at	5.79E-09	1.36E-09	6.429838	11.05277	1.59245179	ABHD14B	abhydrolase domain containing 14B
228108_at	0.0000468	0.0000181	4.417612	1.83155	1.59223345	PPM1L	protein phosphatase, Mg2+/Mn2+ dependent 1L
214036_at	0.000389	0.000171	3.847079	-0.30588	1.59209227	EFNA5	ephrin A5
238656_at	0.0000127	0.00000457	4.743035	3.15441	1.59160708	RAD50	RAD50 double strand break repair protein
209539_at	0.000133	0.0000549	4.143326	0.77417	1.59083213	ARHGEF6	Rac/Cdc42 guanine nucleotide exchange factor 6
1563316_at	4.07E-19	2.37E-20	10.621686	35.507	1.59061076	NEGR1-IT1	NEGR1 intronic transcript 1
211700_s_at	0.000893	0.000413	3.605988	-1.13543	1.58904797	TRO	trophinin
226713_at	1.84E-08	4.61E-09	6.19442	9.85717	1.58789921	CCDC50	coiled-coil domain containing 50
220167_s_at	1.96E-12	2.94E-13	7.950768	19.34811	1.58552559	TP53TG3B///TP53TG3D///TP53TG3C///TP53TG3	TP53 target 3B///TP53 target 3D///TP53 target 3C///TP53 target 3
219132_at	8.63E-11	1.59E-11	7.250506	15.41669	1.58514837	PELI2	pellino E3 ubiquitin protein ligase family member 2
240806_at	3.35E-13	4.48E-14	8.271692	21.20361	1.58481303	RPL15	ribosomal protein L15
202861_at	0.000000822	0.000000254	5.381165	5.94939	1.58439251	MIR6883///PER1	microRNA 6883///period circadian clock 1
230644_at	2.02E-24	5.08E-26	12.664445	48.45806	1.58418956	LRFN5	leucine rich repeat and fibronectin type III domain containing 5
241359_at	0.0000185	0.0000068	4.651059	2.7732	1.58377879	TLCD2	TLC domain containing 2
202724_s_at	3.72E-08	9.64E-09	6.04973	9.13599	1.58360966	FOXO1	forkhead box O1
210762_s_at	0.000295	0.000128	3.925381	-0.02682	1.58324459	DLC1	DLC1 Rho GTPase activating protein
1552523_a_at	5.19E-28	6.7E-30	14.059557	57.33051	1.58226123	TIGD4	tigger transposable element derived 4
212609_s_at	0.0000281	0.0000106	4.546874	2.34831	1.58148611	AKT3	AKT serine/threonine kinase 3
222731_at	0.0021	0.00102	3.344138	-1.98433	1.58129767	ZDHHC2	zinc finger DHHC-type containing 2
222494_at	2.44E-11	4.22E-12	7.486686	16.72327	1.58127298	FOXN3	forkhead box N3
1555216_a_at	1.81E-10	3.48E-11	7.109758	14.64819	1.58105182	LOC101060604///SLC7A5P2///SLC7A5P1	putative L-type amino acid transporter 1-like protein IMAA///solute carrier family 7 member 5 pseudogene 2///solute carrier family 7 member 5 pseudogene 1
236153_at	4.28E-10	8.63E-11	6.944211	13.75446	1.5808511
212719_at	0.000715	0.000326	3.671725	-0.91373	1.58059963	PHLPP1	PH domain and leucine rich repeat protein phosphatase 1
243817_at	0.0000031	0.00000103	5.078732	4.59284	1.58046134
202942_at	0.000000313	9.19E-08	5.594224	6.93778	1.58030392	ETFB	electron transfer flavoprotein beta subunit
221246_x_at	8.02E-19	4.91E-20	10.506467	34.78494	1.58014036	TNS1	tensin 1
213364_s_at	0.000000271	7.87E-08	5.626305	7.08887	1.57922609	SNX1	sorting nexin 1
205870_at	0.000000467	0.00000014	5.50681	6.52908	1.57780045	BDKRB2	bradykinin receptor B2
241745_at	2.65E-15	2.66E-16	9.124294	26.26803	1.57641629	LOC100507557	uncharacterized LOC100507557
1555967_at	2.38E-08	6.04E-09	6.141547	9.5924	1.57632558
202723_s_at	0.00000276	0.000000909	5.106277	4.71407	1.57579544	FOXO1	forkhead box O1
232406_at	0.0000756	0.0000301	4.293402	1.34603	1.57563163	LOC105372526	uncharacterized LOC105372526
226822_at	0.00000452	0.00000154	4.990305	4.2069	1.57498402	STOX2	storkhead box 2
227448_at	0.000000139	3.89E-08	5.770401	7.7746	1.5746346	ARGLU1	arginine and glutamate rich 1
205198_s_at	0.00000659	0.00000229	4.900762	3.82118	1.57414986	ATP7A	ATPase copper transporting alpha
205145_s_at	0.0000192	0.00000707	4.641813	2.7352	1.57411066	MYL5	myosin light chain 5
215360_at	2.38E-09	5.31E-10	6.607293	11.97143	1.57404277
209897_s_at	0.00124	0.000587	3.506307	-1.46507	1.57344874	SLIT2	slit guidance ligand 2
209210_s_at	0.000163	0.000068	4.08873	0.57021	1.57241002	FERMT2	fermitin family member 2
233997_at	3.19E-32	1.97E-34	15.708216	67.69349	1.57170405	LOC101930064///LOC100287166	collagen alpha-1(I) chain-like///uncharacterized LOC100287166
225369_at	5.08E-10	1.04E-10	6.910923	13.57612	1.57145548	ESAM	endothelial cell adhesion molecule
1553583_a_at	0.00000037	0.000000109	5.558102	6.76837	1.57130123	THRSP	thyroid hormone responsive
1557814_a_at	5.78E-12	9.18E-13	7.753679	18.22451	1.57043174
231183_s_at	0.0000759	0.0000303	4.292184	1.34132	1.57025872	JAG1	jagged 1
203439_s_at	0.0404	0.0244	2.271194	-4.85972	1.56998871	STC2	stanniocalcin 2
215554_at	0.0000179	0.00000655	4.659773	2.80908	1.56997399	GPLD1	glycosylphosphatidylinositol specific phospholipase D1
229420_at	1.18E-17	8.59E-19	10.051356	31.94824	1.5699468	LOC101243545///SNORD4A	uncharacterized LOC101243545///small nucleolar RNA, C/D box 4A
203603_s_at	0.0000448	0.0000173	4.42867	1.8753	1.56961971	ZEB2	zinc finger E-box binding homeobox 2
235649_at	2.36E-10	4.6E-11	7.058898	14.37243	1.568609	ADAMTS8	ADAM metallopeptidase with thrombospondin type 1 motif 8
244571_s_at	0.00000664	0.00000231	4.898966	3.81349	1.56850513	TTC12	tetratricopeptide repeat domain 12
AFFX-HUMRGE/M10098_5_at	0.00323	0.00162	3.206047	-2.40957	1.56751787
213737_x_at	2.91E-15	2.94E-16	9.108271	26.17128	1.56722135	GOLGA8N	golgin A8 family member N
225782_at	0.00855	0.00459	2.874096	-3.36654	1.56667108	MSRB3	methionine sulfoxide reductase B3
1568648_a_at	2.68E-30	2.29E-32	14.953412	62.97227	1.56643221	LOC100505851	uncharacterized LOC100505851
226448_at	0.00000128	0.000000405	5.281657	5.49691	1.56641877	MIR1182///FAM89A	microRNA 1182///family with sequence similarity 89 member A
225342_at	0.0111	0.00608	2.78003	-3.62061	1.56616459	LOC100507855///AK4	adenylate kinase 4, mitochondrial-like///adenylate kinase 4
225595_at	2.38E-11	4.1E-12	7.491484	16.75002	1.56601851	CREBZF	CREB/ATF bZIP transcription factor
213005_s_at	0.000574	0.000259	3.735417	-0.6957	1.56513355	KANK1	KN motif and ankyrin repeat domains 1
1563035_x_at	2.47E-31	1.77E-33	15.358299	65.51036	1.56511631	GPD1	glycerol-3-phosphate dehydrogenase 1
1556876_s_at	9.97E-21	4.53E-22	11.244527	39.43182	1.56414361	LOC101930578///TPTE2P2	uncharacterized LOC101930578///transmembrane phosphoinositide 3-phosphatase and tensin homolog 2 pseudogene 2
227429_at	0.00423	0.00216	3.11683	-2.67591	1.56379485	CRACR2B	calcium release activated channel regulator 2B
225726_s_at	0.000226	0.0000964	3.998778	0.23897	1.56329408	PLEKHH1	pleckstrin homology, MyTH4 and FERM domain containing H1
233919_s_at	6.51E-21	2.87E-22	11.315889	39.88344	1.56323254	HABP4	hyaluronan binding protein 4
227623_at	0.0000564	0.0000221	4.369843	1.64353	1.56285398	CACNA2D1	calcium voltage-gated channel auxiliary subunit alpha2delta 1
228393_s_at	0.00000471	0.00000161	4.980247	4.16332	1.56268977	ZNF302	zinc finger protein 302
38487_at	0.0000128	0.0000046	4.741653	3.14864	1.56233142	STAB1	stabilin 1
219011_at	6.54E-12	1.05E-12	7.730473	18.09305	1.56226171	PLEKHA4	pleckstrin homology domain containing A4
238327_at	0.00018	0.0000756	4.06157	0.46956	1.56083092	ODF3B	outer dense fiber of sperm tails 3B
213438_at	0.0242	0.0141	2.482679	-4.37278	1.56066341	NFASC	neurofascin
222453_at	0.000961	0.000447	3.583961	-1.20895	1.56065771	CYBRD1	cytochrome b reductase 1
205802_at	0.000000494	0.000000148	5.494455	6.47167	1.56045472	TRPC1	transient receptor potential cation channel subfamily C member 1
228967_at	0.000000192	5.48E-08	5.700493	7.44048	1.55965305	EIF1	eukaryotic translation initiation factor 1
204277_s_at	3.16E-17	2.45E-18	9.88387	30.91135	1.559322	TK2	thymidine kinase 2, mitochondrial
219379_x_at	1.07E-16	8.94E-18	9.675581	29.62789	1.55848224	ZNF358	zinc finger protein 358
217626_at	0.0000706	0.000028	4.311167	1.4148	1.55821255	AKR1C1	aldo-keto reductase family 1 member C1
229222_at	0.00748	0.00398	2.921183	-3.2365	1.5575624	ACSS3	acyl-CoA synthetase short-chain family member 3
244665_at	0.0000179	0.00000656	4.659538	2.80811	1.55494198
229015_at	2.16E-29	2.13E-31	14.601226	60.75513	1.55487451
223349_s_at	0.0000384	0.0000147	4.467962	2.03146	1.55472303	BOK	BOK, BCL2 family apoptosis regulator
211577_s_at	0.00363	0.00183	3.167851	-2.52441	1.55401514	IGF1	insulin like growth factor 1
216289_at	6.29E-36	2.17E-38	17.177934	76.74055	1.5531453	ADGRD2	adhesion G protein-coupled receptor D2
225894_at	1.39E-08	3.41E-09	6.252606	10.15015	1.55270126	SYNPO2	synaptopodin 2
1566342_at	0.0000156	0.00000566	4.693729	2.94934	1.5522607	SOD2	superoxide dismutase 2, mitochondrial
229531_at	2.96E-08	7.59E-09	6.096635	9.36861	1.55194565
227058_at	0.000000871	0.00000027	5.368512	5.89153	1.55094271	MEDAG	mesenteric estrogen dependent adipogenesis
212750_at	4.55E-08	1.19E-08	6.007273	8.92641	1.5505082	PPP1R16B	protein phosphatase 1 regulatory subunit 16B
226286_at	3.33E-12	5.14E-13	7.854357	18.7969	1.55035831	ELMOD3	ELMO domain containing 3
209005_at	7.23E-08	1.95E-08	5.909424	8.44698	1.55010758	FBXL5	F-box and leucine rich repeat protein 5
242641_at	2.53E-34	1.09E-36	16.542069	72.85231	1.54812785	COL6A6	collagen type VI alpha 6 chain
238178_at	1.02E-38	2.27E-41	18.30984	83.55342	1.54670932
235634_at	1.67E-17	1.24E-18	9.9931	31.58711	1.54554632	PURG	purine rich element binding protein G
233520_s_at	0.00295	0.00147	3.234775	-2.3224	1.54503104	CMYA5	cardiomyopathy associated 5
1557051_s_at	0.000000726	0.000000223	5.408795	6.07608	1.5450262	HOTAIRM1	HOXA transcript antisense RNA, myeloid-specific 1
235155_at	1.94E-28	2.27E-30	14.22912	58.40425	1.54406495	BDH2	3-hydroxybutyrate dehydrogenase, type 2
221681_s_at	5.63E-30	5.09E-32	14.826933	62.17699	1.54392552	DSPP	dentin sialophosphoprotein
212707_s_at	1.83E-10	3.51E-11	7.107867	14.63792	1.54363956	RASA4B///RASA4CP///RASA4	RAS p21 protein activator 4B///RAS p21 protein activator 4C, pseudogene///RAS p21 protein activator 4
242619_x_at	9.98E-44	1E-46	20.407826	95.77761	1.54358794
202464_s_at	0.0000426	0.0000164	4.441869	1.92763	1.54302255	PFKFB3	6-phosphofructo-2-kinase/fructose-2,6-biphosphatase 3
1557813_at	0.000482	0.000215	3.786541	-0.51842	1.54260404
221991_at	1.79E-15	1.76E-16	9.191989	26.67741	1.54227558	NXPH3	neurexophilin 3
201906_s_at	0.00000042	0.000000125	5.53025	6.63825	1.54169818	CTDSPL	CTD small phosphatase like
1552719_at	3.73E-08	9.68E-09	6.048791	9.13135	1.54160187	CASC4	cancer susceptibility candidate 4
205794_s_at	0.00413	0.00211	3.124496	-2.65328	1.53844105	NOVA1	NOVA alternative splicing regulator 1
221884_at	0.0000257	0.00000962	4.569471	2.43984	1.53747399	MECOM	MDS1 and EVI1 complex locus
221868_at	0.0000192	0.00000707	4.641979	2.73588	1.53724276	PAIP2B	poly(A) binding protein interacting protein 2B
236383_at	1.44E-19	7.78E-21	10.797299	36.61017	1.53687801
226632_at	1.84E-09	4.04E-10	6.658848	12.24103	1.53687507	CYGB	cytoglobin
202388_at	0.00566	0.00295	3.018277	-2.96235	1.53564679	RGS2	regulator of G-protein signaling 2
203386_at	5.51E-09	1.29E-09	6.439776	11.10383	1.53504088	TBC1D4	TBC1 domain family member 4
201032_at	4.72E-13	6.44E-14	8.210155	20.84545	1.53434925	BLCAP	bladder cancer associated protein
203799_at	0.0000884	0.0000356	4.252217	1.18747	1.53422302	LY75-CD302///CD302///LY75	LY75-CD302 readthrough///CD302 molecule///lymphocyte antigen 75
227329_at	2.54E-08	6.46E-09	6.128386	9.52671	1.53369049	ZBTB46	zinc finger and BTB domain containing 46
228411_at	0.0000532	0.0000208	4.384852	1.70243	1.53361417	PARD3B	par-3 family cell polarity regulator beta
225511_at	4.72E-08	1.24E-08	5.999631	8.88878	1.53320415	GPRC5B	G protein-coupled receptor class C group 5 member B
219405_at	0.00078	0.000358	3.646085	-1.00061	1.53187297	TRIM68	tripartite motif containing 68
228817_at	3.43E-12	5.3E-13	7.848858	18.76555	1.53153807	ALG9	ALG9, alpha-1,2-mannosyltransferase
205726_at	0.0000821	0.0000329	4.271569	1.26182	1.5309294	DIAPH2	diaphanous related formin 2
222253_s_at	2.39E-09	5.33E-10	6.606684	11.96825	1.53082405	POM121L9P	POM121 transmembrane nucleoporin like 9, pseudogene
238827_at	0.000000202	5.76E-08	5.690312	7.39204	1.53014164	SH3RF2	SH3 domain containing ring finger 2
244433_at	1.07E-11	1.77E-12	7.639522	17.57961	1.52989014
206874_s_at	4.02E-08	1.05E-08	6.033076	9.05367	1.52939325	SLK	STE20 like kinase
1568760_at	3.65E-12	5.67E-13	7.837272	18.69953	1.52874188	MYH11	myosin heavy chain 11
207876_s_at	6.11E-15	6.44E-16	8.979346	25.39477	1.52856795	FLNC	filamin C
212549_at	6.25E-08	1.68E-08	5.939973	8.59612	1.52832073	STAT5B	signal transducer and activator of transcription 5B
214222_at	7.31E-14	8.9E-15	8.543644	22.79911	1.52697781	DNAH7	dynein axonemal heavy chain 7
229319_at	0.00000033	9.71E-08	5.582932	6.88474	1.52671868
1557866_at	1.45E-36	4.41E-39	17.438866	78.32377	1.52657223	CFAP157	cilia and flagella associated protein 157
243509_at	0.000176	0.0000741	4.066753	0.48872	1.52534482
226380_at	0.000593	0.000268	3.726437	-0.72663	1.52526592	PTPN21	protein tyrosine phosphatase, non-receptor type 21
214156_at	0.000521	0.000233	3.763846	-0.59737	1.52473946	MYRIP	myosin VIIA and Rab interacting protein
1561492_at	1.95E-16	1.68E-17	9.574152	29.0055	1.52434439	LINC01192	long intergenic non-protein coding RNA 1192
217844_at	4.86E-11	8.68E-12	7.358712	16.01271	1.52286779	CTDSP1	CTD small phosphatase 1
203414_at	0.00000037	0.00000011	5.55775	6.76672	1.52124226	MMD	monocyte to macrophage differentiation associated
241866_at	1.41E-25	2.83E-27	13.114565	51.32548	1.51904054	SLC16A7	solute carrier family 16 member 7
213283_s_at	0.000113	0.0000461	4.187342	0.9402	1.51808718	SALL2	spalt like transcription factor 2
205407_at	0.00159	0.000763	3.430789	-1.70952	1.51770967	RECK	reversion inducing cysteine rich protein with kazal motifs
215378_at	1.43E-23	4.08E-25	12.339935	46.39063	1.517611
242064_at	0.000957	0.000445	3.585218	-1.20477	1.51577444	SDK2	sidekick cell adhesion molecule 2
240324_at	1.14E-11	1.88E-12	7.628317	17.51654	1.51538101
40829_at	6.08E-18	4.24E-19	10.163935	32.64746	1.51536902	WDTC1	WD and tetratricopeptide repeats 1
1556181_at	2.87E-28	3.5E-30	14.161454	57.97594	1.51536304	ANKRD65	ankyrin repeat domain 65
227327_at	4.6E-10	9.32E-11	6.930273	13.67973	1.51505873	MEGF8	multiple EGF like domains 8
237624_at	0.0000023	0.000000752	5.147826	4.89782	1.51501888
240245_at	0.000335	0.000146	3.889261	-0.15613	1.51425485
32137_at	2.86E-10	5.62E-11	7.022492	14.17567	1.51424883	JAG2	jagged 2
239567_at	1.53E-08	3.8E-09	6.23197	10.04605	1.51321349
219281_at	0.000000157	4.42E-08	5.744273	7.64941	1.51248031	MSRA	methionine sulfoxide reductase A
209019_s_at	3.82E-13	5.15E-14	8.248246	21.06702	1.51146963	PINK1	PTEN induced putative kinase 1
241368_at	0.00000138	0.000000438	5.264739	5.42058	1.50989555	PLIN5	perilipin 5
227239_at	0.0000285	0.0000107	4.54387	2.33617	1.5074735	FAM126A	family with sequence similarity 126 member A
235901_at	0.000000466	0.00000014	5.5072	6.5309	1.50716447
235369_at	0.00000305	0.00000101	5.082535	4.60955	1.50699058	C14orf28	chromosome 14 open reading frame 28
205481_at	0.00059	0.000266	3.727713	-0.72224	1.50641091	ADORA1	adenosine A1 receptor
1553186_x_at	0.000000006	1.41E-09	6.422811	11.0167	1.50587205	RASEF	RAS and EF-hand domain containing
238036_at	3.31E-41	4.69E-44	19.350403	89.68434	1.50574661	SHE	Src homology 2 domain containing E
205666_at	0.0135	0.00746	2.709296	-3.80659	1.50476106	FMO1	flavin containing monooxygenase 1
235510_at	1.04E-41	1.41E-44	19.555451	90.87686	1.50474437	USHBP1	USH1 protein network component harmonin binding protein 1
244065_at	0.000000166	0.000000047	5.731964	7.59056	1.50471477	CNTNAP3B///CNTNAP3	contactin associated protein-like 3B///contactin associated protein-like 3
224458_at	2.18E-18	1.43E-19	10.336472	33.72234	1.5044007	TMEM246	transmembrane protein 246
1554741_s_at	0.0000104	0.0000037	4.791518	3.35762	1.5040567	FGF7P3///FGF7P6///FGF7	fibroblast growth factor 7 pseudogene 3///fibroblast growth factor 7 pseudogene 6///fibroblast growth factor 7
225081_s_at	0.0022	0.00108	3.329605	-2.02982	1.50380392	CDCA7L	cell division cycle associated 7 like
396_f_at	7.98E-09	1.9E-09	6.365185	10.72174	1.50369529	EPOR	erythropoietin receptor
233784_at	2.72E-19	1.54E-20	10.689842	35.93479	1.50323669	LOC101927769	uncharacterized LOC101927769
244298_at	0.00000185	0.0000006	5.196878	5.11613	1.50289556
221221_s_at	0.0000329	0.0000125	4.507274	2.18877	1.50284479	KLHL3	kelch like family member 3
209071_s_at	0.000596	0.000269	3.724684	-0.73267	1.5020121	RGS5	regulator of G-protein signaling 5
224755_at	9.55E-08	2.62E-08	5.850238	8.15946	1.50152801	TM9SF3	transmembrane 9 superfamily member 3
213394_at	9.56E-13	1.36E-13	8.082514	20.10608	1.50129128	MAPKBP1	mitogen-activated protein kinase binding protein 1
224562_at	2.47E-14	2.82E-15	8.735118	23.93412	1.50128399	WASF2	WAS protein family member 2
217487_x_at	0.000000472	0.000000142	5.504321	6.51751	1.50085321	FOLH1B///FOLH1	folate hydrolase 1B///folate hydrolase (prostate-specific membrane antigen) 1
209651_at	0.00161	0.000775	3.426318	-1.72385	1.50059892	TGFB1I1	transforming growth factor beta 1 induced transcript 1
217695_x_at	6.85E-42	8.77E-45	19.6366	91.34737	1.49990155
209815_at	0.0053	0.00275	3.040517	-2.89843	1.49976779	PTCH1	patched 1
244045_at	0.000000111	3.07E-08	5.818362	8.00538	1.49950215
232795_at	4.24E-36	1.41E-38	17.248383	77.16873	1.49834736
219455_at	0.00111	0.000519	3.541461	-1.34972	1.49816252	CFAP69	cilia and flagella associated protein 69
244292_at	0.00005	0.0000195	4.400387	1.76356	1.49802551
218418_s_at	0.000278	0.00012	3.941658	0.03177	1.49783011	KANK2	KN motif and ankyrin repeat domains 2
235240_at	8.41E-12	1.37E-12	7.684334	17.83223	1.49773097	ATXN3	ataxin 3
202440_s_at	0.00000102	0.000000319	5.333006	5.72967	1.4962972	ST5	suppression of tumorigenicity 5
220452_x_at	1.93E-21	7.76E-23	11.520607	41.18073	1.49540368
221933_at	0.0165	0.00932	2.631496	-4.00609	1.49532507	NLGN4X	neuroligin 4, X-linked
243715_at	2.89E-10	5.69E-11	7.020408	14.16443	1.49461991
215016_x_at	0.00000023	6.61E-08	5.66204	7.25785	1.4938308	DST	dystonin
212328_at	0.00898	0.00484	2.856782	-3.41388	1.4936436	LIMCH1	LIM and calponin homology domains 1
200878_at	5.37E-08	1.43E-08	5.972009	8.75305	1.49343983	EPAS1	endothelial PAS domain protein 1
209994_s_at	0.00000158	0.000000506	5.233934	5.28203	1.49338703	ABCB4///ABCB1	ATP binding cassette subfamily B member 4///ATP binding cassette subfamily B member 1
213343_s_at	9.44E-11	1.75E-11	7.233485	15.32334	1.4920266	GDPD5	glycerophosphodiester phosphodiesterase domain containing 5
1562144_at	1.22E-12	1.76E-13	8.038904	19.85459	1.49194257
213752_at	7.25E-43	8.09E-46	20.046263	93.71	1.4903575	KAZN	kazrin, periplakin interacting protein
209668_x_at	0.0000128	0.0000046	4.741813	3.1493	1.48941085	CES2	carboxylesterase 2
204099_at	0.0000121	0.00000433	4.755699	3.20733	1.48835499	SMARCD3	SWI/SNF related, matrix associated, actin dependent regulator of chromatin, subfamily d, member 3
233411_at	0.000000018	4.5E-09	6.199174	9.88104	1.4881773
229957_at	1.44E-10	2.74E-11	7.152901	14.88293	1.48764901	TMEM91	transmembrane protein 91
222423_at	2.77E-10	5.44E-11	7.028481	14.208	1.48753119	NDFIP1	Nedd4 family interacting protein 1
215358_x_at	0.000000119	3.31E-08	5.803422	7.93336	1.48682993	ZNF37BP	zinc finger protein 37B, pseudogene
227336_at	1.4E-33	6.71E-36	16.249519	71.04977	1.48666315	DTX1	deltex E3 ubiquitin ligase 1
231057_at	3.1E-10	6.14E-11	7.00643	14.08904	1.48665168
AFFX-BioDn-3_at	3.32E-36	1.06E-38	17.295974	77.45768	1.4866043
227917_at	0.0000524	0.0000204	4.388581	1.71709	1.48532001	LOC100506990	uncharacterized LOC100506990
242057_at	6.63E-22	2.47E-23	11.699579	42.3167	1.48516369
202972_s_at	0.0000343	0.0000131	4.496866	2.14701	1.48413924	FAM13A	family with sequence similarity 13 member A
201010_s_at	0.000000699	0.000000214	5.417389	6.11557	1.48409624	TXNIP	thioredoxin interacting protein
229589_x_at	3.04E-17	2.34E-18	9.89072	30.95367	1.48355318	BIVM	basic, immunoglobulin-like variable motif containing
209700_x_at	8.16E-27	1.28E-28	13.598243	54.40276	1.48296805	PDE4DIP	phosphodiesterase 4D interacting protein
226722_at	0.0000441	0.000017	4.432983	1.89239	1.48125975	FAM20C	family with sequence similarity 20 member C
226977_at	0.000000188	5.36E-08	5.705194	7.46286	1.48109004	IGIP	IgA inducing protein
219095_at	6.63E-09	1.56E-09	6.402902	10.91461	1.48061582	PLA2G4B///JMJD7-PLA2G4B	phospholipase A2 group IVB///JMJD7-PLA2G4B readthrough
233204_at	1.36E-35	4.84E-38	17.047333	75.94536	1.48006686
229649_at	0.0000076	0.00000266	4.866738	3.67597	1.47962883	NRXN3	neurexin 3
218476_at	2.94E-08	7.53E-09	6.098235	9.37656	1.47880663	POMT1	protein O-mannosyltransferase 1
232069_at	4.64E-20	2.34E-21	10.986544	37.80218	1.47868355	KIF26A	kinesin family member 26A
222033_s_at	4.11E-10	8.28E-11	6.951913	13.79579	1.47792716	FLT1	fms related tyrosine kinase 1
204153_s_at	3.21E-08	8.25E-09	6.080292	9.28743	1.47738813	MFNG	MFNG O-fucosylpeptide 3-beta-N-acetylglucosaminyltransferase
227921_at	0.00323	0.00162	3.205994	-2.40973	1.47738765	LOC105379499///FLJ45482	uncharacterized LOC105379499///uncharacterized LOC645566
213792_s_at	4.02E-08	1.05E-08	6.033528	9.0559	1.47726009	INSR	insulin receptor
213519_s_at	0.00487	0.00252	3.069074	-2.81573	1.47712314	LAMA2	laminin subunit alpha 2
217052_x_at	1.52E-38	3.45E-41	18.240175	83.13833	1.47672573
232693_s_at	0.0000719	0.0000286	4.306394	1.3963	1.47670982	FBXO16///ZNF395	F-box protein 16///zinc finger protein 395
219305_x_at	0.000573	0.000258	3.736318	-0.6926	1.47655378	FBXO2	F-box protein 2
204906_at	0.00000384	0.00000129	5.028661	4.3737	1.47655016	RPS6KA2	ribosomal protein S6 kinase A2
209361_s_at	4.57E-09	1.06E-09	6.477099	11.296	1.47526223	PCBP4	poly(rC) binding protein 4
204505_s_at	8.63E-10	1.81E-10	6.807887	13.02706	1.47488111	DMTN	dematin actin binding protein
224325_at	0.0104	0.00564	2.805331	-3.55303	1.47454791	MIR4683///FZD8	microRNA 4683///frizzled class receptor 8
220905_at	9.23E-22	3.52E-23	11.644137	41.96463	1.47442373
212738_at	1.24E-09	2.66E-10	6.736336	12.64848	1.47414874	ARHGAP19	Rho GTPase activating protein 19
240216_at	0.00000347	0.00000116	5.052453	4.47763	1.4739593
204756_at	2.82E-20	1.38E-21	11.069781	38.32743	1.47346746	MAP2K5	mitogen-activated protein kinase kinase 5
211454_x_at	1.28E-22	4.31E-24	11.972373	44.05076	1.47289921	FKSG49	FKSG49
239066_at	0.00668	0.00352	2.961124	-3.1247	1.47275378
230456_at	4.85E-16	4.42E-17	9.417139	28.04564	1.47218436
229748_x_at	0.000575	0.000259	3.73494	-0.69735	1.47200436	LOC100233156///TEKT4P2///MAFIP	tektin 4 pseudogene///tektin 4 pseudogene 2///MAFF interacting protein (pseudogene)
230351_at	7.91E-15	8.46E-16	8.9345	25.12553	1.46994316	FGF14-AS2	FGF14 antisense RNA 2
206402_s_at	3.31E-21	1.39E-22	11.429908	40.60567	1.46955984	NPFF	neuropeptide FF-amide peptide precursor
227217_at	0.00000551	0.0000019	4.943146	4.00311	1.46911564	WNK2	WNK lysine deficient protein kinase 2
202481_at	0.0000103	0.00000365	4.794641	3.37076	1.46654834	DHRS3	dehydrogenase/reductase 3
235077_at	0.00000146	0.000000468	5.250564	5.35675	1.46561139	MEG3	maternally expressed 3 (non-protein coding)
209960_at	0.000000689	0.000000211	5.420671	6.13066	1.46546306	HGF	hepatocyte growth factor
224804_s_at	8.59E-12	1.4E-12	7.680547	17.81086	1.46476217	FAM219B	family with sequence similarity 219 member B
242671_at	0.00688	0.00364	2.950769	-3.15381	1.46476032
223279_s_at	8.23E-09	1.97E-09	6.358695	10.68863	1.46454602	UACA	uveal autoantigen with coiled-coil domains and ankyrin repeats
205116_at	0.00472	0.00243	3.080062	-2.78373	1.4644733	LAMA2	laminin subunit alpha 2
235471_at	6.94E-09	1.64E-09	6.393428	10.8661	1.46420628	VSTM4	V-set and transmembrane domain containing 4
206068_s_at	0.00000851	0.000003	4.83961	3.56073	1.46378754	ACADL	acyl-CoA dehydrogenase, long chain
204227_s_at	1.4E-09	3.03E-10	6.712391	12.52229	1.46361632	TK2	thymidine kinase 2, mitochondrial
1563498_s_at	1.98E-24	4.96E-26	12.668118	48.48146	1.46302845	SLC25A45	solute carrier family 25 member 45
230903_s_at	0.000109	0.0000446	4.195856	0.97247	1.46246553	TDRP	testis development related protein
209826_at	4.41E-08	1.16E-08	6.01378	8.95846	1.4612411	PPT2-EGFL8///EGFL8///PPT2	PPT2-EGFL8 readthrough (NMD candidate)///EGF like domain multiple 8///palmitoyl-protein thioesterase 2
233073_at	0.000237	0.000101	3.98591	0.19208	1.46090122
213541_s_at	9.13E-08	0.000000025	5.859882	8.20618	1.46016345	ERG	ERG, ETS transcription factor
244534_at	3.38E-09	7.7E-10	6.537514	11.60845	1.45980169
227281_at	2.43E-09	5.42E-10	6.603682	11.95259	1.45927656	SLC29A4	solute carrier family 29 member 4
234085_at	6.24E-32	4.04E-34	15.593737	66.98037	1.45920671	CCDC169	coiled-coil domain containing 169
229902_at	4.57E-32	2.9E-34	15.64633	67.30812	1.45915371	FLT4	fms related tyrosine kinase 4
236325_at	8.45E-19	5.2E-20	10.497293	34.72751	1.45890238	CEP126	centrosomal protein 126
236266_at	2.18E-09	4.83E-10	6.625353	12.06574	1.45874787	RORA	RAR related orphan receptor A
242979_at	0.000204	0.0000862	4.027768	0.34506	1.45698836	IRS1	insulin receptor substrate 1
207608_x_at	5.58E-37	1.59E-39	17.60607	79.33438	1.45618614	CYP1A2	cytochrome P450 family 1 subfamily A member 2
220326_s_at	0.000000173	4.91E-08	5.722873	7.54715	1.45445324	ARHGEF40	Rho guanine nucleotide exchange factor 40
1553185_at	7.11E-09	1.68E-09	6.388546	10.84112	1.45192163	RASEF	RAS and EF-hand domain containing
239461_at	3.89E-15	3.99E-16	9.058042	25.86832	1.45187569	GALNT15	polypeptide N-acetylgalactosaminyltransferase 15
238824_at	0.00000381	0.00000128	5.03056	4.38199	1.45113594	RPS29	ribosomal protein S29
208014_x_at	2.46E-38	5.91E-41	18.150635	82.60399	1.4499034
213689_x_at	0.00391	0.00199	3.143145	-2.59804	1.44951026	FAM69A	family with sequence similarity 69 member A
204392_at	0.000000214	6.12E-08	5.677885	7.333	1.44949873	CAMK1	calcium/calmodulin dependent protein kinase I
243736_at	0.00000313	0.00000104	5.076661	4.58375	1.44869402
1294_at	0.0000174	0.00000636	4.666661	2.83747	1.44797198	MIR5193///UBA7	microRNA 5193///ubiquitin like modifier activating enzyme 7
238805_at	0.00792	0.00423	2.901052	-3.29233	1.44785102	HSPB2-C11orf52///C11orf52///HSPB2	HSPB2-C11orf52 readthrough (NMD candidate)///chromosome 11 open reading frame 52///heat shock protein family B (small) member 2
231944_at	0.00122	0.000577	3.511135	-1.44929	1.44772335	ERO1B	endoplasmic reticulum oxidoreductase 1 beta
212697_at	3.89E-09	8.93E-10	6.509307	11.46236	1.44748872	FAM134C	family with sequence similarity 134 member C
229002_at	0.0000112	0.00000402	4.772746	3.27875	1.44677207	FAM69B	family with sequence similarity 69 member B
204345_at	0.000317	0.000138	3.904794	-0.10064	1.44660846	COL16A1	collagen type XVI alpha 1 chain
202390_s_at	7.61E-09	1.81E-09	6.37487	10.7712	1.44647886	HTT	huntingtin
224276_at	1.09E-19	5.78E-21	10.844152	36.905	1.44619768	ZNF33A	zinc finger protein 33A
204000_at	0.000000297	8.68E-08	5.606101	6.99365	1.44543043	GNB5	G protein subunit beta 5
209253_at	5.89E-15	6.19E-16	8.985819	25.43367	1.44522576	SORBS3	sorbin and SH3 domain containing 3
242901_at	0.000000296	8.65E-08	5.606805	6.99696	1.44501154
203894_at	0.000304	0.000132	3.916499	-0.05871	1.44479016	TUBG2	tubulin gamma 2
222164_at	0.00115	0.000543	3.528689	-1.39174	1.4439473	FGFR1	fibroblast growth factor receptor 1
205204_at	0.000524	0.000235	3.762253	-0.60289	1.44365207	NMB	neuromedin B
218839_at	0.0000203	0.00000749	4.628262	2.6796	1.44285375	HEY1	hes related family bHLH transcription factor with YRPW motif 1
227345_at	0.0000236	0.00000879	4.590884	2.52689	1.44279284	TNFRSF10D	TNF receptor superfamily member 10d
239381_at	0.0452	0.0276	2.222733	-4.96559	1.44277842	KLK7	kallikrein related peptidase 7
218019_s_at	0.0000323	0.0000123	4.511959	2.20759	1.44267534	PDXK	pyridoxal (pyridoxine, vitamin B6) kinase
206637_at	0.000219	0.0000932	4.007476	0.27074	1.4424788	P2RY14	purinergic receptor P2Y14
206163_at	3.71E-09	8.49E-10	6.51894	11.51221	1.44231381	MIR548F5///MAB21L1	microRNA 548f-5///mab-21 like 1
226402_at	5.11E-09	1.19E-09	6.45481	11.18116	1.44125829	CYP2U1	cytochrome P450 family 2 subfamily U member 1
226179_at	0.00413	0.00211	3.124948	-2.65195	1.44116233	SLC25A37	solute carrier family 25 member 37
201425_at	0.000395	0.000174	3.84308	-0.32	1.44036667	ALDH2	aldehyde dehydrogenase 2 family (mitochondrial)
236649_at	0.00000908	0.00000321	4.823975	3.49453	1.44022372	DTWD1	DTW domain containing 1
228573_at	0.0000339	0.0000129	4.499674	2.15827	1.43867079	ANTXR2	anthrax toxin receptor 2
225733_at	0.00000169	0.000000546	5.217533	5.2085	1.43857107	B3GALT6	beta-1,3-galactosyltransferase 6
229247_at	0.0000307	0.0000116	4.525027	2.26016	1.43849933	FBLN7	fibulin 7
240156_at	0.000111	0.0000453	4.191756	0.95693	1.43809608
212818_s_at	1.76E-12	2.61E-13	7.971388	19.46639	1.43795197	ASB1	ankyrin repeat and SOCS box containing 1
210311_at	7.79E-25	1.8E-26	12.826443	49.49023	1.43776903	FGF5	fibroblast growth factor 5
212636_at	0.000000287	8.36E-08	5.613779	7.02981	1.43559144	QKI	QKI, KH domain containing RNA binding
1566232_at	5.37E-13	7.39E-14	8.186791	20.70975	1.43524604
214091_s_at	0.0076	0.00405	2.915598	-3.25202	1.43517008	GPX3	glutathione peroxidase 3
1561221_x_at	3.29E-26	5.84E-28	13.360794	52.8928	1.43494384	LOC728099	uncharacterized LOC728099
228368_at	1.36E-13	1.72E-14	8.433293	22.14927	1.43463242	ARHGAP20	Rho GTPase activating protein 20
230178_s_at	0.0149	0.00831	2.671699	-3.90367	1.43449693	ELP2	elongator acetyltransferase complex subunit 2
216246_at	1.16E-29	1.11E-31	14.704113	61.40368	1.43415134
226398_s_at	1.21E-13	1.51E-14	8.454697	22.27506	1.43414743	FRA10AC1	fragile site, folic acid type, rare, fra(10)(q23.3) or fra(10)(q24.2) candidate 1
228233_at	2.06E-14	2.34E-15	8.766551	24.12132	1.43393777	FREM1	FRAS1 related extracellular matrix 1
40569_at	0.000000208	5.96E-08	5.683573	7.36002	1.43317015	MZF1	myeloid zinc finger 1
213652_at	0.00000616	0.00000213	4.916868	3.89018	1.43309526	PCSK5	proprotein convertase subtilisin/kexin type 5
206539_s_at	2.26E-12	3.41E-13	7.924943	19.20018	1.43265803	CYP4F12	cytochrome P450 family 4 subfamily F member 12
226066_at	0.000046	0.0000178	4.421862	1.84835	1.43204904	MITF	melanogenesis associated transcription factor
201812_s_at	1.13E-17	8.15E-19	10.059638	31.99962	1.43158344	C4orf46///TOMM7	chromosome 4 open reading frame 46///translocase of outer mitochondrial membrane 7
207302_at	0.0000136	0.0000049	4.727412	3.08926	1.4301386	SGCG	sarcoglycan gamma
228151_at	0.000317	0.000138	3.904881	-0.10033	1.42996975	ARL15	ADP ribosylation factor like GTPase 15
39854_r_at	2.05E-19	1.14E-20	10.73715	36.23198	1.42975649	PNPLA2	patatin like phospholipase domain containing 2
225923_at	0.0000998	0.0000405	4.220224	1.06515	1.42868604	VAPB	VAMP associated protein B and C
226036_x_at	8.1E-23	2.64E-24	12.048488	44.53504	1.42867908	CASP2	caspase 2
234282_at	9.3E-12	1.52E-12	7.665839	17.72788	1.42852616
219561_at	0.0034	0.00171	3.189121	-2.46061	1.42850822	COPZ2	coatomer protein complex subunit zeta 2
206930_at	1.47E-17	1.08E-18	10.014471	31.71954	1.42830141	GLYAT	glycine-N-acyltransferase
230479_at	0.00000026	7.53E-08	5.635254	7.13112	1.42829808	EIF3F	eukaryotic translation initiation factor 3 subunit F
218012_at	1.13E-11	1.87E-12	7.629287	17.522	1.42811641	TSPYL2	TSPY like 2
235708_at	2.38E-13	3.11E-14	8.333442	21.5641	1.42791384	KLB	klotho beta
236679_x_at	1.07E-10	2E-11	7.209441	15.19167	1.42689032
228399_at	0.00269	0.00133	3.265263	-2.22914	1.42576485	OSR1	odd-skipped related transciption factor 1
238032_at	0.000000126	3.51E-08	5.791424	7.87561	1.42565846
205226_at	0.0145	0.00809	2.681475	-3.87855	1.42507319	PDGFRL	platelet derived growth factor receptor like
203706_s_at	0.000653	0.000296	3.69837	-0.82291	1.42489066	FZD7	frizzled class receptor 7
208350_at	0.0262	0.0153	2.451409	-4.44732	1.42438355	CSN1S1	casein alpha s1
241986_at	7.78E-44	7.68E-47	20.454486	96.04323	1.42327556	BMPER	BMP binding endothelial regulator
235706_at	0.00109	0.000509	3.547347	-1.33031	1.42250785	CPM	carboxypeptidase M
202748_at	0.000135	0.0000557	4.139499	0.7598	1.42176493	GBP2	guanylate binding protein 2
1563635_at	6.6E-16	6.12E-17	9.364148	27.72272	1.4217031	ITGA9-AS1	ITGA9 antisense RNA 1
210640_s_at	0.0000127	0.00000456	4.743913	3.15807	1.4215374	GPER1	G protein-coupled estrogen receptor 1
218765_at	2.13E-14	2.42E-15	8.760423	24.08481	1.42003614	SIDT2	SID1 transmembrane family member 2
221530_s_at	0.00635	0.00334	2.978655	-3.07519	1.41969228	BHLHE41	basic helix-loop-helix family member e41
229930_at	0.00411	0.00209	3.126612	-2.64703	1.41960685	LINC01315	long intergenic non-protein coding RNA 1315
232802_at	0.00000688	0.0000024	4.890474	3.77719	1.41939537	SYT8	synaptotagmin 8
229844_at	2.59E-08	6.58E-09	6.124638	9.50802	1.41594363	FOXP1	forkhead box P1
234645_at	0.0039	0.00198	3.143619	-2.59663	1.41334902
201871_s_at	8.18E-20	4.28E-21	10.891442	37.20277	1.41309378	UBXN1	UBX domain protein 1
228007_at	0.00000661	0.0000023	4.900162	3.81861	1.41303241	CEP85L	centrosomal protein 85 like
217767_at	0.00395	0.00201	3.139259	-2.60958	1.41283664	C3	complement component 3
216702_x_at	2.71E-39	5.5E-42	18.546434	84.95886	1.41188177
208790_s_at	0.00158	0.000757	3.433214	-1.70174	1.41158385	PTRF	polymerase I and transcript release factor
213345_at	0.00000309	0.00000103	5.079675	4.59699	1.41098018	NFATC4	nuclear factor of activated T-cells 4
227019_at	0.00268	0.00133	3.266446	-2.22551	1.41037791	C1orf226	chromosome 1 open reading frame 226
227048_at	4.47E-08	1.17E-08	6.011097	8.94525	1.4102664	LAMA1	laminin subunit alpha 1
202455_at	1.43E-09	3.11E-10	6.707595	12.49704	1.40950977	HDAC5	histone deacetylase 5
213456_at	0.035	0.0209	2.332236	-4.72333	1.40880791	SOSTDC1	sclerostin domain containing 1
231598_x_at	6.07E-20	3.13E-21	10.94086	37.51414	1.40861134
227330_x_at	0.00146	0.000698	3.45664	-1.62636	1.40855434	LOC100233156///TEKT4P2///MAFIP	tektin 4 pseudogene///tektin 4 pseudogene 2///MAFF interacting protein (pseudogene)
201557_at	9.02E-08	2.47E-08	5.862411	8.21844	1.40840096	VAMP2	vesicle associated membrane protein 2
212358_at	0.00000165	0.00000053	5.223761	5.2364	1.40833682	CLIP3	CAP-Gly domain containing linker protein 3
37577_at	0.0000115	0.00000413	4.766349	3.25193	1.40825343	ARHGAP19	Rho GTPase activating protein 19
211481_at	1.84E-13	2.37E-14	8.379212	21.83199	1.40757922	SLCO1A2	solute carrier organic anion transporter family member 1A2
220906_at	1.69E-30	1.38E-32	15.033269	63.47382	1.40694859
233289_at	3.1E-09	7.03E-10	6.554725	11.69777	1.40638588
238245_at	9.79E-22	3.75E-23	11.634359	41.90256	1.40594619	ENPP7	ectonucleotide pyrophosphatase/phosphodiesterase 7
204829_s_at	0.0000224	0.0000083	4.604395	2.58198	1.40574708	FOLR2	folate receptor beta
202054_s_at	0.0000432	0.0000167	4.438298	1.91346	1.40542842	ALDH3A2	aldehyde dehydrogenase 3 family member A2
223437_at	0.00695	0.00368	2.946988	-3.16442	1.40534671	PPARA	peroxisome proliferator activated receptor alpha
208791_at	0.0295	0.0174	2.403666	-4.55943	1.40529816	CLU	clusterin
213260_at	0.038	0.0228	2.297789	-4.80072	1.40428874	FOXC1	forkhead box C1
219857_at	0.008	0.00428	2.897494	-3.30216	1.4039494	PLEKHS1	pleckstrin homology domain containing S1
1555942_a_at	0.000000179	5.07E-08	5.716405	7.51629	1.40345544	MIR205	microRNA 205
36711_at	0.000191	0.0000805	4.045347	0.4097	1.40241588	MAFF	MAF bZIP transcription factor F
209784_s_at	0.000000474	0.000000142	5.503191	6.51226	1.4023868	JAG2	jagged 2
201221_s_at	1.35E-11	2.26E-12	7.596135	17.33567	1.40216018	SNRNP70	small nuclear ribonucleoprotein U1 subunit 70
239823_at	2.59E-08	6.58E-09	6.124658	9.50812	1.40044132	LOC101927841	uncharacterized LOC101927841
204589_at	0.00213	0.00104	3.339254	-1.99964	1.40007804	NUAK1	NUAK family kinase 1
213316_at	0.00043	0.00019	3.819054	-0.40462	1.39942767	KIAA1462	KIAA1462
205109_s_at	0.00039	0.000172	3.846542	-0.30778	1.39893488	LOC101930241///ARHGEF4	rho guanine nucleotide exchange factor 4-like///Rho guanine nucleotide exchange factor 4
202794_at	0.0000273	0.0000103	4.55408	2.37746	1.39837158	INPP1	inositol polyphosphate-1-phosphatase
229466_at	0.000000318	9.35E-08	5.590683	6.92115	1.39789016	TRIM66	tripartite motif containing 66
230821_at	0.000000154	4.34E-08	5.748412	7.66922	1.39785611	ZNF148	zinc finger protein 148
218820_at	0.0363	0.0218	2.316918	-4.75787	1.39777856	C14orf132	chromosome 14 open reading frame 132
1552318_at	0.00000301	0.000001	5.08538	4.62206	1.39702281	GIMAP1	GTPase, IMAP family member 1
228312_at	7.08E-21	3.15E-22	11.301547	39.79265	1.39645503	PI16	peptidase inhibitor 16
241633_x_at	7.55E-18	5.33E-19	10.127348	32.42003	1.39607
219738_s_at	4.06E-16	3.65E-17	9.447994	28.2339	1.39606995	PCDH9	protocadherin 9
229007_at	0.000561	0.000252	3.742369	-0.67171	1.39600987	LOC283788	FSHD region gene 1 pseudogene
206363_at	0.000131	0.0000539	4.147939	0.7915	1.39597326	MAF	MAF bZIP transcription factor
226340_x_at	2.89E-12	4.42E-13	7.880514	18.94615	1.39413385	MIR6859-1///MIR6859-2///LOC101930154///LOC100288778///WASH1///WASH7P///WASH2P///WASH3P	microRNA 6859-1///microRNA 6859-2///WAS protein family homolog 6-like///WAS protein family homolog 1 pseudogene///WAS protein family homolog 1///WAS protein family homolog 7 pseudogene///WAS protein family homolog 2 pseudogene///WAS protein family homolog 3 pseudogene
227088_at	0.00751	0.004	2.91983	-3.24026	1.39369784	PDE5A	phosphodiesterase 5A
240246_at	1.49E-08	3.67E-09	6.238462	10.07878	1.39331941	FRG1JP	FSHD region gene 1 family member J, pseudogene
1557817_a_at	1.23E-22	4.1E-24	11.980204	44.10058	1.39255726
214984_at	1.2E-25	2.36E-27	13.143033	51.50675	1.39164197	LOC101060604///SMG1P3///SLC7A5P1	putative L-type amino acid transporter 1-like protein IMAA///SMG1P3, nonsense mediated mRNA decay associated PI3K related kinase pseudogene 3///solute carrier family 7 member 5 pseudogene 1
203468_at	1.09E-09	2.31E-10	6.762975	12.78917	1.39120209	CDK10	cyclin dependent kinase 10
228456_s_at	0.000000031	7.97E-09	6.087063	9.32105	1.39108052	CDS2	CDP-diacylglycerol synthase 2
231017_at	2.48E-10	4.84E-11	7.049956	14.32405	1.39012417	STK11	serine/threonine kinase 11
217904_s_at	0.00000108	0.000000339	5.320118	5.6711	1.39009196	BACE1	beta-secretase 1
1556771_a_at	9.74E-42	1.29E-44	19.570553	90.96449	1.38902295	CNTFR-AS1	CNTFR antisense RNA 1
242828_at	0.00604	0.00317	2.995766	-3.02662	1.388077	FIGN	fidgetin, microtubule severing factor
220711_at	0.000019	0.00000697	4.645111	2.74875	1.38773146
232593_at	0.000000504	0.000000152	5.489782	6.44998	1.38757172	NEURL3	neuralized E3 ubiquitin protein ligase 3
227392_at	8.6E-18	6.13E-19	10.105012	32.28128	1.38747513	NISCH	nischarin
242523_at	0.000000813	0.000000251	5.383551	5.96032	1.38729831	LINC00938	long intergenic non-protein coding RNA 938
1567913_at	0.0000484	0.0000188	4.408892	1.7971	1.38632562
227410_at	0.00000902	0.00000319	4.825798	3.50224	1.38625988	FAM43A	family with sequence similarity 43 member A
200884_at	0.000955	0.000444	3.585976	-1.20224	1.38619614	CKB	creatine kinase B
234723_x_at	1.66E-12	2.45E-13	7.982216	19.52855	1.38542723
230425_at	0.002	0.000974	3.359058	-1.93745	1.38513665	EPHB1	EPH receptor B1
217757_at	0.0000639	0.0000252	4.337335	1.51651	1.38470252	A2M	alpha-2-macroglobulin
223041_at	0.000000257	7.44E-08	5.637869	7.14347	1.38378482	CD99L2	CD99 molecule like 2
1563646_a_at	0.00000493	0.00000168	4.969832	4.11826	1.3827555	TMEM67	transmembrane protein 67
227809_at	0.00000346	0.00000116	5.052982	4.47995	1.38250393	ZC3H6	zinc finger CCCH-type containing 6
229442_at	0.0000371	0.0000142	4.476487	2.06548	1.38209973	C18orf54	chromosome 18 open reading frame 54
221974_at	0.00208	0.00101	3.346945	-1.97552	1.38180287	LOC101930404///SNORD116-28///SNORD115-26///SNORD115-13///SNORD115-7///SNORD116-22///SNORD116-4///PWARSN///SNORD107///SNRPN///IPW	uncharacterized LOC101930404///small nucleolar RNA, C/D box 116-28///small nucleolar RNA, C/D box 115-26///small nucleolar RNA, C/D box 115-13///small nucleolar RNA, C/D box 115-7///small nucleolar RNA, C/D box 116-22///small nucleolar RNA, C/D box 116-4///Prader Willi/Angelman region RNA, SNRPN neighbor///small nucleolar RNA, C/D box 107///small nuclear ribonucleoprotein polypeptide N///imprinte…
204469_at	0.0161	0.00905	2.64176	-3.98008	1.38088176	PTPRZ1	protein tyrosine phosphatase, receptor type Z1
220037_s_at	5.45E-08	1.45E-08	5.968883	8.73771	1.38078623	LYVE1	lymphatic vessel endothelial hyaluronan receptor 1
1563426_a_at	3.83E-12	5.97E-13	7.828556	18.64989	1.38064604
201967_at	3.01E-10	5.95E-11	7.012064	14.11942	1.3805213	RBM6	RNA binding motif protein 6
1560562_a_at	0.000114	0.0000466	4.184809	0.9306	1.37965721	ZNF677	zinc finger protein 677
236225_at	0.000827	0.000381	3.628712	-1.05918	1.3795999	GGT6	gamma-glutamyltransferase 6
201957_at	0.00000385	0.0000013	5.027992	4.37079	1.37958259	PPP1R12B	protein phosphatase 1 regulatory subunit 12B
243442_x_at	5.92E-28	7.71E-30	14.037425	57.19025	1.37953242
231821_x_at	8.22E-12	1.34E-12	7.688431	17.85536	1.37912229	LOC729218///GTF2IP20///LINC01061	uncharacterized LOC729218///general transcription factor IIi pseudogene 20///long intergenic non-protein coding RNA 1061
218532_s_at	0.021	0.012	2.539491	-4.23512	1.37834184	FAM134B	family with sequence similarity 134 member B
213309_at	0.000824	0.00038	3.629769	-1.05562	1.37794375	PLCL2	phospholipase C like 2
234224_at	0.000411	0.000181	3.831826	-0.35969	1.37793036
234657_at	5.33E-26	9.91E-28	13.278249	52.36753	1.37763045
1558579_at	1.16E-21	4.52E-23	11.605096	41.7168	1.37715879	FLJ37786	uncharacterized LOC642691
215582_x_at	2.67E-31	1.93E-33	15.344923	65.42671	1.37650634	MCM3AP	minichromosome maintenance complex component 3 associated protein
228482_at	0.0000421	0.0000162	4.444554	1.93829	1.37560146	TVP23C-CDRT4///CDRT4///TVP23C	TVP23C-CDRT4 readthrough///CMT1A duplicated region transcript 4///trans-golgi network vesicle protein 23 homolog C (S. cerevisiae)
227676_at	0.00000166	0.000000533	5.222556	5.231	1.37535328	FAM3D	family with sequence similarity 3 member D
224673_at	0.000000369	0.000000109	5.558489	6.77018	1.37375953	LENG8	leukocyte receptor cluster member 8
232077_s_at	0.00000447	0.00000152	4.993058	4.21884	1.37368384	YPEL3	yippee like 3
238454_at	2.45E-09	5.47E-10	6.601857	11.94307	1.37308421	ZNF540	zinc finger protein 540
210078_s_at	0.00106	0.000497	3.554009	-1.30831	1.37292761	KCNAB1	potassium voltage-gated channel subfamily A member regulatory beta subunit 1
240165_at	0.000943	0.000438	3.589696	-1.18984	1.3725795
227272_at	0.00704	0.00373	2.942778	-3.17622	1.37240029	C15orf52	chromosome 15 open reading frame 52
230446_at	9.11E-10	1.92E-10	6.797172	12.97023	1.37226381	LOC101927811	uncharacterized LOC101927811
219743_at	0.00973	0.00527	2.828058	-3.49185	1.37188089	HEY2	hes related family bHLH transcription factor with YRPW motif 2
200710_at	0.000000045	1.18E-08	6.009847	8.93909	1.37155725	ACADVL	acyl-CoA dehydrogenase, very long chain
209119_x_at	0.0000254	0.00000948	4.572972	2.45405	1.37099504	NR2F2	nuclear receptor subfamily 2 group F member 2
221123_x_at	0.000113	0.0000464	4.185982	0.93504	1.37086234	FBXO16///ZNF395	F-box protein 16///zinc finger protein 395
212336_at	0.00202	0.000983	3.356299	-1.94613	1.37049708	EPB41L1	erythrocyte membrane protein band 4.1 like 1
41160_at	3.4E-09	7.75E-10	6.536115	11.6012	1.37041382	MBD3	methyl-CpG binding domain protein 3
228416_at	0.000385	0.000169	3.850153	-0.29501	1.37037812	ACVR2A	activin A receptor type 2A
235308_at	0.0000309	0.0000117	4.523366	2.25347	1.36930485	ZBTB20	zinc finger and BTB domain containing 20
208869_s_at	0.000000739	0.000000227	5.404841	6.05792	1.3690115	GABARAPL1	GABA type A receptor associated protein like 1
217914_at	0.0000336	0.0000128	4.502034	2.16773	1.36851906	TPCN1	two pore segment channel 1
244216_at	0.000234	0.0001	3.989285	0.20437	1.36834163
205258_at	0.0202	0.0116	2.553729	-4.20017	1.36807718	INHBB	inhibin beta B subunit
204467_s_at	1.36E-31	9.39E-34	15.459374	66.142	1.36722567	SNCA	synuclein alpha
212509_s_at	0.00000235	0.00000077	5.142667	4.87494	1.36714233	MXRA7	matrix remodeling associated 7
241956_at	0.00000143	0.000000457	5.255951	5.38099	1.36655337
217967_s_at	0.00377	0.00191	3.155392	-2.56161	1.36647641	FAM129A	family with sequence similarity 129 member A
204636_at	9.3E-10	1.96E-10	6.793296	12.94968	1.36536878	COL17A1	collagen type XVII alpha 1 chain
222571_at	2.06E-19	1.14E-20	10.736448	36.22757	1.36463425	ST6GALNAC6	ST6 N-acetylgalactosaminide alpha-2,6-sialyltransferase 6
223467_at	0.0435	0.0264	2.240196	-4.92769	1.36462778	RASD1	ras related dexamethasone induced 1
202289_s_at	0.0000118	0.00000422	4.761415	3.23126	1.36389884	TACC2	transforming acidic coiled-coil containing protein 2
224374_s_at	0.000686	0.000312	3.684175	-0.87136	1.36383	EMILIN2	elastin microfibril interfacer 2
226824_at	0.000616	0.000279	3.715232	-0.76514	1.36359719	CPXM2	carboxypeptidase X, M14 family member 2
219909_at	1.53E-19	8.31E-21	10.787039	36.54564	1.36195111	MMP28	matrix metallopeptidase 28
239907_at	0.0334	0.0199	2.351504	-4.67957	1.36144177
204343_at	0.00125	0.000592	3.503843	-1.47312	1.361412	ABCA3	ATP binding cassette subfamily A member 3
229384_at	0.0000575	0.0000225	4.364805	1.6238	1.36134945
204396_s_at	0.000017	0.0000062	4.672585	2.86191	1.36127969	GRK5	G protein-coupled receptor kinase 5
228855_at	0.00612	0.00321	2.991512	-3.03872	1.36073856	NUDT7	nudix hydrolase 7
229754_at	1.17E-08	2.87E-09	6.286405	10.32111	1.3606498	TMEM44-AS1	TMEM44 antisense RNA 1
226377_at	0.000000245	7.08E-08	5.648165	7.19215	1.36047216	NFIC	nuclear factor I C
1559413_at	2.69E-21	1.11E-22	11.465071	40.82856	1.35977683	TCP11L2	t-complex 11 like 2
212991_at	0.0000405	0.0000156	4.454812	1.97907	1.35934773	FBXO9	F-box protein 9
201569_s_at	0.000000019	4.75E-09	6.188489	9.82739	1.35889346	SAMM50	SAMM50 sorting and assembly machinery component
244677_at	0.000554	0.000249	3.745974	-0.65926	1.35878494	MIR6883///PER1	microRNA 6883///period circadian clock 1
228727_at	1.13E-09	2.4E-10	6.755403	12.74915	1.35791311	ANXA11	annexin A11
210664_s_at	0.0118	0.00646	2.759084	-3.67614	1.35726487	TFPI	tissue factor pathway inhibitor
203380_x_at	3.5E-11	6.15E-12	7.419882	16.3516	1.35711758	SRSF5	serine and arginine rich splicing factor 5
206283_s_at	5.42E-10	1.11E-10	6.898319	13.50871	1.35643825	TAL1	TAL bHLH transcription factor 1, erythroid differentiation factor
227178_at	0.000000221	6.36E-08	5.670015	7.29566	1.35581021	CELF2	CUGBP, Elav-like family member 2
210963_s_at	0.00000047	0.000000141	5.505407	6.52256	1.35512155	GYG2	glycogenin 2
235916_at	1.81E-26	3.06E-28	13.461928	53.53613	1.35499192	YPEL4	yippee like 4
222372_at	0.0000106	0.00000378	4.78663	3.33706	1.35486871	MAGI1	membrane associated guanylate kinase, WW and PDZ domain containing 1
224860_at	0.00000307	0.00000102	5.081073	4.60313	1.3546717	TMEM261	transmembrane protein 261
212650_at	2.96E-08	7.59E-09	6.096639	9.36863	1.35416836	EHBP1	EH domain binding protein 1
234906_at	1.73E-30	1.42E-32	15.028703	63.44516	1.35399914
214857_at	0.000000494	0.000000149	5.494293	6.47092	1.35355364	RPARP-AS1	RPARP antisense RNA 1
226164_x_at	0.0000122	0.00000436	4.753894	3.19978	1.3523101	RIMKLB	ribosomal modification protein rimK like family member B
231329_at	0.000971	0.000452	3.580918	-1.21908	1.35130878
207035_at	2.16E-17	1.63E-18	9.949276	31.31577	1.35115974	SLC30A3	solute carrier family 30 member 3
228424_at	7.69E-31	5.95E-33	15.166364	64.30872	1.35074191	NAALADL1	N-acetylated alpha-linked acidic dipeptidase-like 1
228738_at	0.000000475	0.000000143	5.50286	6.51072	1.35005314	D2HGDH	D-2-hydroxyglutarate dehydrogenase
228071_at	0.00088	0.000407	3.610272	-1.12108	1.34856993	GIMAP7	GTPase, IMAP family member 7
206121_at	2.43E-18	1.61E-19	10.318362	33.60934	1.34840195	AMPD1	adenosine monophosphate deaminase 1
205451_at	5.19E-23	1.63E-24	12.1239	45.015	1.34832113	FOXO4	forkhead box O4
242920_at	0.0000102	0.00000361	4.797145	3.3813	1.34778621
214177_s_at	0.000000128	3.57E-08	5.788141	7.85982	1.34705742	PBXIP1	PBX homeobox interacting protein 1
243280_at	0.000000121	3.37E-08	5.799429	7.91413	1.34704154
224718_at	1.07E-09	2.27E-10	6.766184	12.80614	1.34675699	YY1	YY1 transcription factor
208858_s_at	3.18E-11	5.57E-12	7.437452	16.44919	1.34657119	ESYT1	extended synaptotagmin 1
228131_at	0.00000178	0.000000575	5.206108	5.15737	1.34653487	ERCC1	ERCC excision repair 1, endonuclease non-catalytic subunit
244075_at	0.000667	0.000303	3.691866	-0.84513	1.34637572
236640_at	5.54E-29	5.88E-31	14.441587	59.74754	1.34598497	LOC100507165	uncharacterized LOC100507165
219469_at	0.00139	0.000663	3.471525	-1.57823	1.34588281	DYNC2H1	dynein cytoplasmic 2 heavy chain 1
1558982_at	1.05E-28	1.17E-30	14.332822	59.0602	1.34553754	ANKRD20A12P	ankyrin repeat domain 20 family member A12, pseudogene
212233_at	0.00238	0.00117	3.303582	-2.11084	1.3448263	MAP1B	microtubule associated protein 1B
204438_at	0.0268	0.0157	2.442128	-4.46928	1.34445809	MRC1	mannose receptor, C type 1
233929_x_at	2.87E-10	5.66E-11	7.021297	14.16922	1.34419953	MIR6859-1///MIR6859-2///LOC101930154///LOC100288778///WASH1///WASH7P///WASH2P///WASH3P	microRNA 6859-1///microRNA 6859-2///WAS protein family homolog 6-like///WAS protein family homolog 1 pseudogene///WAS protein family homolog 1///WAS protein family homolog 7 pseudogene///WAS protein family homolog 2 pseudogene///WAS protein family homolog 3 pseudogene
241818_at	3.39E-17	2.63E-18	9.871912	30.83747	1.3441079
235406_x_at	4.02E-18	2.73E-19	10.234116	33.08421	1.34354857	TMEM161B-AS1	TMEM161B antisense RNA 1
226972_s_at	1.11E-23	3.09E-25	12.383247	46.66652	1.34325942	CCDC136	coiled-coil domain containing 136
229400_at	0.000017	0.00000621	4.67202	2.85958	1.34321444	HOXD10	homeobox D10
222062_at	0.0476	0.0292	2.199903	-5.01472	1.3430854	IL27RA	interleukin 27 receptor subunit alpha
239076_at	2.61E-26	4.52E-28	13.40083	53.14751	1.34292129
235019_at	0.0036	0.00182	3.17062	-2.51613	1.34277871	CPM	carboxypeptidase M
218284_at	0.000139	0.0000574	4.131916	0.73136	1.34265863	SMAD3	SMAD family member 3
212915_at	0.000158	0.0000658	4.097376	0.60236	1.34145623	PDZRN3	PDZ domain containing ring finger 3
208111_at	3.03E-33	1.53E-35	16.116921	70.23008	1.34048162	AVPR2	arginine vasopressin receptor 2
1558588_at	0.000109	0.0000446	4.195728	0.97199	1.34012022	LOC100996741///LINC00869	uncharacterized LOC100996741///long intergenic non-protein coding RNA 869
225293_at	0.0109	0.00598	2.785499	-3.60605	1.33864926	COL27A1	collagen type XXVII alpha 1 chain
221435_x_at	0.000000901	0.00000028	5.360694	5.85583	1.33834245	HYI	hydroxypyruvate isomerase (putative)
214149_s_at	6.37E-09	1.5E-09	6.410758	10.95487	1.3373413	ATP6V0E1	ATPase H+ transporting V0 subunit e1
1560500_at	0.000486	0.000216	3.784102	-0.52692	1.33724713
242731_x_at	3.64E-57	9.99E-61	26.409511	127.65131	1.33708359	BMPR1A	bone morphogenetic protein receptor type 1A
223781_x_at	5.5E-33	2.99E-35	16.009716	69.56617	1.33704544	ADH4	alcohol dehydrogenase 4 (class II), pi polypeptide
232369_at	0.0000997	0.0000404	4.220305	1.06546	1.33555116
226636_at	0.0017	0.00082	3.409854	-1.77647	1.33511369	PLD1	phospholipase D1
238886_at	0.00000269	0.000000885	5.11215	4.73998	1.33495306	TMED10	transmembrane p24 trafficking protein 10
214078_at	0.000477	0.000213	3.789067	-0.5096	1.3340376	PAK3	p21 (RAC1) activated kinase 3
1559901_s_at	1.49E-22	5.02E-24	11.948362	43.89802	1.33362405	MIR99AHG	mir-99a-let-7c cluster host gene
204683_at	0.000746	0.000341	3.659446	-0.9554	1.33353773	ICAM2	intercellular adhesion molecule 2
227308_x_at	2.48E-12	3.75E-13	7.90855	19.10637	1.33334558	LTBP3	latent transforming growth factor beta binding protein 3
222041_at	6.93E-16	6.46E-17	9.355584	27.67058	1.33187126	OVCA2///DPH1	ovarian tumor suppressor candidate 2///diphthamide biosynthesis 1
221599_at	0.000000339	9.97E-08	5.577297	6.8583	1.33152114	AAMDC	adipogenesis associated Mth938 domain containing
226047_at	0.00049	0.000218	3.781765	-0.53506	1.33130936	MRVI1	murine retrovirus integration site 1 homolog
216051_x_at	6.5E-30	5.95E-32	14.80235	62.02229	1.33052223	PRINS	psoriasis associated non-protein coding RNA induced by stress
204326_x_at	0.000177	0.0000745	4.065391	0.48368	1.32983716	MT1X	metallothionein 1X
235264_at	4.57E-11	8.15E-12	7.370008	16.07519	1.32926476	HCFC2	host cell factor C2
229568_at	0.00425	0.00218	3.114832	-2.6818	1.32915703	MOB3B	MOB kinase activator 3B
243709_at	0.000000252	0.000000073	5.641735	7.16174	1.32847269	SLC38A9	solute carrier family 38 member 9
225272_at	2.6E-12	3.96E-13	7.89945	19.05434	1.32754601	SAT2	spermidine/spermine N1-acetyltransferase family member 2
36129_at	2.92E-08	7.48E-09	6.099579	9.38325	1.32712644	SGSM2	small G protein signaling modulator 2
234088_at	0.000019	0.00000699	4.644516	2.7463	1.32652609
241669_x_at	4.6E-16	4.17E-17	9.426394	28.10209	1.32644771	PRKD2	protein kinase D2
210800_at	4.61E-45	4.13E-48	20.966308	98.93857	1.32617081	TIMM8A	translocase of inner mitochondrial membrane 8 homolog A (yeast)
1553858_at	7.03E-20	3.66E-21	10.916292	37.35932	1.32586446	ZBTB3	zinc finger and BTB domain containing 3
237210_at	2.74E-27	3.92E-29	13.783048	55.57666	1.32349567	NFRKB	nuclear factor related to kappaB binding protein
235980_at	2.11E-11	3.62E-12	7.513688	16.87396	1.32311748	PIK3CA	phosphatidylinositol-4,5-bisphosphate 3-kinase catalytic subunit alpha
205083_at	0.00608	0.00319	2.99357	-3.03287	1.32194812	AOX1	aldehyde oxidase 1
204964_s_at	0.00472	0.00243	3.080178	-2.78339	1.32188514	SSPN	sarcospan
235431_s_at	2E-11	3.4E-12	7.524485	16.93428	1.32160482	PELI3	pellino E3 ubiquitin protein ligase family member 3
224254_x_at	4.87E-18	3.34E-19	10.201997	32.88425	1.3210018
35156_at	6.6E-11	1.2E-11	7.300635	15.69226	1.32055408	R3HCC1	R3H domain and coiled-coil containing 1
241417_at	0.000000776	0.000000239	5.394266	6.00941	1.31931305
1561346_at	8.1E-13	1.14E-13	8.112266	20.27799	1.31914359	LOC101927166	uncharacterized LOC101927166
203140_at	0.0000162	0.0000059	4.684189	2.90986	1.31876059	BCL6	B-cell CLL/lymphoma 6
232500_at	0.000783	0.000359	3.645034	-1.00416	1.31870713	RALGAPA2	Ral GTPase activating protein catalytic alpha subunit 2
220859_at	0.000000269	7.84E-08	5.627188	7.09304	1.31869707
228509_at	0.0028	0.00139	3.252131	-2.26941	1.31796469	SPHKAP	SPHK1 interactor, AKAP domain containing
1566424_at	1.74E-08	4.33E-09	6.206668	9.9187	1.31751572
233130_at	0.00000343	0.00000115	5.055096	4.4892	1.31697237
1563209_a_at	0.0000323	0.0000122	4.512211	2.2086	1.31666704	MACROD2	MACRO domain containing 2
218675_at	0.0000348	0.0000132	4.493492	2.13349	1.31602677	SLC22A17	solute carrier family 22 member 17
1556300_s_at	0.0146	0.00813	2.679705	-3.8831	1.31565459	SIM1	single-minded family bHLH transcription factor 1
237483_at	0.000255	0.00011	3.965388	0.11755	1.31563089
1557553_at	0.0000192	0.00000705	4.642554	2.73824	1.31516304	PPP1R12B	protein phosphatase 1 regulatory subunit 12B
202028_s_at	3.73E-16	3.34E-17	9.462379	28.32174	1.31458886	RPL38	ribosomal protein L38
213296_at	1.77E-08	4.42E-09	6.202437	9.89743	1.31454763	RER1	retention in endoplasmic reticulum sorting receptor 1
1558236_at	0.000108	0.0000441	4.198432	0.98225	1.31425511	DR1	down-regulator of transcription 1
236353_at	0.00585	0.00306	3.006964	-2.99471	1.31417224	LOC102724851///LOC101927268	uncharacterized LOC102724851///uncharacterized LOC101927268
238751_at	0.0461	0.0282	2.21459	-4.98317	1.31406123	SORBS2	sorbin and SH3 domain containing 2
205211_s_at	1.13E-15	1.08E-16	9.271361	27.15861	1.31390601	RIN1	Ras and Rab interactor 1
[truncated: 7,243 more rows]
