# Supplementary material for: LINC00467, Driven by Copy Number Amplification and DNA Demethylation, Is Associated with Oxidative Lipid Metabolism and Immune Infiltration in Breast Cancer
Source: Oxid Med Cell Longev. 2021 Dec 15;2021:4586319. doi: 10.1155/2021/4586319 (PMC8695024; doi:10.1155/2021/4586319)
Supplement: Supplementary Materials — Supplementary Figure 1: Validation of differentially expressed lncRNAs in GEPIA BRCA dataset. (a, b) Differential expression was verified with GEPIA, with LINC00467 showing the most significant difference. (c) Expression of LINC00467 in BRCA cell line and normal mammary epithelial cell line of CCLE database. N: normal; T: tumor. Supplementary Figure 2: Expression of LINC00467 in CTCs of BRCA. LINC00467 expression in CTCs and BRCA in situ based on GSE41245. Supplementary Figure 3: TCGA Firehose Legacy dataset verifies the finding that LINC00467 had a high frequency of copy number amplification in BRCA. (a) LINC00467 has different frequencies of copy number amplification in different types of BRCA in Firehose Legacy dataset. (b) Relationship between LINC00467 expression and types of CNV. (c) The positive correlation between LINC00467 expression and its copy number level. (d) Patients with LINC00467 amplified had a worse overall survival. (e) The positive correlation between copy number amplification of LINC00467 and grades of BRCA. (f) Patients with LINC00467 amplified showed bigger lymph node examined number. (g) Patients with LINC00467 amplified showed more genomic changes. Supplementary Figure 4: WGCNA, enrichment, and correlation analysis. (a) Screening of the best soft thresholding with WGCNA. (b) Cell-specific and tissue-specific enrichment analysis of the genes at the red module where LINC00467 is located. (c) TF prediction of genes within the regulatory module. (d) Correlation analysis of LINC00467 and TGFB2 expression. Supplementary Table 1: Differentially expressed genes of GSE7904 dataset. Supplementary Table 2: Differentially expressed genes of GSE22820 dataset. Supplementary Table 3: Differentially expressed genes of GSE38959 dataset. Supplementary Table 4: Differentially expressed genes of GSE45827 dataset. Supplementary Table 5: Differentially expressed genes of GSE65194 dataset. Supplementary Table 6: Differentially expressed genes of TCGA BRCA dataset [file 4586319.f1.zip › 4586319.f1/Supplementary table 6.txt]

Differentially expressed genes of TCGA BRCA dataset
Gene Symbol	Gene ID	Median (Tumor)	Median (Normal)	Log2(Fold Change)	adjp
COL10A1	ENSG00000123500.9	67.461	0.12	5.934	6.52E-208
TFF1	ENSG00000160182.2	133.796	1.27	5.892	2.02E-24
RP11-40C6.2	ENSG00000219928.2	278.049	4.59	5.642	1.98E-85
MMP11	ENSG00000099953.9	167.729	2.56	5.567	9.50E-231
COL11A1	ENSG00000060718.18	37.131	0.5	4.668	1.96E-137
AP000349.2	ENSG00000280178.1	26.15	0.15	4.561	3.61E-121
UBE2C	ENSG00000175063.16	54.579	1.41	4.527	1.12E-227
RP5-940J5.9	ENSG00000269968.1	17.259	0	4.191	1.29E-25
AGR3	ENSG00000173467.8	232.904	11.82	4.189	2.97E-24
S100P	ENSG00000163993.6	48.839	1.88	4.113	1.81E-72
AGR2	ENSG00000106541.11	376.524	21.23	4.086	8.56E-34
CST1	ENSG00000170373.8	15.49	0	4.044	5.97E-80
MTND4P12	ENSG00000247627.2	23.56	0.53	4.005	1.63E-10
KIAA0101	ENSG00000166803.10	35.419	1.38	3.936	1.40E-260
TOP2A	ENSG00000131747.14	31.71	1.18	3.907	5.24E-210
CENPF	ENSG00000117724.12	33.4	1.35	3.872	5.47E-214
RRM2	ENSG00000171848.13	22.98	0.77	3.76	4.62E-189
LRRC15	ENSG00000172061.8	20.659	0.61	3.75	1.43E-117
NEK2	ENSG00000117650.12	15.87	0.26	3.743	8.56E-235
AP003391.1	ENSG00000281272.1	12.26	0	3.729	6.09E-24
IGHG4	ENSG00000211892.3	68.071	4.39	3.68	1.78E-49
NAT1	ENSG00000171428.13	49.549	3.34	3.542	8.70E-41
MYBL2	ENSG00000101057.15	17.2	0.57	3.535	4.62E-150
TPX2	ENSG00000088325.15	22.62	1.05	3.526	1.46E-209
PITX1	ENSG00000069011.15	14.73	0.4	3.49	5.14E-119
PKMYT1	ENSG00000127564.16	20.97	1.06	3.415	1.15E-205
BIRC5	ENSG00000089685.14	17.17	0.71	3.409	1.26E-186
MISP	ENSG00000099812.8	16.21	0.63	3.4	4.58E-94
COMP	ENSG00000105664.10	44.47	3.32	3.396	9.99E-109
GJB2	ENSG00000165474.5	16.05	0.63	3.387	4.88E-120
CXCL10	ENSG00000169245.5	25.419	1.53	3.384	2.08E-93
CDC20	ENSG00000117399.13	25.351	1.54	3.375	2.37E-173
HSPB1P1	ENSG00000236060.2	17.15	0.79	3.342	1.54E-56
S100A14	ENSG00000189334.8	241.821	23.429	3.313	3.97E-73
TNNT1	ENSG00000105048.16	20.629	1.18	3.311	5.15E-50
UBE2T	ENSG00000077152.9	31.639	2.32	3.297	3.15E-228
PTTG1	ENSG00000164611.12	40.229	3.32	3.255	3.08E-208
TK1	ENSG00000167900.11	44.721	3.82	3.246	6.45E-223
RP11-667K14.4	ENSG00000262533.1	8.4	0	3.233	1.27E-36
NUSAP1	ENSG00000137804.12	25.72	1.89	3.209	1.58E-197
MMP9	ENSG00000100985.7	29.67	2.34	3.199	7.79E-75
GPRC5A	ENSG00000013588.5	86.707	8.67	3.181	6.60E-85
ASF1B	ENSG00000105011.8	15.62	0.91	3.121	9.93E-232
CCNB2	ENSG00000157456.7	16.61	1.03	3.117	5.52E-185
CEACAM6	ENSG00000086548.8	11.94	0.5	3.109	3.23E-41
ZACN	ENSG00000186919.12	10.18	0.3	3.104	3.41E-63
SLC44A4	ENSG00000204385.10	59.9	6.15	3.09	1.31E-40
MKI67	ENSG00000148773.12	11.25	0.44	3.089	1.75E-176
HMGN1P37	ENSG00000229237.2	7.43	0	3.076	1.88E-133
EEF1A2	ENSG00000101210.10	31.28	2.84	3.071	8.27E-42
TUBB3	ENSG00000258947.6	17.59	1.23	3.059	5.02E-101
U91328.1	ENSG00000281052.1	7.33	0	3.058	2.09E-06
ZWINT	ENSG00000122952.16	34.489	3.27	3.055	3.18E-208
CKS2	ENSG00000123975.4	85.129	9.38	3.053	7.87E-239
NKAIN1	ENSG00000084628.9	9.03	0.21	3.051	2.85E-66
AC093850.2	ENSG00000230838.1	7.45	0.03	3.036	2.65E-135
KIF20A	ENSG00000112984.11	10.86	0.45	3.032	4.59E-185
UHRF1	ENSG00000276043.4	11.23	0.52	3.008	2.56E-203
FN1	ENSG00000115414.18	1215.892	151.166	2.999	7.96E-142
CCNB1	ENSG00000134057.14	44.581	4.77	2.982	9.81E-209
IGHGP	ENSG00000253755.1	11.68	0.61	2.977	5.66E-37
RNU4-1	ENSG00000200795.1	6.75	0	2.954	1.33E-09
RP11-316M1.12	ENSG00000259357.2	10.53	0.49	2.952	1.17E-40
FOXA1	ENSG00000129514.5	158.253	19.84	2.934	1.03E-31
PYCR1	ENSG00000183010.16	82.321	9.91	2.933	4.58E-220
PPAPDC1A	ENSG00000203805.10	7.33	0.1	2.921	4.00E-129
EIF5AP4	ENSG00000234743.1	10.16	0.48	2.915	5.29E-90
HOXC10	ENSG00000180818.4	28.24	2.9	2.906	1.01E-35
FOXM1	ENSG00000111206.12	17.09	1.42	2.902	1.34E-160
C15orf48	ENSG00000166920.10	31.169	3.36	2.883	6.01E-65
CYP2B7P	ENSG00000256612.7	12.13	0.78	2.883	1.18E-25
INHBA	ENSG00000122641.9	13.53	0.97	2.883	9.14E-139
EPCAM	ENSG00000119888.10	217.307	28.839	2.871	2.35E-113
AC066694.1	ENSG00000281204.1	6.29	0	2.866	2.01E-07
PBK	ENSG00000168078.9	8.04	0.25	2.854	1.29E-169
HN1	ENSG00000189159.15	178.02	23.769	2.853	6.05E-209
LMNB1	ENSG00000113368.11	30.439	3.37	2.847	1.54E-170
COL1A1	ENSG00000108821.13	1055.93	146.017	2.846	3.00E-80
CDK1	ENSG00000170312.15	27.889	3.03	2.842	2.82E-184
PRR15	ENSG00000176532.3	28.719	3.17	2.833	1.73E-50
IGHG1	ENSG00000211896.6	626.381	89.077	2.8	2.36E-19
ANLN	ENSG00000011426.10	11.03	0.74	2.79	1.39E-162
UBE2SP2	ENSG00000224126.2	8.33	0.35	2.789	1.14E-176
CEP55	ENSG00000138180.15	8.66	0.4	2.787	3.17E-172
MELK	ENSG00000165304.7	8.43	0.37	2.783	8.33E-161
AURKA	ENSG00000087586.17	13.75	1.15	2.778	7.11E-174
NUF2	ENSG00000143228.12	9.76	0.57	2.777	1.01E-166
CXCL9	ENSG00000138755.5	16.63	1.58	2.773	7.17E-54
MAL2	ENSG00000147676.13	124.189	17.34	2.771	5.84E-115
DEGS2	ENSG00000168350.7	58.432	7.74	2.766	8.86E-42
KIF4A	ENSG00000090889.11	6.96	0.18	2.754	3.41E-184
TROAP	ENSG00000135451.12	12.04	0.94	2.749	2.77E-162
KIFC1	ENSG00000237649.7	15.24	1.42	2.746	3.59E-170
CRABP2	ENSG00000143320.8	604.29	89.541	2.741	2.73E-59
TFF3	ENSG00000160180.15	297.737	43.949	2.733	6.97E-11
TSPAN1	ENSG00000117472.9	52.639	7.11	2.725	4.81E-35
AC239868.2	ENSG00000280874.1	60.3	8.3	2.721	1.40E-80
MMP13	ENSG00000137745.11	5.71	0.02	2.718	2.78E-79
AC239868.3	ENSG00000281134.1	59.979	8.3	2.713	1.40E-78
TPD52	ENSG00000076554.15	178.675	26.62	2.702	1.36E-117
LAMP5	ENSG00000125869.9	8.02	0.39	2.698	2.54E-97
SDC1	ENSG00000115884.10	128.141	19.061	2.687	5.36E-100
CDCA5	ENSG00000146670.9	11.36	0.92	2.686	1.33E-166
AURKB	ENSG00000178999.12	11.92	1.03	2.67	5.92E-145
IGHG3	ENSG00000211897.7	79.781	11.69	2.67	3.88E-21
CDKN3	ENSG00000100526.19	17.99	2	2.662	2.62E-177
DTL	ENSG00000143476.17	9.5	0.66	2.661	6.66E-163
CACNG4	ENSG00000075461.5	23.55	2.9	2.654	6.93E-46
BUB1	ENSG00000169679.14	8.1	0.45	2.65	1.11E-163
FAM111B	ENSG00000189057.10	6.97	0.27	2.65	1.76E-134
PAFAH1B3	ENSG00000079462.7	101.061	15.27	2.649	2.07E-234
PLK1	ENSG00000166851.14	14.59	1.5	2.641	7.23E-158
RMI2	ENSG00000175643.8	14.19	1.44	2.638	2.11E-178
ESR1	ENSG00000091831.21	70.238	10.46	2.636	7.79E-13
POSTN	ENSG00000133110.14	404.921	65.48	2.61	2.00E-71
KIF2C	ENSG00000142945.12	9.85	0.78	2.608	5.37E-157
SMIM22	ENSG00000267795.5	263.707	42.78	2.596	1.87E-68
KIF11	ENSG00000138160.5	8.96	0.65	2.594	9.39E-170
ANXA9	ENSG00000143412.9	21.621	2.75	2.593	1.63E-47
CTD-2224J9.4	ENSG00000241434.1	4.93	0	2.568	4.31E-10
CRIP1	ENSG00000213145.9	888.42	149.178	2.566	2.19E-51
IFI6	ENSG00000126709.14	302.312	50.348	2.562	5.28E-67
CXCL13	ENSG00000156234.7	6.93	0.35	2.554	6.88E-25
DLGAP5	ENSG00000126787.12	6.21	0.23	2.551	6.31E-164
HMMR	ENSG00000072571.19	6.63	0.31	2.542	3.48E-161
IQGAP3	ENSG00000183856.10	6.63	0.31	2.542	2.58E-164
ZG16B	ENSG00000162078.11	123.348	20.5	2.532	5.69E-41
CENPM	ENSG00000100162.14	11.53	1.17	2.53	6.78E-181
HIST1H2BD	ENSG00000158373.8	59.97	9.77	2.501	8.16E-86
CTXN1	ENSG00000178531.5	21.04	2.91	2.495	3.41E-131
RP11-498C9.13	ENSG00000263585.1	5.02	0.07	2.492	4.59E-28
HMGN1P36	ENSG00000235734.4	4.61	0	2.488	3.66E-85
STARD10	ENSG00000214530.7	412.942	73.16	2.481	2.21E-84
CDC6	ENSG00000094804.9	8.14	0.64	2.478	6.90E-112
DLEU2_6	ENSG00000275559.1	4.57	0	2.478	1.24E-16
HMGB3	ENSG00000029993.14	57.019	9.47	2.47	6.65E-126
RP11-649E7.5	ENSG00000258377.1	10.57	1.09	2.469	1.47E-24
CDCA8	ENSG00000134690.10	9.78	0.97	2.452	2.04E-164
NDC80	ENSG00000080986.12	7.5	0.56	2.446	3.19E-157
MUC1	ENSG00000185499.16	419.666	76.372	2.443	3.48E-46
RP11-70C1.3	ENSG00000235288.3	8.57	0.78	2.427	3.35E-03
RNU1-106P	ENSG00000207110.1	4.35	0	2.42	1.49E-18
ZMYND10	ENSG00000004838.13	11.83	1.41	2.412	3.17E-55
SPP1	ENSG00000118785.13	135.918	24.781	2.409	1.81E-45
CDCA3	ENSG00000111665.11	14.85	2	2.401	9.77E-146
GATA3	ENSG00000107485.15	251.793	46.921	2.399	3.75E-31
NCAPG	ENSG00000109805.9	6.41	0.41	2.394	7.79E-150
NCAPH	ENSG00000121152.9	8.64	0.84	2.389	2.22E-153
ASPM	ENSG00000066279.16	4.96	0.14	2.386	5.61E-154
FAM83D	ENSG00000101447.13	7.34	0.6	2.382	9.86E-120
CENPU	ENSG00000151725.11	17.701	2.62	2.369	6.41E-156
HNRNPCP2	ENSG00000204253.4	15.21	2.14	2.368	2.37E-156
SLC39A6	ENSG00000141424.12	254.901	48.711	2.364	1.18E-30
EXO1	ENSG00000174371.16	5.69	0.3	2.364	3.38E-144
SUSD3	ENSG00000157303.10	46.141	8.24	2.351	1.20E-28
APOBEC3B	ENSG00000179750.15	7.78	0.73	2.344	2.37E-80
GRP	ENSG00000134443.9	6.04	0.39	2.341	3.96E-14
ISG15	ENSG00000187608.8	110.629	21.029	2.341	1.12E-71
FNDC1	ENSG00000164694.16	10.73	1.32	2.338	4.25E-59
TTC39A	ENSG00000085831.15	72.892	13.62	2.337	5.07E-54
HOXC13	ENSG00000123364.4	4.86	0.16	2.337	1.08E-72
KPNA2	ENSG00000182481.8	82.733	15.6	2.335	1.29E-164
SPC25	ENSG00000152253.8	7.13	0.62	2.327	3.08E-179
AC005943.6	ENSG00000279009.1	4.01	0	2.325	1.17E-08
PAQR4	ENSG00000162073.13	26.62	4.54	2.318	3.75E-160
PKIB	ENSG00000135549.14	36.081	6.45	2.315	1.50E-47
HJURP	ENSG00000123485.11	5.85	0.38	2.311	6.03E-157
PRC1	ENSG00000198901.13	37.569	6.82	2.302	1.91E-151
COL3A1	ENSG00000168542.12	822.23	167.648	2.287	2.75E-48
SQLE	ENSG00000104549.11	41.81	7.77	2.287	1.05E-133
UBD	ENSG00000213886.3	23.88	4.11	2.284	5.96E-21
CXCL11	ENSG00000169248.12	5.15	0.27	2.276	1.53E-65
CCDC64	ENSG00000135127.11	11.72	1.63	2.274	6.90E-147
FAM83H-AS1	ENSG00000203499.10	25.74	4.53	2.274	1.77E-136
CFB	ENSG00000243649.8	220.433	44.901	2.27	5.07E-27
MAD2L1	ENSG00000164109.13	15.97	2.52	2.269	7.75E-140
HIST1H4H	ENSG00000158406.3	10.41	1.37	2.267	1.53E-63
CTHRC1	ENSG00000164932.12	97.727	19.601	2.261	4.19E-88
FCGR1A	ENSG00000150337.13	18.72	3.14	2.252	4.48E-102
RET	ENSG00000165731.17	8.1	0.91	2.252	1.44E-41
GALNT6	ENSG00000139629.15	59.792	11.81	2.247	3.52E-40
SLC9A3R1	ENSG00000109062.9	267.871	55.931	2.24	1.34E-85
BUB1B	ENSG00000156970.12	7.12	0.72	2.239	1.74E-150
SBK1	ENSG00000188322.4	8.86	1.09	2.238	5.53E-136
PRSS8	ENSG00000052344.15	148.992	30.849	2.236	9.71E-79
PPIAP22	ENSG00000198618.5	307.682	64.569	2.235	4.40E-167
RAD51	ENSG00000051180.16	7.78	0.87	2.231	6.27E-152
OLR1	ENSG00000173391.8	8.93	1.12	2.228	4.82E-85
CA12	ENSG00000074410.13	97.153	19.96	2.227	5.67E-19
WISP1	ENSG00000104415.13	6.44	0.59	2.226	4.72E-107
TYMS	ENSG00000176890.15	32.199	6.11	2.223	1.10E-125
TMEM132A	ENSG00000006118.14	41.36	8.15	2.211	1.60E-109
KIF23	ENSG00000137807.13	11.41	1.69	2.206	6.61E-142
AP1M2	ENSG00000129354.11	93.759	19.61	2.201	4.05E-118
BCAS4	ENSG00000124243.17	19.69	3.5	2.201	3.14E-108
RAB25	ENSG00000132698.13	160.819	34.189	2.201	1.37E-111
KRT18	ENSG00000111057.10	791.419	171.527	2.199	7.51E-83
SDS	ENSG00000135094.10	8.35	1.04	2.196	1.46E-104
ASPN	ENSG00000106819.11	34.789	6.85	2.189	4.16E-39
MXRA5	ENSG00000101825.7	41.271	8.32	2.181	9.48E-56
RACGAP1	ENSG00000161800.12	21.769	4.03	2.179	2.79E-130
CDC45	ENSG00000093009.9	6.37	0.63	2.177	7.45E-134
ARAP1-AS1	ENSG00000256007.1	5.4	0.42	2.172	2.75E-07
HIST1H3H	ENSG00000278828.1	4.95	0.32	2.172	2.73E-76
SORD2P	ENSG00000259479.6	14.99	2.55	2.171	6.33E-83
TLCD1	ENSG00000160606.10	18.911	3.43	2.168	5.89E-140
SRP9P1	ENSG00000180581.7	58.241	12.18	2.168	1.30E-25
FAM64A	ENSG00000129195.15	5.06	0.35	2.166	3.42E-127
METRN	ENSG00000103260.8	66.972	14.16	2.165	5.98E-62
CENPA	ENSG00000115163.14	6.98	0.78	2.164	3.40E-109
HPN	ENSG00000105707.13	29.331	5.78	2.161	2.10E-37
SPDEF	ENSG00000124664.10	124.292	27.07	2.158	5.09E-27
MMP1	ENSG00000196611.4	3.73	0.06	2.158	7.10E-55
BGN	ENSG00000182492.15	372.939	83.089	2.153	1.31E-117
APOC4-APOC2	ENSG00000224916.8	8.22	1.08	2.148	1.33E-69
NUP210	ENSG00000132182.11	21.711	4.14	2.144	4.15E-140
ESRP1	ENSG00000104413.15	63.39	13.63	2.138	7.63E-135
ESM1	ENSG00000164283.12	5.11	0.39	2.136	7.00E-119
SORD	ENSG00000140263.13	34.719	7.15	2.132	5.85E-73
RP11-10G12.1	ENSG00000244538.1	5.03	0.4	2.107	6.48E-40
SPC24	ENSG00000161888.11	6.27	0.69	2.105	1.97E-156
EPN3	ENSG00000049283.17	21.55	4.25	2.103	2.62E-92
CCNA2	ENSG00000145386.9	9.01	1.34	2.097	2.48E-130
RP11-386G11.10	ENSG00000258017.1	174.199	39.99	2.096	3.52E-60
GINS1	ENSG00000101003.9	6.07	0.66	2.091	1.73E-148
UBE2S	ENSG00000108106.13	44.622	9.72	2.089	1.71E-161
TRIP13	ENSG00000071539.13	8.72	1.31	2.073	1.66E-119
F12	ENSG00000131187.9	7.65	1.06	2.07	3.01E-90
RP11-161H23.5	ENSG00000258232.2	99.318	22.93	2.068	3.24E-102
PRLR	ENSG00000113494.16	25.06	5.22	2.067	3.42E-49
C19orf33	ENSG00000167644.11	47.149	10.58	2.056	4.32E-20
EZR	ENSG00000092820.17	159.608	37.621	2.056	2.17E-136
CELSR1	ENSG00000075275.16	40.09	8.89	2.055	4.39E-55
AKR7A3	ENSG00000162482.4	13.2	2.42	2.054	3.26E-26
KRT8	ENSG00000170421.11	859.467	206.185	2.054	4.31E-88
CDT1	ENSG00000167513.8	6.54	0.82	2.051	3.29E-113
E2F1	ENSG00000101412.12	9.09	1.44	2.048	9.15E-130
DBNDD1	ENSG00000003249.13	22.43	4.67	2.047	2.21E-116
TTK	ENSG00000112742.9	4.91	0.43	2.047	5.94E-118
APOC2	ENSG00000234906.8	5.4	0.55	2.046	2.05E-63
CD24	ENSG00000272398.5	632.665	152.471	2.046	9.73E-34
C9orf116	ENSG00000160345.12	18.51	3.74	2.041	1.35E-69
HN1L	ENSG00000206053.12	91.448	21.54	2.036	4.72E-147
HIST1H2BK	ENSG00000197903.7	131.954	31.471	2.034	1.66E-81
MCM4	ENSG00000104738.16	50.289	11.55	2.031	8.19E-101
SPAG5	ENSG00000076382.16	16.03	3.17	2.03	1.40E-130
FAM83H	ENSG00000180921.6	29.29	6.47	2.02	2.23E-141
RP11-442H21.2	ENSG00000269926.1	3.04	0	2.014	2.78E-05
LOXL1	ENSG00000129038.15	82.059	19.77	2	2.11E-76
MARCKSL1	ENSG00000175130.6	274.906	68.27	1.994	2.84E-152
PRR11	ENSG00000068489.12	5.96	0.75	1.992	1.95E-95
RP5-890E16.4	ENSG00000266341.1	2.97	0	1.989	5.15E-11
ARNT2	ENSG00000172379.18	9.23	1.59	1.982	2.14E-52
C1orf233	ENSG00000228594.3	9.5	1.66	1.981	4.03E-103
ATAD2	ENSG00000156802.12	16.429	3.42	1.979	2.06E-96
GINS2	ENSG00000131153.8	8.41	1.4	1.971	5.88E-126
CAPN13	ENSG00000162949.16	17.73	3.78	1.97	9.65E-33
IFI30	ENSG00000216490.3	202.123	50.86	1.97	2.80E-103
CDC25C	ENSG00000158402.18	3.45	0.14	1.965	2.91E-161
SEZ6L2	ENSG00000174938.14	23.63	5.31	1.965	8.58E-29
MCM2	ENSG00000073111.13	19.8	4.33	1.964	9.79E-128
HOXC11	ENSG00000123388.4	3.28	0.1	1.96	1.39E-54
STMN1	ENSG00000117632.20	220.861	56.148	1.957	6.58E-120
RND1	ENSG00000172602.9	12.71	2.53	1.957	8.36E-37
SKA3	ENSG00000165480.15	3.85	0.25	1.956	5.17E-139
NPNT	ENSG00000168743.12	58.419	14.32	1.955	1.38E-37
CLGN	ENSG00000153132.12	4.89	0.52	1.954	1.42E-43
MARVELD2	ENSG00000152939.14	11.48	2.23	1.95	6.43E-67
COX6C	ENSG00000164919.10	1032.48	267.074	1.947	9.09E-80
CTD-3141N22.1	ENSG00000241069.1	4.01	0.3	1.946	1.48E-07
UNC5B	ENSG00000107731.12	13.17	2.68	1.945	9.83E-100
HIST1H2BC	ENSG00000180596.7	10.9	2.11	1.936	8.27E-48
MANEAL	ENSG00000185090.14	12.73	2.59	1.935	1.05E-80
MND1	ENSG00000121211.7	4.65	0.48	1.933	1.20E-118
RECQL4	ENSG00000160957.12	14.26	3.01	1.928	7.04E-120
SAPCD2	ENSG00000186193.8	6.98	1.1	1.926	1.02E-109
TACC3	ENSG00000013810.18	22.49	5.21	1.919	2.29E-151
SPINT2	ENSG00000167642.12	617.287	162.657	1.918	9.85E-99
SULF1	ENSG00000137573.13	71.52	18.32	1.908	1.81E-67
GPR160	ENSG00000173890.16	36.161	8.92	1.905	9.39E-41
HIST1H2AC	ENSG00000180573.9	68.96	17.71	1.903	9.43E-54
AC005255.3	ENSG00000256210.3	7.47	1.27	1.9	2.79E-57
LYZ	ENSG00000090382.6	87.492	22.74	1.898	1.75E-28
CCL4L2	ENSG00000276070.4	8.08	1.44	1.896	5.49E-23
RSPH1	ENSG00000160188.9	7.11	1.18	1.895	1.76E-49
VAV3	ENSG00000134215.15	63.399	16.46	1.883	1.02E-31
ERP27	ENSG00000139055.6	11.82	2.48	1.881	4.95E-31
CST2	ENSG00000170369.3	2.68	0	1.88	5.46E-60
ANKRD22	ENSG00000152766.5	3.95	0.35	1.874	8.95E-81
FSIP1	ENSG00000150667.6	4.39	0.47	1.874	6.99E-38
SSX2IP	ENSG00000117155.16	10.14	2.05	1.869	3.66E-96
BCAS1	ENSG00000064787.12	8.74	1.67	1.867	2.99E-31
GTSE1	ENSG00000075218.18	4.54	0.52	1.866	3.09E-124
MEX3A	ENSG00000254726.2	6.46	1.05	1.864	1.42E-62
CNTNAP2	ENSG00000174469.17	2.82	0.05	1.863	1.20E-49
FBXL16	ENSG00000127585.11	18.17	4.27	1.863	5.47E-35
CERS6	ENSG00000172292.14	29.681	7.44	1.862	4.58E-51
HIST2H2AA4	ENSG00000272196.2	50.899	13.29	1.861	4.19E-42
COL1A2	ENSG00000164692.17	1190.456	327.669	1.858	2.18E-38
OIP5	ENSG00000104147.8	4.22	0.44	1.858	2.76E-144
HSH2D	ENSG00000196684.12	9.24	1.83	1.855	2.42E-51
CKAP2L	ENSG00000169607.12	3.26	0.18	1.852	5.13E-127
CLPSL2	ENSG00000196748.9	3.43	0.23	1.849	1.91E-53
RN7SL1	ENSG00000276168.1	274.392	75.63	1.846	2.64E-80
ECT2	ENSG00000114346.13	19.32	4.66	1.844	8.16E-123
RAD51AP1	ENSG00000111247.14	7.83	1.46	1.844	5.03E-107
PPP2R2C	ENSG00000074211.13	3.7	0.31	1.843	1.70E-38
FXYD3	ENSG00000089356.16	440.164	122.513	1.837	5.50E-59
MTL5	ENSG00000132749.10	21.07	5.18	1.836	7.40E-80
BMPR1B	ENSG00000138696.10	4.21	0.46	1.835	3.47E-28
SMKR1	ENSG00000240204.2	5.85	0.92	1.835	3.91E-72
DSP	ENSG00000096696.13	95.457	26.051	1.834	1.74E-27
BIK	ENSG00000100290.2	17.34	4.15	1.832	2.80E-62
FEN1	ENSG00000168496.3	22.43	5.59	1.83	1.53E-152
SYT13	ENSG00000019505.7	2.8	0.07	1.828	8.76E-35
DNAJC12	ENSG00000108176.14	29.699	7.65	1.827	2.46E-22
SLC50A1	ENSG00000169241.17	110.269	30.359	1.827	4.07E-175
IL4I1	ENSG00000104951.15	5.62	0.87	1.824	2.52E-76
ABCC11	ENSG00000121270.15	5.9	0.95	1.823	3.97E-09
CANT1	ENSG00000171302.16	73.17	19.96	1.823	1.09E-90
HSD17B6	ENSG00000025423.11	4.52	0.56	1.823	5.07E-135
ARFGEF3	ENSG00000112379.8	11.06	2.41	1.822	5.97E-38
CRB3	ENSG00000130545.15	23.169	5.85	1.819	5.10E-133
HACD3	ENSG00000074696.12	90.653	25.01	1.817	6.00E-64
LAGE3	ENSG00000196976.6	59.808	16.27	1.816	1.92E-145
CREB3L4	ENSG00000143578.15	108.811	30.199	1.815	9.01E-69
CTD-2396E7.11	ENSG00000275234.1	21.55	5.41	1.815	1.79E-107
BPIFB1	ENSG00000125999.10	4.38	0.53	1.814	4.99E-24
PRR15L	ENSG00000167183.2	39.799	10.67	1.806	2.12E-52
ARHGAP11A	ENSG00000198826.10	5.91	0.98	1.803	2.97E-91
C16orf59	ENSG00000162062.14	5.63	0.9	1.803	1.15E-138
SGOL1	ENSG00000129810.14	3.15	0.19	1.802	1.66E-121
MYB	ENSG00000118513.18	34.451	9.17	1.801	2.00E-28
TUBA1C	ENSG00000167553.14	257.244	73.231	1.799	5.88E-132
CREB3L1	ENSG00000157613.10	29.26	7.71	1.797	2.17E-53
CCDC167	ENSG00000198937.8	41.541	11.26	1.795	4.63E-180
C4A	ENSG00000244731.7	282.752	80.828	1.794	6.74E-14
POC1A	ENSG00000164087.7	7.86	1.56	1.791	1.07E-183
CTD-3193O13.11	ENSG00000268120.1	9.86	2.14	1.79	1.07E-45
GOLM1	ENSG00000135052.16	100.53	28.369	1.79	2.79E-55
H3F3AP4	ENSG00000235655.3	511.538	147.42	1.788	1.37E-57
STMND1	ENSG00000230873.8	4.97	0.73	1.787	4.64E-27
KCNK1	ENSG00000135750.14	15.64	3.83	1.785	1.03E-26
SLC1A4	ENSG00000115902.10	26.48	6.98	1.784	4.28E-59
LRG1	ENSG00000171236.9	12.08	2.8	1.783	2.29E-17
FKBP4	ENSG00000004478.7	142.27	40.72	1.78	1.04E-101
XBP1	ENSG00000100219.16	1408.554	409.863	1.779	1.01E-28
HIST1H2AE	ENSG00000277075.1	8.61	1.81	1.774	1.88E-36
HIST2H2AA3	ENSG00000203812.2	79.34	22.55	1.77	4.30E-48
KIF15	ENSG00000163808.16	4.01	0.47	1.769	5.06E-121
COL8A1	ENSG00000144810.15	20.75	5.39	1.767	1.00E-34
HIST1H4J	ENSG00000197238.4	14.18	3.46	1.767	5.42E-63
MB	ENSG00000198125.12	30.99	8.4	1.767	7.86E-56
RAB26	ENSG00000167964.12	6.85	1.31	1.765	6.09E-61
CCNF	ENSG00000162063.12	8.4	1.77	1.763	6.78E-149
PMAIP1	ENSG00000141682.11	9.42	2.07	1.763	4.18E-60
SLC12A8	ENSG00000221955.10	11.11	2.57	1.762	1.66E-117
CCNE2	ENSG00000175305.16	5.27	0.85	1.761	6.76E-87
KRT19	ENSG00000171345.13	1447.15	427.831	1.756	4.54E-54
TJP3	ENSG00000105289.14	32.789	9.03	1.752	4.41E-68
LAD1	ENSG00000159166.13	27.57	7.48	1.752	3.44E-23
F2RL2	ENSG00000164220.6	8.24	1.75	1.748	1.32E-34
CTC-510F12.6	ENSG00000267576.1	25.181	6.81	1.745	1.78E-56
TMEM63C	ENSG00000165548.10	7.68	1.59	1.745	1.77E-37
HIST2H4A	ENSG00000270882.2	19.01	4.98	1.743	1.11E-50
SLC7A5	ENSG00000103257.8	21.14	5.62	1.742	2.53E-50
BAMBI	ENSG00000095739.10	37.17	10.42	1.741	9.53E-20
CKAP2	ENSG00000136108.14	13.85	3.45	1.739	1.13E-102
RP11-379F12.3	ENSG00000243350.1	5.31	0.89	1.739	3.48E-26
TRIM59	ENSG00000213186.7	5.39	0.92	1.735	9.62E-140
HIST1H1PS1	ENSG00000216331.1	2.33	0	1.735	5.97E-46
RP4-800G7.1	ENSG00000239719.1	2.33	0	1.735	2.93E-03
AP000275.65	ENSG00000265590.9	8.25	1.78	1.734	5.25E-48
KIF18B	ENSG00000186185.13	2.86	0.16	1.734	6.10E-117
RAB3D	ENSG00000105514.7	23.62	6.41	1.732	5.75E-72
IGSF9	ENSG00000085552.16	14.34	3.62	1.731	2.28E-79
KIF26B	ENSG00000162849.15	3.25	0.28	1.731	1.86E-96
CDH1	ENSG00000039068.18	121.996	36.091	1.729	1.42E-27
SDR16C5	ENSG00000170786.12	5.73	1.03	1.729	1.73E-22
PTK6	ENSG00000101213.6	8.41	1.84	1.728	2.23E-62
TMEM97	ENSG00000109084.13	18.53	4.91	1.725	7.20E-82
DEPDC1	ENSG00000024526.16	2.8	0.15	1.724	5.21E-106
MLPH	ENSG00000115648.13	241.653	72.488	1.723	6.23E-10
AC005943.2	ENSG00000267059.2	2.96	0.2	1.722	1.86E-09
SKA1	ENSG00000154839.9	2.86	0.17	1.722	9.79E-122
TREM2	ENSG00000095970.16	22.63	6.17	1.721	8.86E-49
OVOL1	ENSG00000172818.9	5.43	0.95	1.721	1.92E-69
RP11-5P18.5	ENSG00000233078.1	8.32	1.83	1.72	5.66E-10
C4B	ENSG00000224389.8	275.688	83.031	1.719	3.50E-13
PRR36	ENSG00000183248.11	10.36	2.45	1.719	4.93E-67
TMCO1	ENSG00000143183.16	175.898	52.859	1.716	1.66E-121
FBP1	ENSG00000165140.9	74.578	22.011	1.716	1.39E-24
FANCI	ENSG00000140525.17	14.27	3.66	1.712	5.72E-125
WNT7B	ENSG00000188064.9	5.52	0.99	1.712	2.35E-50
PCNA	ENSG00000132646.10	117.27	35.131	1.711	1.97E-143
PLEK2	ENSG00000100558.8	7.83	1.7	1.709	3.10E-98
TSPAN13	ENSG00000106537.7	165.845	50.101	1.707	3.25E-61
PARD6B	ENSG00000124171.8	7.23	1.52	1.707	2.00E-51
HMGN1P30	ENSG00000235028.3	2.26	0	1.705	3.03E-24
CDS1	ENSG00000163624.5	15.85	4.18	1.702	8.61E-76
CH507-513H4.5	ENSG00000281383.1	4.71	0.76	1.698	9.64E-17
EEF1A1P12	ENSG00000214199.3	3.51	0.39	1.698	7.12E-14
IDH2	ENSG00000182054.9	154.278	46.941	1.696	3.35E-107
BRI3BP	ENSG00000184992.10	8.25	1.86	1.693	8.53E-94
CERS6-AS1	ENSG00000227617.8	28.699	8.19	1.692	1.50E-40
RAB11FIP4	ENSG00000131242.15	12.25	3.1	1.692	1.51E-67
IGHG2	ENSG00000211893.3	141.033	42.961	1.692	5.45E-11
RP11-334C17.6	ENSG00000275479.1	2.23	0	1.692	6.92E-08
LSR	ENSG00000105699.16	98.831	29.97	1.689	1.78E-121
COL5A2	ENSG00000204262.11	77.181	23.39	1.681	3.11E-47
RNASEH2A	ENSG00000104889.4	36.279	10.65	1.678	5.23E-179
MFAP2	ENSG00000117122.13	64.65	19.521	1.678	1.67E-59
HIST1H2BH	ENSG00000275713.1	3.44	0.39	1.675	6.61E-53
FPR3	ENSG00000187474.4	11.49	2.92	1.672	8.68E-37
FADS2	ENSG00000134824.13	40.961	12.18	1.671	9.55E-26
LRRC8E	ENSG00000171017.10	9.3	2.24	1.669	1.47E-86
CORO2A	ENSG00000106789.12	11.36	2.89	1.668	4.61E-69
ILDR1	ENSG00000145103.12	6.85	1.47	1.668	3.57E-74
SPATA17	ENSG00000162814.10	4.97	0.88	1.667	6.91E-79
B4GALNT4	ENSG00000182272.11	18.04	5	1.666	8.66E-49
MAGED2	ENSG00000102316.16	476.026	149.385	1.665	9.98E-50
HIST1H3D	ENSG00000197409.7	3.25	0.34	1.665	1.04E-45
H2BFS	ENSG00000234289.5	7.68	1.74	1.664	4.58E-79
MYO5B	ENSG00000167306.18	27.31	7.94	1.663	5.89E-72
DNAJC22	ENSG00000178401.14	4.79	0.83	1.662	4.02E-37
AC234582.1	ENSG00000279487.1	8.23	1.92	1.66	1.14E-19
C1QTNF6	ENSG00000133466.13	17.45	4.84	1.66	2.59E-89
CTD-2015H6.3	ENSG00000249042.5	14.45	3.89	1.66	1.48E-75
APOC1	ENSG00000130208.9	188.745	59.169	1.657	3.86E-38
DEPDC1B	ENSG00000035499.12	2.87	0.23	1.654	1.14E-116
ESCO2	ENSG00000171320.14	2.87	0.23	1.654	8.67E-95
NREP	ENSG00000134986.13	51.732	15.77	1.653	1.77E-88
COL5A1	ENSG00000130635.15	75.311	23.33	1.649	7.38E-45
DOPEY2	ENSG00000142197.12	13.82	3.73	1.648	1.15E-67
CCT3	ENSG00000163468.14	298.109	94.509	1.647	4.47E-181
DHCR24	ENSG00000116133.11	214.955	68.01	1.646	6.91E-42
HIST1H2AD	ENSG00000196866.2	2.87	0.24	1.642	7.80E-46
P4HA3	ENSG00000149380.11	5.02	0.93	1.641	5.70E-85
SHCBP1	ENSG00000171241.8	4.14	0.65	1.639	4.85E-107
PODXL2	ENSG00000114631.10	21.891	6.36	1.637	2.13E-54
SOX12	ENSG00000177732.7	13.54	3.68	1.635	2.13E-116
FCGR3A	ENSG00000203747.9	45.069	13.85	1.633	3.83E-47
OCLN	ENSG00000197822.10	19.22	5.53	1.631	6.23E-47
NME1	ENSG00000239672.7	136.446	43.389	1.631	1.50E-129
SLC38A1	ENSG00000111371.15	56.779	17.67	1.63	5.63E-31
OCIAD2	ENSG00000145247.11	85.781	27.04	1.63	6.37E-127
ZNF552	ENSG00000178935.5	36.849	11.24	1.629	4.92E-31
TRIB3	ENSG00000101255.10	23.079	6.79	1.628	1.35E-95
BOLA2B	ENSG00000169627.7	116.686	37.09	1.627	2.59E-143
CDCA2	ENSG00000184661.13	2.76	0.22	1.624	1.84E-96
ORC6	ENSG00000091651.8	4.95	0.93	1.624	4.18E-87
SNRPEP2	ENSG00000256968.1	13.64	3.75	1.624	1.83E-116
TMED3	ENSG00000166557.12	167.892	53.85	1.623	1.32E-137
PARP1	ENSG00000143799.12	96.388	30.651	1.622	7.23E-144
POLR3K	ENSG00000161980.5	25.53	7.62	1.622	1.41E-156
RABIF	ENSG00000183155.4	13.04	3.56	1.622	1.21E-184
ALDH18A1	ENSG00000059573.8	52.859	16.52	1.62	2.48E-134
RAD54L	ENSG00000085999.11	3.95	0.61	1.62	1.30E-112
CILP2	ENSG00000160161.9	3.27	0.39	1.619	9.71E-81
TPRN	ENSG00000176058.11	21.17	6.22	1.619	2.72E-77
IER3	ENSG00000137331.11	112.571	36.001	1.618	1.73E-39
FOXD3-AS1	ENSG00000230798.5	2.65	0.19	1.617	2.08E-48
PAK6	ENSG00000259288.5	2.8	0.24	1.616	4.40E-71
SLC16A6	ENSG00000108932.11	6.87	1.57	1.615	4.04E-39
OASL	ENSG00000135114.12	6.28	1.38	1.613	4.28E-45
MAZ	ENSG00000103495.13	260.023	84.442	1.611	7.77E-197
MAPK8IP2	ENSG00000008735.13	7.25	1.71	1.606	1.05E-51
SIAH2	ENSG00000181788.3	42.961	13.45	1.605	8.89E-73
RP11-544M22.13	ENSG00000270149.5	3.68	0.54	1.604	1.07E-21
ERBB3	ENSG00000065361.14	115.567	37.439	1.601	9.10E-66
YWHAZP5	ENSG00000213260.3	3.4	0.45	1.601	2.55E-47
TGIF2-C20orf24	ENSG00000259399.1	3.81	0.59	1.597	1.03E-26
IGSF3	ENSG00000143061.17	16.01	4.63	1.595	2.32E-51
ERMP1	ENSG00000099219.13	27.441	8.44	1.591	4.34E-65
STRBP	ENSG00000165209.18	29.009	8.96	1.591	1.70E-118
OAS2	ENSG00000111335.12	24.11	7.35	1.588	4.26E-42
H2AFX	ENSG00000188486.3	29.08	9.05	1.582	1.23E-140
EZH2	ENSG00000106462.10	10.19	2.74	1.581	7.83E-120
PSENEN	ENSG00000205155.7	178.749	59.091	1.581	2.03E-172
HIST3H2A	ENSG00000181218.5	22.32	6.8	1.58	3.49E-28
HIST1H2BG	ENSG00000273802.1	6.98	1.67	1.58	5.06E-24
MATN3	ENSG00000132031.12	9.24	2.43	1.578	1.74E-50
CEACAM5	ENSG00000105388.14	2.4	0.14	1.576	3.75E-32
HOTAIR	ENSG00000228630.5	2.34	0.12	1.576	5.93E-33
ABHD17C	ENSG00000136379.11	16.31	4.83	1.57	3.92E-76
INTS7	ENSG00000143493.12	18.34	5.52	1.569	3.91E-146
SLC39A11	ENSG00000133195.11	43.299	13.98	1.564	3.66E-88
ADM2	ENSG00000128165.8	3.64	0.57	1.563	1.63E-89
C3orf14	ENSG00000114405.10	52.182	17.03	1.561	1.14E-38
RAB27B	ENSG00000041353.9	10.24	2.81	1.561	5.63E-22
Metazoa_SRP	ENSG00000274012.1	349.197	117.718	1.561	3.52E-49
HIST2H4B	ENSG00000270276.2	12.03	3.42	1.56	2.98E-54
ABRACL	ENSG00000146386.7	61.031	20.05	1.559	9.18E-91
NACC1	ENSG00000160877.5	34.08	10.91	1.558	3.40E-157
YWHAZP4	ENSG00000213131.3	2.77	0.28	1.558	1.53E-54
PIK3R2	ENSG00000105647.14	38.3	12.36	1.557	1.13E-126
SNRPGP2	ENSG00000264350.1	18.181	5.52	1.557	1.08E-82
CHEK1	ENSG00000149554.12	7.41	1.86	1.556	3.67E-98
B4GALNT3	ENSG00000139044.10	6.52	1.56	1.555	2.70E-30
RP11-417E7.2	ENSG00000261039.2	2.2	0.09	1.554	7.21E-80
RP11-334E6.12	ENSG00000263873.1	33.21	10.66	1.553	2.60E-37
CDKN2A	ENSG00000147889.16	10.83	3.04	1.55	6.70E-38
SIX1	ENSG00000126778.8	8.31	2.18	1.55	5.08E-18
AL158801.1	ENSG00000279392.1	4.18	0.77	1.549	2.09E-51
MICAL2	ENSG00000133816.13	21.891	6.83	1.548	3.76E-68
ESPL1	ENSG00000135476.11	3.44	0.52	1.546	1.37E-108
CDH11	ENSG00000140937.13	41.969	13.73	1.545	1.64E-30
TNFRSF18	ENSG00000186891.13	7.23	1.82	1.545	5.09E-50
SIX4	ENSG00000100625.8	4.33	0.83	1.542	3.97E-65
PLEKHF2	ENSG00000175895.3	36.339	11.82	1.542	1.36E-48
MAFG-AS1	ENSG00000265688.1	6.27	1.5	1.54	9.44E-108
ADAMDEC1	ENSG00000134028.14	2.72	0.28	1.539	6.44E-43
KIAA1324	ENSG00000116299.16	129.921	44.059	1.539	1.64E-21
RP11-138I1.4	ENSG00000265401.1	164.084	55.85	1.538	5.56E-66
RGS4	ENSG00000117152.13	5.32	1.18	1.536	2.35E-43
RAB11FIP1	ENSG00000156675.15	23.64	7.51	1.534	1.75E-21
LTB	ENSG00000227507.2	6.64	1.64	1.533	3.52E-30
RP6-65G23.3	ENSG00000259153.1	3.94	0.71	1.531	8.44E-92
PYCARD	ENSG00000103490.13	63.289	21.28	1.529	4.49E-46
GOLT1A	ENSG00000174567.7	9.33	2.58	1.529	3.26E-57
SMPDL3B	ENSG00000130768.14	11.36	3.29	1.527	9.94E-61
SKAP1	ENSG00000141293.15	14.11	4.25	1.525	2.87E-28
VANGL1	ENSG00000173218.14	8.58	2.33	1.524	6.12E-69
SERINC2	ENSG00000168528.11	114.737	39.27	1.523	2.07E-60
EFNA3	ENSG00000143590.13	14.03	4.24	1.52	6.19E-57
KDELR3	ENSG00000100196.10	29.019	9.48	1.518	6.10E-52
CKMT1A	ENSG00000223572.9	11.22	3.27	1.517	1.08E-21
GRHL2	ENSG00000083307.10	24.08	7.77	1.516	2.52E-68
SMIM14	ENSG00000163683.11	65.821	22.371	1.516	1.11E-30
HIST1H2AI	ENSG00000196747.4	1.86	0	1.516	8.05E-59
ARMT1	ENSG00000146476.10	38.22	12.72	1.515	4.69E-25
CTB-191K22.5	ENSG00000267815.1	12.84	3.85	1.513	4.18E-20
H3F3A	ENSG00000163041.9	1042.404	364.682	1.513	2.95E-161
SRP9	ENSG00000143742.12	335.669	117.14	1.511	7.85E-131
HMGA1	ENSG00000137309.19	77.648	26.629	1.509	9.25E-95
HMGN2P5	ENSG00000234664.1	186.534	64.87	1.509	1.13E-49
CD2	ENSG00000116824.4	8.72	2.42	1.507	8.67E-19
MBOAT7	ENSG00000125505.16	81.182	27.92	1.507	1.24E-118
PAICS	ENSG00000128050.8	71.828	24.65	1.506	2.47E-92
CERS2	ENSG00000143418.19	331.254	116.033	1.505	3.19E-87
SUSD4	ENSG00000143502.14	13.5	4.11	1.505	4.86E-31
VCAN	ENSG00000038427.15	74.899	25.81	1.501	1.11E-33
CLSPN	ENSG00000092853.13	2.45	0.22	1.5	3.35E-97
ADAM12	ENSG00000148848.14	14.4	4.45	1.499	1.68E-29
TBC1D9	ENSG00000109436.7	84.132	29.171	1.497	4.63E-10
SNORA73A	ENSG00000274266.1	1.82	0	1.496	1.74E-10
EIF1AXP1	ENSG00000236698.1	12.36	3.74	1.495	1.03E-18
TRPM2-AS	ENSG00000230061.2	4.29	0.88	1.493	8.96E-19
RP11-452I5.2	ENSG00000266036.1	5.92	1.46	1.492	9.59E-38
CENPN	ENSG00000166451.13	10.41	3.06	1.491	3.83E-77
NAPSB	ENSG00000131401.11	9.76	2.83	1.49	9.83E-29
EVPL	ENSG00000167880.7	10.34	3.04	1.489	2.69E-92
TUFT1	ENSG00000143367.15	25.37	8.41	1.487	4.32E-74
CMBL	ENSG00000164237.8	43.501	14.89	1.486	6.03E-16
ZNF281	ENSG00000162702.7	12.8	3.93	1.485	7.64E-57
KIF18A	ENSG00000121621.6	2.55	0.27	1.483	1.55E-104
DNAAF3	ENSG00000167646.13	4.49	0.97	1.479	5.08E-45
RBM47	ENSG00000163694.14	39.21	13.44	1.477	1.08E-44
RMI1	ENSG00000178966.15	8.63	2.46	1.477	1.02E-76
MAGED1	ENSG00000179222.17	140.088	49.669	1.477	3.94E-84
RP11-468E2.1	ENSG00000254692.1	19.14	6.24	1.476	8.35E-22
CDK5	ENSG00000164885.12	19.35	6.32	1.475	2.42E-164
HIST1H1C	ENSG00000187837.3	92.629	32.69	1.475	1.84E-32
ENTPD7	ENSG00000198018.6	5.7	1.41	1.475	2.08E-80
RARRES3	ENSG00000133321.10	193.085	69.041	1.47	1.18E-22
P3H4	ENSG00000141696.12	20.831	6.88	1.47	1.87E-100
OAS3	ENSG00000111331.12	19.7	6.49	1.467	1.01E-46
CCND1	ENSG00000110092.3	121.136	43.239	1.465	4.53E-26
SLC39A4	ENSG00000147804.9	46.051	16.06	1.464	7.73E-50
CD48	ENSG00000117091.9	15.29	4.91	1.463	9.64E-20
MSMB	ENSG00000263639.5	3.52	0.64	1.463	5.43E-21
LEF1	ENSG00000138795.9	15.64	5.04	1.462	1.01E-64
TDO2	ENSG00000151790.8	2.11	0.13	1.461	1.01E-68
CENPE	ENSG00000138778.11	2.66	0.33	1.46	3.07E-101
DCTPP1	ENSG00000179958.8	72.348	25.66	1.46	1.71E-128
RAMP1	ENSG00000132329.10	12.92	4.06	1.46	3.19E-39
FGD3	ENSG00000127084.17	12.8	4.02	1.459	1.31E-34
HIST2H2BE	ENSG00000184678.9	32.869	11.32	1.459	4.33E-30
UQCC2	ENSG00000137288.9	100.572	35.981	1.458	5.18E-139
PRRT3	ENSG00000163704.11	5.78	1.47	1.457	1.93E-53
NME2	ENSG00000011052.21	27.789	9.49	1.456	3.99E-63
SYNDIG1	ENSG00000101463.5	2.59	0.31	1.454	3.29E-60
APOA1BP	ENSG00000163382.11	147.226	53.16	1.452	2.53E-160
CNIH2	ENSG00000174871.10	3.65	0.7	1.452	2.41E-87
PLK4	ENSG00000142731.10	5.95	1.54	1.452	5.12E-94
SIPA1L3	ENSG00000105738.10	20.21	6.76	1.451	5.01E-56
HES6	ENSG00000144485.10	6.3	1.67	1.451	3.88E-69
TOX3	ENSG00000103460.16	7.73	2.2	1.448	1.37E-21
TRPM2	ENSG00000142185.16	10.54	3.23	1.448	2.43E-44
RIBC2	ENSG00000128408.8	3.2	0.54	1.447	2.70E-85
HELLS	ENSG00000119969.14	6.22	1.65	1.446	1.11E-94
SDSL	ENSG00000139410.14	15.73	5.15	1.444	1.04E-80
KMO	ENSG00000117009.11	3.27	0.57	1.443	1.10E-34
FAM103A2P	ENSG00000235272.1	12.62	4.01	1.443	3.62E-28
CACFD1	ENSG00000160325.14	23.14	7.9	1.44	1.06E-87
DIAPH3	ENSG00000139734.17	2.31	0.22	1.44	1.39E-87
F11R	ENSG00000158769.17	87.407	31.631	1.438	1.70E-70
MAP7	ENSG00000135525.18	20.93	7.1	1.437	8.20E-55
C3orf52	ENSG00000114529.12	6.44	1.75	1.436	2.85E-38
ENAH	ENSG00000154380.16	86.258	31.299	1.434	2.34E-36
STAT1	ENSG00000115415.18	89.902	32.651	1.434	2.55E-45
DPP3	ENSG00000254986.7	41.351	14.68	1.433	3.20E-138
BATF	ENSG00000156127.6	16.939	5.65	1.432	7.37E-36
CASC5	ENSG00000137812.19	2.32	0.23	1.432	5.45E-117
PLAUR	ENSG00000011422.11	31.55	11.06	1.432	2.24E-63
CAPN9	ENSG00000135773.12	2.37	0.25	1.431	1.28E-40
LILRB4	ENSG00000186818.12	13.86	4.51	1.431	1.37E-40
DLG3	ENSG00000082458.11	29.65	10.38	1.429	9.80E-87
AC144530.1	ENSG00000234742.1	3.52	0.68	1.428	2.16E-18
ENPP5	ENSG00000112796.9	14.47	4.75	1.428	3.28E-20
ST14	ENSG00000149418.10	52.72	18.98	1.427	2.25E-63
RPLP0P2	ENSG00000243742.5	2.63	0.35	1.427	3.75E-96
C9orf152	ENSG00000188959.9	12.37	3.98	1.425	5.02E-13
SMYD3	ENSG00000185420.18	30.95	10.9	1.425	7.33E-89
CDCP1	ENSG00000163814.7	11.82	3.78	1.423	5.96E-44
ARL6IP1	ENSG00000170540.14	217.684	80.682	1.421	2.62E-90
STIL	ENSG00000123473.15	3.74	0.77	1.421	1.50E-93
MREG	ENSG00000118242.15	23.25	8.07	1.419	9.15E-40
CAPG	ENSG00000042493.15	267.296	99.401	1.418	1.64E-71
FUT8	ENSG00000033170.16	36.201	12.96	1.414	5.60E-35
C2orf15	ENSG00000273045.5	5.25	1.35	1.411	1.67E-65
GALNT7	ENSG00000109586.11	33.011	11.79	1.411	3.54E-32
CENPK	ENSG00000123219.12	5.1	1.3	1.407	4.48E-87
CCL5	ENSG00000271503.5	25.751	9.1	1.405	7.37E-16
CKAP4	ENSG00000136026.13	59.581	21.891	1.404	1.00E-104
SLC27A2	ENSG00000140284.10	3.89	0.85	1.402	6.09E-19
BLNK	ENSG00000095585.16	14.16	4.74	1.401	5.70E-51
AARD	ENSG00000205002.3	10.68	3.43	1.399	3.11E-19
SMS	ENSG00000102172.15	95.398	35.569	1.398	2.57E-116
TSTA3	ENSG00000104522.15	111.152	41.61	1.396	7.84E-122
OLA1	ENSG00000138430.15	117.587	44.08	1.395	1.88E-72
SMC4	ENSG00000113810.15	29.161	10.48	1.394	1.53E-82
TCEA1P2	ENSG00000230409.3	6.38	1.81	1.393	4.44E-17
PAX9	ENSG00000198807.12	2.7	0.41	1.392	4.71E-39
ECE2	ENSG00000145194.17	7.6	2.28	1.391	3.71E-116
SERPINA3	ENSG00000273259.2	365.669	138.774	1.391	8.62E-09
ZBTB42	ENSG00000179627.9	11.47	3.76	1.389	1.15E-48
LY86	ENSG00000112799.8	8.97	2.81	1.388	2.26E-43
NUAK2	ENSG00000163545.8	3.84	0.85	1.388	8.26E-101
SEPHS2	ENSG00000179918.16	67.808	25.291	1.388	4.42E-97
KCNK6	ENSG00000099337.4	11.4	3.74	1.387	3.18E-50
PDIA4	ENSG00000155660.10	107.142	40.38	1.386	6.00E-112
ATP6AP1	ENSG00000071553.16	179.096	67.949	1.385	2.70E-124
GGH	ENSG00000137563.11	23.95	8.55	1.385	4.04E-38
PDIA3	ENSG00000167004.12	484.011	184.912	1.383	4.89E-124
CLDN7	ENSG00000181885.18	104.372	39.45	1.381	7.36E-66
KIAA1467	ENSG00000084444.13	15.2	5.22	1.381	1.10E-24
RHNO1	ENSG00000171792.10	28.249	10.23	1.381	2.14E-106
SPTSSB	ENSG00000196542.8	6	1.69	1.38	2.36E-14
PIGY	ENSG00000255072.1	18.96	6.67	1.38	7.32E-10
C2orf54	ENSG00000172478.17	2.25	0.25	1.379	2.35E-27
EIF2AK1	ENSG00000086232.12	91.81	34.731	1.377	1.36E-123
KNOP1	ENSG00000103550.13	34.139	12.54	1.376	2.55E-127
VAMP8	ENSG00000118640.10	254.619	97.517	1.376	5.66E-133
CCDC78	ENSG00000162004.16	4.37	1.07	1.375	6.89E-43
TPM3	ENSG00000143549.19	383.344	147.277	1.374	1.31E-154
DNALI1	ENSG00000163879.10	32.54	11.95	1.373	2.02E-05
RSAD2	ENSG00000134321.11	8.92	2.83	1.373	2.26E-29
THY1	ENSG00000154096.13	118.348	45.129	1.371	1.22E-40
H2AFZ	ENSG00000164032.11	275.001	105.741	1.371	1.86E-149
DARS2	ENSG00000117593.9	17.74	6.25	1.37	5.32E-84
ADGRB2	ENSG00000121753.12	7.81	2.41	1.369	4.89E-29
THOC3	ENSG00000051596.9	45.79	17.12	1.369	5.02E-89
CLPSL1	ENSG00000204140.9	2.33	0.29	1.368	6.78E-29
RP11-78A19.3	ENSG00000267165.1	21.459	7.7	1.368	5.23E-29
LAMTOR2	ENSG00000116586.11	147.789	56.7	1.367	6.00E-137
SCCPDH	ENSG00000143653.9	52.819	19.88	1.366	5.07E-38
FAM46C	ENSG00000183508.4	8.66	2.75	1.365	1.15E-17
AC009005.2	ENSG00000267751.5	3.3	0.67	1.364	5.71E-61
IGHV4-31	ENSG00000231475.3	3.94	0.92	1.363	6.20E-03
CHPF	ENSG00000123989.13	61.01	23.119	1.362	3.76E-95
WDR62	ENSG00000075702.16	2.88	0.51	1.362	1.92E-116
SRD5A3	ENSG00000128039.10	37.901	14.14	1.361	6.84E-83
RASL11B	ENSG00000128045.6	4.65	1.2	1.361	5.63E-56
UBE2MP1	ENSG00000261461.1	2.98	0.55	1.361	2.83E-67
MSR1	ENSG00000038945.14	17.2	6.09	1.36	5.21E-36
LDLRAD4	ENSG00000168675.18	32.801	12.17	1.36	1.89E-29
SHTN1	ENSG00000187164.17	30.21	11.17	1.359	2.29E-62
CTA-384D8.35	ENSG00000272666.1	2.64	0.42	1.358	4.30E-41
RP11-204C16.4	ENSG00000217624.2	2.38	0.32	1.357	1.45E-42
TSTD1	ENSG00000215845.10	184.349	71.53	1.354	2.37E-70
ROGDI	ENSG00000067836.12	44.08	16.65	1.353	5.20E-72
RP11-347C12.10	ENSG00000260219.2	4.62	1.2	1.353	7.70E-64
ALCAM	ENSG00000170017.12	55.008	20.949	1.351	6.87E-17
BCL9	ENSG00000116128.9	16.57	5.89	1.351	8.05E-60
TMEM265	ENSG00000281991.1	24.21	8.88	1.351	3.99E-58
PPAP2C	ENSG00000141934.9	90.993	35.089	1.35	1.20E-44
SNRNP25	ENSG00000161981.10	49.47	18.8	1.35	5.00E-137
CCR5	ENSG00000160791.13	3.2	0.65	1.348	3.36E-32
RP11-379F12.4	ENSG00000232638.1	2.59	0.41	1.348	6.97E-25
E2F8	ENSG00000129173.12	1.85	0.12	1.347	2.71E-86
GPRIN1	ENSG00000169258.6	2.33	0.31	1.346	1.63E-110
TDRKH	ENSG00000182134.15	12.74	4.41	1.345	6.93E-68
RP11-388M20.2	ENSG00000261385.1	1.54	0	1.345	3.36E-17
HIST1H2AM	ENSG00000278677.1	1.54	0	1.345	6.63E-68
RALGPS2	ENSG00000116191.17	14.03	4.92	1.344	2.36E-30
SEC23B	ENSG00000101310.14	59.688	22.92	1.343	1.08E-73
BLM	ENSG00000197299.10	4.02	0.98	1.342	1.69E-97
TMEM254	ENSG00000133678.13	52.811	20.22	1.342	2.40E-65
BPNT1	ENSG00000162813.17	33.721	12.71	1.341	6.79E-67
SYAP1	ENSG00000169895.5	27.27	10.16	1.341	5.30E-78
PP14571	ENSG00000218416.4	2.42	0.35	1.341	1.02E-33
TOM1L1	ENSG00000141198.13	42.349	16.12	1.34	1.17E-36
PPP2R4	ENSG00000119383.19	159.133	62.318	1.339	7.67E-105
RP11-805J14.5	ENSG00000254721.1	14.36	5.07	1.339	4.48E-69
TNFRSF12A	ENSG00000006327.13	57.992	22.33	1.338	1.15E-38
RP11-265D17.2	ENSG00000254680.1	4.99	1.37	1.338	5.90E-43
PRRG4	ENSG00000135378.3	8.07	2.59	1.337	8.82E-48
GREM1	ENSG00000166923.10	9.68	3.23	1.336	5.69E-13
MRPL14	ENSG00000180992.6	65.848	25.479	1.336	1.12E-146
CYB561	ENSG00000008283.15	80.32	31.241	1.335	9.17E-89
ELOVL2	ENSG00000197977.3	4.35	1.12	1.335	1.73E-12
OAS1	ENSG00000089127.12	37.33	14.19	1.335	2.87E-32
DERL3	ENSG00000099958.14	15.54	5.56	1.334	8.81E-16
DIO2	ENSG00000211448.11	4.9	1.34	1.334	2.71E-18
RP11-321G12.1	ENSG00000259459.5	5.83	1.71	1.334	4.87E-11
MINOS1-NBL1	ENSG00000270136.5	5.73	1.67	1.334	1.56E-83
MRPS34	ENSG00000074071.13	125.304	49.148	1.333	3.95E-128
SOX4	ENSG00000124766.5	40.89	15.63	1.333	1.40E-54
PPT1	ENSG00000131238.16	137.253	53.88	1.333	4.00E-57
RP11-651P23.4	ENSG00000224831.3	8.75	2.87	1.333	7.99E-52
RP4-568C11.4	ENSG00000274173.1	27.219	10.2	1.333	1.63E-27
APOO	ENSG00000184831.13	28.359	10.66	1.332	4.18E-130
GNPNAT1	ENSG00000100522.8	22.09	8.17	1.332	2.03E-58
CXCR3	ENSG00000186810.7	2.14	0.25	1.329	4.93E-37
KCNK15	ENSG00000124249.6	6.1	1.83	1.327	4.97E-26
SYNE4	ENSG00000181392.14	21.11	7.81	1.327	1.12E-65
GGCT	ENSG00000006625.17	121.591	47.91	1.326	2.17E-93
SERTAD4	ENSG00000082497.11	14.88	5.34	1.325	1.09E-26
PYCRL	ENSG00000104524.13	15.15	5.45	1.324	3.15E-100
TTC9	ENSG00000133985.2	8.83	2.93	1.323	1.28E-41
CENPI	ENSG00000102384.13	2.6	0.44	1.322	1.16E-90
SFXN2	ENSG00000156398.12	14.97	5.39	1.321	2.83E-42
SLC52A3	ENSG00000101276.14	10.36	3.55	1.32	5.88E-49
RP11-483P21.2	ENSG00000260228.5	3.87	0.95	1.32	7.54E-29
RP11-480I12.5	ENSG00000214796.8	2.94	0.58	1.318	1.72E-63
TINCR	ENSG00000223573.6	3.14	0.66	1.318	5.13E-34
OPN3	ENSG00000054277.12	15.34	5.56	1.317	3.03E-38
RP11-459E5.1	ENSG00000253125.1	1.89	0.16	1.317	4.05E-35
CTD-2510F5.4	ENSG00000265415.1	2.11	0.25	1.315	4.42E-66
FAP	ENSG00000078098.13	30.399	11.62	1.315	2.45E-37
MCM10	ENSG00000065328.16	2.95	0.59	1.313	6.01E-68
RPL39L	ENSG00000163923.9	28.271	10.78	1.313	1.46E-40
FOXP3	ENSG00000049768.14	2.55	0.43	1.312	2.86E-77
SMIM15	ENSG00000188725.7	44.019	17.14	1.311	3.40E-45
PVRL2	ENSG00000130202.9	162.59	64.96	1.31	3.46E-95
ZBTB9	ENSG00000213588.5	9.44	3.21	1.31	8.70E-87
EFNA4	ENSG00000243364.7	25.539	9.72	1.308	1.36E-57
PPM1H	ENSG00000111110.11	8.53	2.85	1.308	1.60E-37
ZNF28	ENSG00000198538.10	13.73	4.95	1.308	5.30E-72
DCAF13	ENSG00000164934.13	42.279	16.49	1.307	1.63E-95
AP1S1	ENSG00000106367.13	64.888	25.679	1.304	3.21E-127
NUCB2	ENSG00000070081.15	146.027	58.549	1.304	3.16E-47
EPRS	ENSG00000136628.17	77.632	30.86	1.303	1.97E-136
PCSK6	ENSG00000140479.16	15.63	5.74	1.303	4.83E-15
ESPN	ENSG00000187017.14	16.72	6.18	1.303	4.69E-21
ENC1	ENSG00000171617.13	16.56	6.12	1.302	1.39E-41
TMED2	ENSG00000086598.10	202.91	81.718	1.302	7.54E-73
TRBV25-1	ENSG00000211751.7	13.62	4.93	1.302	1.98E-13
ELL3	ENSG00000128886.11	13.37	4.83	1.301	4.59E-51
UGDH	ENSG00000109814.11	49.381	19.46	1.3	3.95E-23
RASEF	ENSG00000165105.9	14.19	5.17	1.3	1.42E-24
NIPSNAP1	ENSG00000184117.11	50.801	20.04	1.3	3.46E-97
BZW1P2	ENSG00000198406.7	27.38	10.53	1.299	2.80E-11
SPA17	ENSG00000064199.6	12.82	4.62	1.298	1.31E-37
TIMELESS	ENSG00000111602.11	14.82	5.44	1.297	1.38E-113
LRRN2	ENSG00000170382.11	9.31	3.2	1.296	1.80E-29
FBXO45	ENSG00000174013.7	10.05	3.5	1.296	1.41E-83
RPN2	ENSG00000118705.16	276.607	112.103	1.295	3.19E-113
WDR34	ENSG00000119333.11	65.412	26.06	1.295	9.87E-117
GBP5	ENSG00000154451.14	5.6	1.69	1.295	1.07E-28
H2AFV	ENSG00000105968.18	164.141	66.348	1.294	6.81E-171
MRPL17	ENSG00000158042.8	73.322	29.339	1.293	3.84E-167
PIGM	ENSG00000143315.6	9.97	3.48	1.292	8.58E-80
CKMT1B	ENSG00000237289.9	11.06	3.93	1.291	5.02E-16
MTFR2	ENSG00000146410.11	2.67	0.5	1.291	1.61E-94
TRAC	ENSG00000277734.4	29.8	11.6	1.289	5.57E-14
ACOT7	ENSG00000097021.19	26.379	10.21	1.288	4.96E-87
RGS16	ENSG00000143333.6	13.91	5.11	1.287	6.01E-28
FAM174B	ENSG00000185442.12	37.54	14.79	1.287	1.23E-33
TMEM141	ENSG00000244187.7	117.701	47.659	1.287	2.08E-82
IL1RN	ENSG00000136689.18	8.44	2.87	1.286	9.09E-23
ISG20L2	ENSG00000143319.16	39.769	15.72	1.286	1.72E-67
RCC2	ENSG00000179051.13	69.772	28.031	1.286	4.12E-129
LAPTM4B	ENSG00000104341.16	72.72	29.26	1.285	1.63E-32
TRBC2	ENSG00000211772.8	25.61	9.92	1.285	1.49E-10
SLC39A9	ENSG00000029364.11	43.919	17.45	1.284	3.65E-47
HLA-DQA2	ENSG00000237541.3	9.73	3.41	1.283	3.36E-17
LLGL2	ENSG00000073350.13	48.462	19.36	1.281	1.79E-86
NAT14	ENSG00000090971.4	23.801	9.21	1.28	1.63E-86
TMC5	ENSG00000103534.16	14.96	5.57	1.28	1.02E-07
LRRC59	ENSG00000108829.9	79.192	32.019	1.28	1.33E-94
RPS10-NUDT3	ENSG00000270800.1	14.27	5.29	1.28	2.34E-69
TXNDC17	ENSG00000129235.10	137.51	56.11	1.278	6.67E-145
FAM102A	ENSG00000167106.11	67.648	27.31	1.278	4.01E-68
HSPA4	ENSG00000170606.13	100.12	40.709	1.278	4.48E-109
MYCBP	ENSG00000214114.8	32.59	12.85	1.278	2.05E-85
RP11-867G23.4	ENSG00000254452.1	15.18	5.67	1.278	4.03E-17
RNFT2	ENSG00000135119.14	3.31	0.78	1.276	1.28E-90
HAGHL	ENSG00000103253.17	10.52	3.76	1.275	2.78E-56
TMEM241	ENSG00000134490.13	19.569	7.5	1.275	1.17E-67
SLAMF8	ENSG00000158714.10	7.52	2.52	1.275	1.17E-38
LRRC46	ENSG00000141294.9	3.4	0.82	1.274	2.93E-46
FANCF	ENSG00000183161.4	8.36	2.87	1.274	7.71E-100
REEP6	ENSG00000115255.10	39.151	15.62	1.273	6.20E-09
PPM1J	ENSG00000155367.15	7.02	2.32	1.272	6.36E-42
RP11-1143G9.4	ENSG00000257764.2	4.99	1.48	1.272	3.85E-11
NEURL1	ENSG00000107954.10	2.21	0.33	1.271	1.13E-36
SGOL2	ENSG00000163535.17	4.02	1.08	1.271	2.63E-90
MST1R	ENSG00000164078.12	12.1	4.43	1.271	3.99E-29
GALE	ENSG00000117308.14	35.471	14.12	1.27	2.26E-89
ZP3	ENSG00000188372.14	11.73	4.28	1.27	1.22E-29
AUNIP	ENSG00000127423.10	2.18	0.32	1.269	1.70E-102
MYO6	ENSG00000196586.13	52.639	21.259	1.269	6.01E-34
COA6	ENSG00000168275.14	50.681	20.48	1.267	2.64E-139
PRPS2	ENSG00000101911.12	28.849	11.41	1.266	7.59E-60
ERCC6L	ENSG00000186871.6	1.79	0.16	1.266	4.82E-112
ATP6V0E2	ENSG00000171130.17	54.108	21.93	1.265	3.02E-50
TMEM9	ENSG00000116857.16	130.607	53.779	1.265	1.54E-104
KLHDC9	ENSG00000162755.13	16.45	6.26	1.265	8.20E-29
DHCR7	ENSG00000172893.15	38.419	15.41	1.264	8.79E-51
KIF14	ENSG00000118193.11	1.57	0.07	1.264	1.36E-92
COPA	ENSG00000122218.14	124.94	51.47	1.263	1.31E-63
DNAH14	ENSG00000185842.14	10.16	3.65	1.263	2.51E-104
FGFR3	ENSG00000068078.17	5.28	1.62	1.261	2.76E-28
NLN	ENSG00000123213.22	13.5	5.05	1.261	8.65E-48
RP11-345J4.5	ENSG00000261740.5	37.09	14.89	1.261	4.52E-101
FAM3C2	ENSG00000174028.6	20.579	8.01	1.26	5.18E-13
RP11-579D7.2	ENSG00000257653.1	1.92	0.22	1.259	6.71E-07
CCDC160	ENSG00000203952.9	3.11	0.72	1.257	5.59E-17
TRIM14	ENSG00000106785.14	18.72	7.25	1.257	4.00E-53
PLS1	ENSG00000120756.12	5.5	1.72	1.257	5.16E-27
HIST1H2BJ	ENSG00000124635.8	4.14	1.15	1.257	1.40E-40
FAM110A	ENSG00000125898.12	24.33	9.6	1.257	1.09E-83
TCEA3	ENSG00000204219.9	60.69	24.81	1.257	1.28E-32
YWHAZ	ENSG00000164924.17	495.107	206.7	1.256	6.84E-62
CTD-2033D15.1	ENSG00000259279.1	2.58	0.5	1.255	7.39E-24
KCNJ11	ENSG00000187486.5	7.4	2.52	1.255	3.32E-26
LRBA	ENSG00000198589.10	41.729	16.9	1.255	9.41E-42
MRPL13	ENSG00000172172.7	59.071	24.19	1.254	2.14E-102
LINC00504	ENSG00000248360.7	3.27	0.79	1.254	4.50E-19
RGS10	ENSG00000148908.14	75.18	30.96	1.253	1.43E-76
SFN	ENSG00000175793.11	43.191	17.54	1.253	8.86E-24
TCTEX1D2	ENSG00000213123.10	22.62	8.91	1.253	4.43E-85
FTH1P20	ENSG00000226564.1	16.39	6.3	1.252	3.68E-27
EDN2	ENSG00000127129.9	4.07	1.13	1.251	1.39E-17
MAPK13	ENSG00000156711.16	42.47	17.27	1.251	8.82E-85
RPL37P6	ENSG00000241431.1	2.38	0.42	1.251	1.97E-20
SUCO	ENSG00000094975.13	26.04	10.37	1.25	1.35E-53
TMEM33	ENSG00000109133.12	24.289	9.64	1.249	4.21E-50
LYPLA1	ENSG00000120992.17	58.989	24.24	1.249	2.01E-47
S100A11	ENSG00000163191.5	1302.889	547.531	1.249	1.42E-62
SLC52A2	ENSG00000185803.8	52.841	21.651	1.249	1.54E-110
CNTD2	ENSG00000105219.8	3.06	0.71	1.247	2.18E-39
NELL2	ENSG00000184613.10	4.91	1.49	1.247	4.67E-25
DDIAS	ENSG00000165490.12	2.89	0.64	1.246	5.81E-68
LSM12P1	ENSG00000232024.2	15.89	6.12	1.246	4.52E-25
RHPN1-AS1	ENSG00000254389.3	2.89	0.64	1.246	9.15E-98
AMACR	ENSG00000242110.7	12.76	4.81	1.244	1.48E-53
CALR	ENSG00000179218.13	634.202	267.111	1.244	1.53E-126
GPR143	ENSG00000101850.12	3.78	1.02	1.243	4.44E-46
ACP5	ENSG00000102575.10	59.059	24.39	1.242	2.42E-30
TMC4	ENSG00000167608.11	66.201	27.42	1.242	6.26E-39
FUT2	ENSG00000176920.11	4.89	1.49	1.242	1.59E-33
LAMP3	ENSG00000078081.7	2.31	0.4	1.241	5.01E-26
REPS2	ENSG00000169891.17	8.88	3.18	1.241	2.13E-38
SET	ENSG00000119335.16	284.443	119.809	1.24	1.13E-61
LSM4	ENSG00000130520.10	136.106	57.059	1.24	1.56E-160
MSI2	ENSG00000153944.10	37.34	15.23	1.24	1.20E-49
GLO1	ENSG00000124767.6	113.542	47.53	1.239	1.47E-81
TPMT	ENSG00000137364.4	14.15	5.42	1.239	2.12E-79
GGPS1	ENSG00000152904.11	56.48	23.369	1.238	1.89E-85
TMEM206	ENSG00000065600.12	8.92	3.21	1.237	2.59E-117
WNT2	ENSG00000105989.8	4.61	1.38	1.237	5.65E-25
GINS4	ENSG00000147536.11	3.83	1.05	1.236	8.53E-55
SERPINA11	ENSG00000186910.3	4.44	1.31	1.236	2.33E-11
CTSD	ENSG00000117984.12	680.098	288.414	1.235	7.93E-45
EEF1A1P9	ENSG00000249264.1	2.2	0.36	1.234	7.87E-08
C16orf71	ENSG00000166246.13	3.42	0.88	1.233	7.32E-53
CD24P4	ENSG00000185275.6	1.35	0	1.233	3.25E-16
FANCA	ENSG00000187741.14	7.91	2.79	1.233	1.13E-66
C3orf80	ENSG00000180044.4	2.43	0.46	1.232	4.28E-82
HLA-DQA1	ENSG00000196735.11	76.792	32.11	1.232	1.17E-21
RP11-289I10.2	ENSG00000223612.3	6.21	2.07	1.232	1.55E-50
RPS2P55	ENSG00000216866.5	3.86	1.07	1.231	4.40E-58
SHROOM2	ENSG00000146950.12	4.49	1.34	1.23	2.04E-62
E2F2	ENSG00000007968.6	1.79	0.19	1.229	2.38E-86
KIF22	ENSG00000079616.12	55.741	23.209	1.229	5.29E-117
QPRT	ENSG00000103485.17	11.75	4.44	1.229	1.88E-23
TUBB4B	ENSG00000188229.5	236.09	100.169	1.229	2.22E-97
ADAM8	ENSG00000151651.15	7.97	2.83	1.228	1.07E-49
TMEM54	ENSG00000121900.18	72.67	30.45	1.228	7.07E-92
PSRC1	ENSG00000134222.16	7.62	2.68	1.228	4.86E-90
TMEM125	ENSG00000179178.10	19.08	7.57	1.228	1.10E-63
CENPL	ENSG00000120334.15	6.76	2.32	1.225	1.09E-97
CYP51A1	ENSG00000001630.15	35.439	14.6	1.224	4.61E-51
NCAPG2	ENSG00000146918.19	11.45	4.33	1.224	7.85E-68
HSPA8	ENSG00000109971.13	878.804	375.95	1.223	2.01E-45
CSE1L	ENSG00000124207.16	56.79	23.779	1.222	4.06E-88
NEIL3	ENSG00000109674.3	1.45	0.05	1.222	1.50E-105
IGKV1D-33	ENSG00000239975.2	1.73	0.17	1.222	2.41E-04
LINC01094	ENSG00000251442.5	2.85	0.65	1.222	3.10E-58
MLF1	ENSG00000178053.17	22.45	9.06	1.221	4.82E-33
RNF187	ENSG00000168159.10	90.999	38.499	1.22	6.74E-143
NTM	ENSG00000182667.14	7.83	2.79	1.22	2.97E-19
DTX3L	ENSG00000163840.9	23.3	9.44	1.219	2.70E-54
RAB8A	ENSG00000167461.11	51.66	21.63	1.218	3.89E-79
FAM84B	ENSG00000168672.3	51.118	21.41	1.218	3.68E-52
CCDC125	ENSG00000183323.12	12.36	4.75	1.216	1.67E-29
BSCL2	ENSG00000168000.14	95.127	40.399	1.215	5.36E-63
C5AR2	ENSG00000134830.5	5.2	1.67	1.215	1.37E-19
CDC25A	ENSG00000164045.11	2.18	0.37	1.215	4.85E-77
CLEC5A	ENSG00000258227.6	2.04	0.31	1.215	2.45E-56
DNAJC19P9	ENSG00000258608.1	3.11	0.77	1.215	8.27E-33
TNFSF4	ENSG00000117586.10	2.46	0.49	1.215	5.82E-74
ATP6V0B	ENSG00000117410.13	196.066	83.951	1.214	1.36E-144
FOXRED2	ENSG00000100350.14	11.6	4.43	1.214	5.48E-60
AP000439.3	ENSG00000255774.1	1.55	0.1	1.213	1.43E-29
HLA-DQB2	ENSG00000232629.8	7.51	2.67	1.213	7.95E-22
ERBB2	ENSG00000141736.13	112.539	48.06	1.211	2.82E-32
PRR19	ENSG00000188368.9	2.68	0.59	1.211	7.53E-137
DOK7	ENSG00000175920.15	2.4	0.47	1.21	5.23E-25
MDK	ENSG00000110492.15	246.987	106.218	1.21	5.07E-36
STYXL1	ENSG00000127952.16	58.1	24.55	1.21	4.13E-102
RP11-49K24.6	ENSG00000267228.6	4.57	1.41	1.209	1.55E-10
GSR	ENSG00000104687.12	27.689	11.42	1.208	9.48E-38
SAC3D1	ENSG00000168061.13	14.76	5.82	1.208	2.01E-109
NRAV	ENSG00000248008.2	12.19	4.71	1.208	2.98E-63
RP1-241P17.4	ENSG00000228532.4	10.63	4.04	1.206	6.37E-14
ALG1	ENSG00000033011.11	28.561	11.83	1.204	2.79E-113
LYPD3	ENSG00000124466.8	29.57	12.27	1.204	5.03E-36
HPRT1	ENSG00000165704.14	38.62	16.2	1.204	7.09E-95
SLC2A10	ENSG00000197496.5	28.401	11.76	1.204	2.03E-26
MIF	ENSG00000240972.1	463.138	200.435	1.204	2.05E-72
ANKEF1	ENSG00000132623.15	5.49	1.82	1.203	3.71E-47
PCCB	ENSG00000114054.13	42.039	17.701	1.203	1.28E-71
PPIL1	ENSG00000137168.7	27.751	11.49	1.203	5.87E-90
VOPP1	ENSG00000154978.12	56.641	24.04	1.203	2.66E-76
PPAT	ENSG00000128059.8	8.87	3.29	1.202	3.22E-59
MARVELD3	ENSG00000140832.9	12.1	4.7	1.201	8.72E-52
PIGX	ENSG00000163964.13	24.22	9.97	1.201	9.43E-80
KLK4	ENSG00000167749.11	2.77	0.64	1.201	2.40E-26
GPSM2	ENSG00000121957.12	11.61	4.49	1.2	3.39E-65
TONSL	ENSG00000160949.16	4.88	1.56	1.2	3.33E-84
WDR76	ENSG00000092470.11	6.76	2.38	1.199	1.54E-86
RP11-303E16.2	ENSG00000261061.1	4.74	1.5	1.199	7.84E-70
AAGAB	ENSG00000103591.12	44.099	18.661	1.198	1.78E-72
AC005786.7	ENSG00000267436.1	3.13	0.8	1.198	5.14E-10
GATA3-AS1	ENSG00000197308.8	4.39	1.35	1.198	6.41E-11
AP1S3	ENSG00000152056.16	3.33	0.89	1.196	2.05E-40
CXXC5	ENSG00000171604.11	61.982	26.489	1.196	7.55E-28
SNRPD1	ENSG00000167088.10	90.352	38.861	1.196	9.27E-110
TMEM19	ENSG00000139291.13	18.25	7.41	1.195	2.30E-27
COPB2	ENSG00000184432.9	126.167	54.59	1.194	2.41E-73
TRPS1	ENSG00000104447.11	63.968	27.389	1.194	3.91E-24
GAPT	ENSG00000175857.8	2.89	0.7	1.194	3.30E-36
HYLS1	ENSG00000198331.10	6.8	2.41	1.194	8.27E-92
NLRP2	ENSG00000022556.15	6.43	2.25	1.193	4.16E-04
NANS	ENSG00000095380.10	86.437	37.26	1.192	2.36E-105
ZNF367	ENSG00000165244.6	3.25	0.86	1.192	3.58E-87
DDAH1	ENSG00000153904.18	22.92	9.48	1.191	1.19E-35
CCDC85C	ENSG00000205476.8	11.5	4.48	1.19	2.41E-38
WDHD1	ENSG00000198554.11	5.09	1.67	1.19	3.63E-97
CLDN3	ENSG00000165215.6	63.201	27.161	1.189	2.43E-31
ARV1	ENSG00000173409.13	31.871	13.43	1.188	1.86E-78
GZMK	ENSG00000113088.5	3.74	1.08	1.188	9.48E-19
CBX4	ENSG00000141582.14	22.239	9.21	1.187	7.77E-76
GABRD	ENSG00000187730.7	2.05	0.34	1.187	4.63E-102
APITD1	ENSG00000175279.21	20.959	8.65	1.186	3.37E-99
CBLC	ENSG00000142273.10	14.88	5.98	1.186	2.77E-36
ZNF93	ENSG00000184635.13	6.94	2.49	1.186	3.58E-56
DAP3	ENSG00000132676.15	158.682	69.209	1.185	2.95E-146
MIS18A	ENSG00000159055.3	13.01	5.16	1.185	1.75E-102
GBA	ENSG00000177628.15	69.252	29.9	1.185	1.42E-93
ARF3	ENSG00000134287.9	109.911	47.831	1.184	5.14E-69
ETV7	ENSG00000010030.13	3.59	1.02	1.184	8.67E-44
PAK4	ENSG00000130669.17	54.921	23.62	1.184	1.73E-75
GOLPH3L	ENSG00000143457.10	36.9	15.68	1.184	6.41E-40
ALDH3B2	ENSG00000132746.14	30.25	12.76	1.183	3.30E-09
CKAP5	ENSG00000175216.14	50.751	21.8	1.183	1.72E-50
SNRPE	ENSG00000182004.12	229.443	100.488	1.183	6.63E-127
KDM5B	ENSG00000117139.16	37.139	15.81	1.182	6.86E-61
LYPD6B	ENSG00000150556.16	14.56	5.86	1.182	4.57E-08
RP11-20B24.4	ENSG00000266642.2	9.44	3.6	1.182	1.25E-60
RPL26L1	ENSG00000037241.7	56.379	24.309	1.181	8.53E-144
RP11-215A21.2	ENSG00000236058.3	2.65	0.61	1.181	1.56E-26
KNSTRN	ENSG00000128944.13	16.13	6.56	1.18	9.77E-80
SFXN1	ENSG00000164466.12	18.731	7.71	1.18	6.40E-53
PPP4C	ENSG00000149923.13	124.094	54.251	1.179	6.88E-150
KIAA1524	ENSG00000163507.13	4.05	1.23	1.179	3.29E-66
POLE2	ENSG00000100479.12	6.06	2.12	1.178	4.32E-97
ARMC9	ENSG00000135931.17	11.31	4.45	1.176	2.94E-72
COPZ1	ENSG00000111481.9	189.203	83.193	1.176	2.51E-92
ZBTB41	ENSG00000177888.7	8.92	3.39	1.176	1.14E-42
RRM1	ENSG00000167325.14	44.029	18.939	1.175	1.01E-59
RP11-1100L3.7	ENSG00000257663.1	20.18	8.38	1.175	1.84E-41
CTD-2231E14.8	ENSG00000269243.1	45.851	19.77	1.174	1.79E-156
EVL	ENSG00000196405.12	181.006	79.66	1.174	5.08E-20
CLTC	ENSG00000141367.11	193.326	85.171	1.173	1.44E-68
TMEM229B	ENSG00000198133.8	6.01	2.11	1.173	1.99E-29
SYNGR2	ENSG00000108639.7	245.315	108.352	1.172	1.89E-102
AHCY	ENSG00000101444.12	122.972	54.071	1.171	1.75E-90
U47924.27	ENSG00000257084.1	17.73	7.32	1.171	1.46E-40
LMX1B	ENSG00000136944.17	14.08	5.7	1.17	3.17E-18
MAPT	ENSG00000186868.15	25.41	10.74	1.17	1.40E-05
PGAM5	ENSG00000247077.6	24.49	10.33	1.17	5.90E-97
BOLA2	ENSG00000183336.7	11.91	4.74	1.169	5.93E-58
SELPLG	ENSG00000110876.9	14.52	5.9	1.169	3.43E-21
SRMS	ENSG00000125508.3	1.63	0.17	1.169	9.31E-60
RBBP8NL	ENSG00000130701.3	3.52	1.01	1.169	3.40E-62
CD52	ENSG00000169442.8	50.38	21.86	1.168	3.25E-12
RNASET2	ENSG00000026297.15	98.291	43.2	1.168	5.09E-58
HDGF	ENSG00000143321.18	265.339	117.652	1.167	5.00E-125
THSD4	ENSG00000187720.14	23.95	10.11	1.167	3.41E-08
C6orf99	ENSG00000203711.11	1.76	0.23	1.166	2.29E-94
SSR1	ENSG00000124783.12	80.811	35.471	1.166	1.08E-37
HRASLS2	ENSG00000133328.3	4.25	1.34	1.166	5.30E-20
OAZ3	ENSG00000143450.14	7.37	2.73	1.166	6.98E-57
TMEM79	ENSG00000163472.18	14.55	5.93	1.166	1.72E-69
EXOSC4	ENSG00000178896.6	37.689	16.24	1.166	1.71E-80
IKBKE	ENSG00000263528.7	7.73	2.89	1.166	2.27E-70
ATIC	ENSG00000138363.14	119.917	52.928	1.165	5.26E-138
CHAF1B	ENSG00000159259.7	5.57	1.93	1.165	5.32E-81
RP11-676M6.1	ENSG00000254612.2	5.03	1.69	1.164	1.79E-20
CENPH	ENSG00000153044.9	10.58	4.17	1.163	4.69E-76
IL1B	ENSG00000125538.11	2.74	0.67	1.163	2.06E-04
NUPR1L	ENSG00000185290.3	6.84	2.5	1.163	1.63E-18
SRPRB	ENSG00000144867.11	55.699	24.34	1.162	6.92E-89
PYGO2	ENSG00000163348.3	41.53	18	1.162	3.11E-122
PXMP4	ENSG00000101417.11	14	5.71	1.161	1.06E-14
GEMIN6	ENSG00000152147.10	15.39	6.33	1.161	2.48E-138
TUBB	ENSG00000196230.12	483.743	215.851	1.161	1.87E-95
NDUFAF6	ENSG00000156170.12	30.819	13.24	1.16	9.81E-78
DNASE2	ENSG00000105612.8	63.14	27.729	1.159	1.18E-115
NDC1	ENSG00000058804.11	11.95	4.8	1.159	4.94E-53
SPCS2P4	ENSG00000228589.3	39.76	17.25	1.159	3.93E-53
DENND1C	ENSG00000205744.9	12.5	5.05	1.158	3.61E-65
PRDX1	ENSG00000117450.13	619.301	276.953	1.158	1.24E-106
TTC39A-AS1	ENSG00000261664.5	3.33	0.94	1.158	9.14E-22
PARP9	ENSG00000138496.16	43.26	18.85	1.157	7.90E-52
CD3EAP	ENSG00000117877.10	6.02	2.15	1.156	5.87E-87
MAGOHB	ENSG00000111196.9	32.251	13.92	1.156	6.77E-111
HMGN1	ENSG00000205581.10	270.371	120.776	1.156	1.32E-103
RPL35P5	ENSG00000225573.4	10.48	4.15	1.156	3.24E-17
KLHL35	ENSG00000149243.15	4.34	1.4	1.154	4.64E-48
HSPA1A	ENSG00000204389.9	246.765	110.376	1.154	4.02E-28
SAMD9	ENSG00000205413.7	5.92	2.11	1.154	5.32E-24
RP4-706A16.3	ENSG00000226084.5	87.881	38.95	1.154	7.60E-08
HAMP	ENSG00000105697.7	3.18	0.88	1.153	1.18E-14
PPP1CA	ENSG00000172531.14	161.847	72.228	1.153	5.65E-137
PKM	ENSG00000067225.17	601.032	270.052	1.151	6.77E-89
TMEM63B	ENSG00000137216.18	33.07	14.34	1.151	2.52E-95
AZIN1	ENSG00000155096.13	84.091	37.34	1.15	2.50E-34
TMEM30B	ENSG00000182107.6	17.421	7.3	1.15	1.36E-25
IGHV1-69-2	ENSG00000280411.1	12.29	4.99	1.15	3.47E-03
EFCAB11	ENSG00000140025.15	13.92	5.73	1.149	2.92E-51
GPR68	ENSG00000119714.10	5.1	1.75	1.149	7.66E-62
UHMK1	ENSG00000152332.15	32.45	14.08	1.149	3.04E-42
SLITRK6	ENSG00000184564.8	3.19	0.89	1.149	4.13E-11
PARPBP	ENSG00000185480.11	4.21	1.35	1.149	1.06E-82
ORC1	ENSG00000085840.12	2.08	0.39	1.148	8.88E-80
TMEM238	ENSG00000233493.3	4.52	1.49	1.148	4.28E-46
C1orf43	ENSG00000143612.18	271.535	122.097	1.147	6.58E-113
E2F5	ENSG00000133740.10	10.46	4.18	1.146	2.23E-53
CCL3L3	ENSG00000276085.1	3.08	0.85	1.141	8.36E-13
IFT22	ENSG00000128581.15	42.399	18.68	1.141	8.78E-76
RBBP4	ENSG00000162521.18	145.562	65.439	1.141	3.05E-38
HNRNPA1P10	ENSG00000214223.4	10.25	4.1	1.141	2.68E-28
BSPRY	ENSG00000119411.10	26.299	11.39	1.14	6.06E-47
LEO1	ENSG00000166477.12	25.321	10.94	1.14	3.59E-57
ACTR2	ENSG00000138071.13	111.329	50.001	1.139	6.49E-54
ZNF468	ENSG00000204604.9	9.26	3.66	1.139	3.17E-39
C10orf35	ENSG00000171224.8	14.71	6.14	1.138	2.40E-55
ELOVL6	ENSG00000170522.9	7.91	3.05	1.138	4.24E-17
GAPDH	ENSG00000111640.14	2525.756	1147.437	1.138	5.79E-85
LCP1	ENSG00000136167.13	45.711	20.23	1.138	8.92E-19
N4BP3	ENSG00000145911.5	6.04	2.2	1.137	1.38E-52
FLVCR1	ENSG00000162769.12	8.04	3.11	1.137	7.36E-84
SLC25A10	ENSG00000183048.11	39.549	17.44	1.137	1.21E-63
GSPT1	ENSG00000103342.12	100.071	44.979	1.136	9.21E-70
ZDHHC12	ENSG00000160446.18	44.001	19.48	1.136	1.59E-107
IDO1	ENSG00000131203.12	4.03	1.29	1.135	2.73E-12
CXCR4	ENSG00000121966.6	59.128	26.39	1.134	2.78E-28
HSPE1	ENSG00000115541.10	225.908	102.401	1.134	5.38E-112
RAB10	ENSG00000084733.10	87.117	39.17	1.133	5.30E-50
GSKIP	ENSG00000100744.14	17.84	7.59	1.133	1.05E-49
PPP1R14B	ENSG00000173457.10	124.551	56.23	1.133	8.86E-80
BRIP1	ENSG00000136492.8	1.98	0.36	1.132	4.87E-77
ACSL3	ENSG00000123983.13	81.148	36.511	1.131	1.06E-27
CCNO	ENSG00000152669.8	3.97	1.27	1.131	5.37E-14
CD9	ENSG00000010278.11	488.867	222.597	1.131	6.74E-65
CST6	ENSG00000175315.2	3.25	0.94	1.131	8.25E-27
RHOH	ENSG00000168421.12	12.86	5.33	1.131	5.14E-22
UBE2SP1	ENSG00000233966.1	2.11	0.42	1.131	4.81E-66
FHDC1	ENSG00000137460.8	4.12	1.34	1.13	7.46E-54
GMPS	ENSG00000163655.15	48.67	21.7	1.13	1.76E-67
RAB31	ENSG00000168461.12	46.349	20.639	1.13	2.12E-40
HDAC11	ENSG00000163517.14	25.569	11.15	1.129	9.27E-41
CD3D	ENSG00000167286.9	7.96	3.1	1.128	3.16E-13
BRCC3	ENSG00000185515.14	19.929	8.58	1.127	3.63E-54
SYT7	ENSG00000011347.9	22.79	9.89	1.127	8.06E-28
NETO2	ENSG00000171208.9	6.36	2.37	1.127	2.25E-22
SLC35A2	ENSG00000102100.14	35.331	15.65	1.126	6.96E-142
GLYATL1	ENSG00000166840.13	3.08	0.87	1.126	1.47E-15
BZW2	ENSG00000136261.14	80.32	36.319	1.124	5.25E-76
PLAU	ENSG00000122861.15	40.29	17.95	1.124	7.53E-34
POGK	ENSG00000143157.11	25.109	10.98	1.124	2.59E-72
HGH1	ENSG00000235173.6	26.359	11.55	1.124	1.19E-108
RPA3	ENSG00000106399.11	43.251	19.32	1.123	1.14E-99
SF3B4	ENSG00000143368.9	77.637	35.099	1.123	9.14E-111
RP11-424C20.2	ENSG00000256663.1	1.33	0.07	1.123	9.73E-89
DNAJC1	ENSG00000136770.10	41.24	18.41	1.122	1.75E-58
ITGA11	ENSG00000137809.16	10.82	4.43	1.122	2.39E-16
MRPL24	ENSG00000143314.12	142.044	64.722	1.122	5.28E-91
ILF2	ENSG00000143621.16	210.59	96.241	1.122	2.32E-102
MBOAT2	ENSG00000143797.11	23.18	10.11	1.122	1.27E-42
FAHD1	ENSG00000180185.11	23.74	10.37	1.122	2.30E-88
RTKN2	ENSG00000182010.10	1.87	0.32	1.121	3.59E-88
CDCA4	ENSG00000170779.10	11.3	4.66	1.12	4.48E-101
CETN2	ENSG00000147400.8	74.202	33.611	1.12	3.70E-92
BMPR1APS2	ENSG00000232460.4	1.78	0.28	1.119	2.78E-03
IGSF6	ENSG00000140749.8	5.04	1.78	1.119	4.23E-27
SLC2A1	ENSG00000117394.19	61.571	27.82	1.118	1.95E-47
PDIK1L	ENSG00000175087.9	7.68	3	1.118	6.33E-48
C1orf64	ENSG00000183888.4	4.53	1.55	1.117	6.36E-08
STRA6	ENSG00000137868.18	4.27	1.43	1.117	4.82E-24
RPN1	ENSG00000163902.11	202.924	92.989	1.117	9.09E-132
ZMPSTE24	ENSG00000084073.8	43.73	19.631	1.116	6.30E-58
RP11-295G20.2	ENSG00000233461.5	15.97	6.83	1.116	2.36E-64
ABAT	ENSG00000183044.11	12.67	5.31	1.115	5.81E-12
AR	ENSG00000169083.15	20.79	9.06	1.115	4.29E-04
RAN	ENSG00000132341.11	481.802	221.904	1.115	1.41E-109
ETNK2	ENSG00000143845.14	26.31	11.61	1.115	1.82E-24
YIPF6	ENSG00000181704.11	27.149	12	1.115	2.93E-30
SLMO2	ENSG00000101166.15	52.222	23.581	1.114	9.43E-54
ZNF695	ENSG00000197472.14	1.51	0.16	1.114	1.15E-62
AC104667.3	ENSG00000234949.2	1.92	0.35	1.113	1.28E-63
ADIPOR1	ENSG00000159346.12	118.578	54.288	1.113	8.87E-93
BRCA1	ENSG00000012048.19	5.64	2.07	1.113	1.75E-50
BROX	ENSG00000162819.11	33.55	14.97	1.113	7.67E-49
RP11-783K16.5	ENSG00000256940.1	4.06	1.34	1.113	2.39E-47
CACYBP	ENSG00000116161.17	99.181	45.37	1.111	7.51E-88
CD3E	ENSG00000198851.9	10.46	4.31	1.11	3.84E-08
DHRS2	ENSG00000100867.14	5.95	2.22	1.11	4.34E-11
F7	ENSG00000057593.13	1.87	0.33	1.11	2.23E-25
APOBR	ENSG00000184730.10	4.35	1.48	1.109	2.69E-42
3-Sep	ENSG00000100167.19	2.86	0.79	1.109	4.48E-23
UCP2	ENSG00000175567.8	132.853	61.04	1.109	8.11E-31
FAM26F	ENSG00000188820.12	10.95	4.54	1.109	1.08E-18
FAM49B	ENSG00000153310.18	59.721	27.191	1.107	1.27E-62
CD86	ENSG00000114013.15	6.04	2.27	1.106	3.08E-33
DBF4	ENSG00000006634.7	9.59	3.92	1.106	8.65E-72
RP11-863P13.3	ENSG00000261327.4	1.54	0.18	1.106	1.97E-67
ERGIC2	ENSG00000087502.17	68.96	31.541	1.104	3.63E-47
SGPL1	ENSG00000166224.16	27.161	12.1	1.104	1.79E-54
MUC5B	ENSG00000117983.17	3.19	0.95	1.103	1.07E-09
RHOD	ENSG00000173156.6	32.57	14.63	1.103	2.46E-52
RCC1	ENSG00000180198.15	30.34	13.59	1.103	7.16E-84
TMBIM6	ENSG00000139644.12	610.691	284.029	1.102	1.06E-34
SELL	ENSG00000188404.8	5.72	2.13	1.102	1.21E-24
EBP	ENSG00000147155.10	60.291	27.58	1.101	1.20E-98
SYT17	ENSG00000103528.16	8.57	3.46	1.101	3.99E-16
RBBP5	ENSG00000117222.13	13.24	5.64	1.101	3.37E-55
ZNF48	ENSG00000180035.10	8.91	3.62	1.101	8.19E-98
LST1	ENSG00000204482.10	20.32	8.94	1.101	1.53E-21
PDCL3	ENSG00000115539.13	34.401	15.51	1.1	1.88E-133
IL21R	ENSG00000103522.15	1.57	0.2	1.099	7.66E-62
KIAA1211	ENSG00000109265.12	1.42	0.13	1.099	1.47E-49
MTDH	ENSG00000147649.9	58.06	26.57	1.099	3.12E-20
ZNF467	ENSG00000181444.12	17.36	7.57	1.099	1.63E-37
C3orf67	ENSG00000163689.18	2.36	0.57	1.098	4.21E-71
SLC25A15	ENSG00000102743.14	6.15	2.34	1.098	1.04E-43
HSPA1B	ENSG00000204388.6	185.374	86.043	1.098	1.30E-39
DCLRE1A	ENSG00000198924.7	5.74	2.15	1.097	2.89E-48
EPT1	ENSG00000138018.17	10.72	4.48	1.097	1.45E-59
IGFL2	ENSG00000204866.8	1.46	0.15	1.097	2.35E-36
DPCD	ENSG00000166171.12	33.07	14.94	1.096	2.92E-77
GTF2IRD1	ENSG00000006704.10	22.36	9.93	1.096	5.08E-95
NVL	ENSG00000143748.17	27.94	12.54	1.096	1.18E-93
ZNRF2	ENSG00000180233.10	13.11	5.6	1.096	3.50E-47
FAM187A	ENSG00000214447.4	2.74	0.75	1.096	3.31E-38
RP4-738P15.6	ENSG00000279322.1	1.95	0.38	1.096	2.84E-04
CSTF2	ENSG00000101811.13	13.75	5.91	1.094	1.74E-91
SDHC	ENSG00000143252.14	265.928	124.068	1.094	1.70E-81
SLC37A1	ENSG00000160190.13	15.63	6.79	1.094	3.97E-80
CADM4	ENSG00000105767.2	24.849	11.12	1.093	2.46E-32
MRPS35	ENSG00000061794.12	56.001	25.729	1.093	9.64E-68
SYT12	ENSG00000173227.13	8.79	3.59	1.093	3.50E-06
C6orf132	ENSG00000188112.8	17.95	7.89	1.092	3.28E-53
SLC4A8	ENSG00000050438.16	3.88	1.29	1.092	2.77E-22
TMEM191A	ENSG00000226287.7	7.4	2.94	1.092	1.68E-59
CTC-425F1.4	ENSG00000267458.1	5.24	1.93	1.091	2.66E-07
CYB561D2	ENSG00000114395.10	32.11	14.54	1.091	1.34E-63
EPPK1	ENSG00000261150.2	4.09	1.39	1.091	2.18E-28
TIMM17A	ENSG00000134375.10	62.201	28.699	1.09	4.80E-121
PRUNE	ENSG00000143363.15	33.219	15.08	1.09	4.66E-67
TMED10	ENSG00000170348.8	236.746	110.713	1.09	1.55E-43
WFDC21P	ENSG00000261040.6	2.15	0.48	1.09	8.90E-25
GPR137B	ENSG00000077585.13	23.35	10.45	1.089	1.60E-33
TFB2M	ENSG00000162851.7	19.271	8.53	1.089	1.66E-76
CAPS	ENSG00000105519.12	30.61	13.87	1.088	2.40E-33
HM13	ENSG00000101294.16	176.093	82.332	1.088	9.30E-147
NCEH1	ENSG00000144959.9	8.44	3.44	1.088	1.10E-27
UBE2N	ENSG00000177889.9	101.673	47.31	1.088	5.40E-71
RP11-598P20.3	ENSG00000254198.1	3.89	1.3	1.088	7.73E-24
CENPP	ENSG00000188312.13	5.97	2.28	1.087	8.18E-58
FBXO22	ENSG00000167196.13	23.74	10.65	1.087	2.24E-85
STAP2	ENSG00000178078.11	45.091	20.7	1.087	3.55E-57
ATP2C2	ENSG00000064270.12	7.96	3.22	1.086	2.32E-25
HSPH1	ENSG00000120694.19	59.97	27.729	1.086	7.00E-64
PMVK	ENSG00000163344.5	69.859	32.39	1.086	1.36E-65
ANOS1	ENSG00000011201.10	7.04	2.79	1.085	1.71E-13
ARTN	ENSG00000117407.16	2.84	0.81	1.085	3.29E-40
SPTBN2	ENSG00000173898.11	18.16	8.03	1.085	6.21E-23
RP11-423H2.3	ENSG00000249684.5	2.65	0.72	1.085	3.17E-37
TECRP1	ENSG00000235043.3	9.74	4.07	1.083	2.50E-31
ENSA	ENSG00000143420.17	252.737	118.89	1.082	1.66E-97
PSME2	ENSG00000100911.13	242.408	113.992	1.082	1.47E-86
PKP3	ENSG00000184363.9	37.01	16.959	1.082	7.04E-63
PDZD11	ENSG00000120509.10	61.999	28.779	1.081	9.57E-119
H2AFY	ENSG00000113648.16	192.39	90.553	1.079	2.15E-135
ABCA3	ENSG00000167972.13	17.98	7.99	1.078	3.11E-33
CERS4	ENSG00000090661.11	69.85	32.57	1.078	3.45E-24
EGLN3	ENSG00000129521.13	18.989	8.47	1.078	9.69E-20
TWF1	ENSG00000151239.13	62.5	29.07	1.078	8.60E-30
GPR39	ENSG00000183840.6	3.35	1.06	1.078	1.52E-18
RP11-498C9.2	ENSG00000262831.1	2.61	0.71	1.078	5.04E-17
TNFAIP6	ENSG00000123610.4	10.56	4.48	1.077	3.37E-18
KDF1	ENSG00000175707.8	16.21	7.16	1.077	1.36E-68
PLGRKT	ENSG00000107020.9	45.809	21.201	1.076	2.46E-50
RUVBL1	ENSG00000175792.11	47.811	22.19	1.074	2.33E-105
DHFRP1	ENSG00000188985.6	7.56	3.07	1.073	1.74E-12
LRRCC1	ENSG00000133739.15	12.42	5.38	1.073	2.11E-36
HOOK1	ENSG00000134709.10	10.76	4.59	1.073	2.94E-35
PSMA5	ENSG00000143106.12	75.342	35.321	1.072	9.30E-133
SUGCT	ENSG00000175600.15	7.39	2.99	1.072	1.17E-30
SKA2	ENSG00000182628.12	32.15	14.77	1.072	5.38E-71
ZWILCH	ENSG00000174442.11	9.55	4.02	1.071	4.30E-76
SPINT1	ENSG00000166145.14	122.207	57.699	1.07	7.02E-57
CLCN3	ENSG00000109572.13	28.359	12.99	1.069	3.72E-11
CTB-55O6.8	ENSG00000141854.7	9.34	3.93	1.069	3.16E-30
SERPINA3	ENSG00000196136.16	146.29	69.189	1.069	1.09E-05
CRNKL1	ENSG00000101343.14	33.529	15.47	1.068	4.95E-84
PFN2	ENSG00000070087.13	70.282	32.999	1.068	2.85E-18
MTCH2	ENSG00000109919.9	92.86	43.761	1.068	4.80E-100
HNRNPAB	ENSG00000197451.10	149.966	71.031	1.068	3.78E-144
TUBG1	ENSG00000131462.7	42.34	19.69	1.067	7.14E-91
MRPS23	ENSG00000181610.12	49.852	23.271	1.067	7.51E-88
FAM110C	ENSG00000184731.5	6.44	2.55	1.067	6.15E-12
HOXC-AS3	ENSG00000251151.2	1.41	0.15	1.067	1.79E-32
ARL1	ENSG00000120805.13	72.488	34.12	1.065	3.03E-54
ATP6V1A	ENSG00000114573.9	31.029	14.31	1.065	1.17E-36
MRPS30	ENSG00000112996.9	40.881	19.03	1.064	4.22E-32
LMAN2	ENSG00000169223.14	170.177	80.901	1.064	1.23E-79
C19orf48	ENSG00000167747.13	42.73	19.929	1.063	5.47E-77
FZD2	ENSG00000180340.6	4.18	1.48	1.063	1.02E-53
NEU1	ENSG00000204386.10	62.961	29.611	1.063	1.55E-81
SPARC	ENSG00000113140.10	2099.455	1004.804	1.062	1.30E-20
GAMT	ENSG00000130005.11	36.211	16.829	1.061	1.18E-09
ZNF239	ENSG00000196793.13	8.18	3.4	1.061	1.40E-49
CCNE1	ENSG00000105173.13	2.9	0.87	1.06	5.68E-48
SYCE3	ENSG00000217442.3	2.42	0.64	1.06	1.76E-32
AC007009.1	ENSG00000244239.1	8.77	3.69	1.059	6.59E-28
FANCD2	ENSG00000144554.10	10.31	4.43	1.059	3.18E-70
SRXN1	ENSG00000271303.1	26.58	12.24	1.059	3.51E-70
IRF6	ENSG00000117595.10	45.759	21.45	1.058	1.72E-26
AP004372.1	ENSG00000238117.1	1.08	0	1.057	9.60E-19
PIGU	ENSG00000101464.10	26.82	12.37	1.057	3.14E-112
CABYR	ENSG00000154040.20	9.52	4.06	1.056	8.84E-29
CCDC34	ENSG00000109881.16	13.39	5.92	1.056	2.12E-30
GREB1	ENSG00000196208.13	16.939	7.63	1.056	2.07E-07
LINC00511	ENSG00000227036.6	2.14	0.51	1.056	2.57E-39
ACOT4	ENSG00000177465.4	6.96	2.83	1.055	1.76E-36
SPTY2D1	ENSG00000179119.14	12.57	5.53	1.055	1.56E-24
EFHD1	ENSG00000115468.11	229.602	110.101	1.054	1.62E-10
MRPL42	ENSG00000198015.12	45.641	21.459	1.054	2.76E-78
FBXO6	ENSG00000116663.10	16.53	7.45	1.053	1.27E-78
RAB19	ENSG00000146955.10	1.49	0.2	1.053	9.20E-53
F2R	ENSG00000181104.6	23.569	10.84	1.053	9.12E-25
SIDT1	ENSG00000072858.10	10.86	4.72	1.052	2.21E-09
TOR3A	ENSG00000186283.13	37.309	17.48	1.052	1.40E-125
DSN1	ENSG00000149636.15	15.6	7.01	1.051	8.90E-83
RAC2	ENSG00000128340.14	29.941	13.93	1.051	3.02E-24
UGGT1	ENSG00000136731.12	18.12	8.23	1.051	1.81E-57
NFKBIE	ENSG00000146232.14	14.89	6.67	1.051	3.81E-76
PLD4	ENSG00000166428.12	4.2	1.51	1.051	6.16E-13
CYBB	ENSG00000165168.7	13.12	5.82	1.05	1.78E-07
DHTKD1	ENSG00000181192.11	17.349	7.86	1.05	1.37E-56
SLC16A3	ENSG00000141526.14	22.941	10.56	1.05	1.75E-52
ZNF703	ENSG00000183779.6	51.47	24.34	1.05	1.14E-15
TLR7	ENSG00000196664.4	1.96	0.43	1.05	3.41E-17
RP11-109D20.2	ENSG00000259352.1	1.07	0	1.05	1.08E-24
SULT2B1	ENSG00000088002.11	9.82	4.23	1.049	5.09E-16
RUSC1	ENSG00000160753.15	44.301	20.9	1.049	2.13E-102
BST2	ENSG00000130303.12	245.298	118.159	1.048	7.15E-14
CCL11	ENSG00000172156.3	1.15	0.04	1.048	1.02E-71
VWA2	ENSG00000165816.12	4.17	1.5	1.048	2.46E-10
SHISA2	ENSG00000180730.4	4.31	1.57	1.047	1.57E-07
SERPINA1	ENSG00000197249.12	55.83	26.5	1.047	9.57E-05
ATP8B1	ENSG00000081923.10	19.65	9	1.046	1.55E-23
CFL1	ENSG00000172757.12	1034.414	500.559	1.046	7.84E-143
CISD2	ENSG00000145354.9	22.62	10.44	1.046	1.90E-82
COX20	ENSG00000203667.9	67.512	32.19	1.046	4.96E-85
SMC1A	ENSG00000072501.17	30.96	14.48	1.046	9.27E-19
ERH	ENSG00000100632.10	178.613	85.959	1.046	1.11E-110
NTPCR	ENSG00000135778.11	68.831	32.81	1.046	2.20E-66
RDM1	ENSG00000278023.4	1.23	0.08	1.046	2.58E-89
ABHD2	ENSG00000140526.16	26.67	12.42	1.044	3.75E-21
MSH2	ENSG00000095002.12	19.849	9.11	1.044	1.40E-42
MSH6	ENSG00000116062.14	29.97	14.02	1.044	4.54E-42
TMEM57	ENSG00000204178.9	20.01	9.19	1.044	1.81E-72
ACTR3	ENSG00000115091.11	117.18	56.371	1.043	1.13E-32
TIMP1	ENSG00000102265.11	485.153	234.882	1.043	2.63E-45
SPAG1	ENSG00000104450.12	6.13	2.46	1.043	2.99E-56
MZB1	ENSG00000170476.15	16.87	7.67	1.043	1.03E-05
RP11-428L9.2	ENSG00000223808.1	1.06	0	1.043	5.61E-33
ARSG	ENSG00000141337.12	11.19	4.92	1.042	1.20E-15
BUB3	ENSG00000154473.17	94.601	45.439	1.042	6.08E-79
HID1	ENSG00000167861.15	63.822	30.471	1.042	3.78E-25
FCGR1B	ENSG00000198019.12	3.55	1.21	1.042	3.27E-40
ADCK2	ENSG00000133597.9	29.09	13.63	1.04	2.82E-92
GALNT1	ENSG00000141429.13	48.22	22.941	1.04	2.33E-28
P4HB	ENSG00000185624.14	705.205	342.508	1.04	2.95E-93
ZNF252P	ENSG00000196922.10	14.75	6.66	1.04	3.65E-22
FBXO16	ENSG00000214050.7	4.86	1.85	1.04	6.17E-46
CASK	ENSG00000147044.20	23.1	10.73	1.039	2.43E-32
TMEM106B	ENSG00000106460.18	25.291	11.8	1.038	1.12E-30
IBSP	ENSG00000029559.6	1.05	0	1.036	1.47E-52
TMEM14A	ENSG00000096092.5	43.209	20.579	1.035	3.79E-71
LUM	ENSG00000139329.4	634.114	309.028	1.035	2.07E-09
AC113188.2	ENSG00000279535.1	4.94	1.9	1.034	3.99E-27
CCDC96	ENSG00000173013.5	3.28	1.09	1.034	1.83E-38
GSTO2	ENSG00000065621.14	23.309	10.87	1.034	8.96E-16
DNAJA1	ENSG00000086061.15	127.15	61.631	1.033	3.46E-65
ITGB2	ENSG00000160255.16	37.17	17.65	1.033	1.90E-21
BAK1	ENSG00000030110.12	18.08	8.33	1.032	2.51E-97
CAPRIN1	ENSG00000135387.19	142.014	68.921	1.032	5.74E-51
DYNLT1	ENSG00000146425.10	186.224	90.54	1.032	3.52E-93
PRRC1	ENSG00000164244.20	38.17	18.15	1.032	5.00E-54
CPSF2	ENSG00000165934.12	22.67	10.58	1.031	1.03E-28
EME1	ENSG00000154920.14	2.9	0.91	1.03	7.65E-70
TNFSF13B	ENSG00000102524.11	5.92	2.39	1.029	1.37E-27
TMED9	ENSG00000184840.11	200.116	97.558	1.029	1.08E-110
LINC00665	ENSG00000232677.6	26.87	12.66	1.029	5.05E-37
NINJ1	ENSG00000131669.9	128.702	62.608	1.028	2.45E-42
ZNF92	ENSG00000146757.13	10.79	4.78	1.028	1.22E-25
TMEM209	ENSG00000146842.16	14.91	6.8	1.028	2.38E-42
LIPH	ENSG00000163898.9	5.01	1.95	1.027	4.71E-14
LMNB2	ENSG00000176619.10	18.65	8.64	1.027	5.56E-88
SNRPD3	ENSG00000100028.11	136.503	66.541	1.026	1.45E-95
PTK7	ENSG00000112655.15	58.282	28.111	1.026	2.05E-28
OVOL2	ENSG00000125850.10	16.511	7.6	1.026	1.51E-50
TIPRL	ENSG00000143155.12	28.13	13.3	1.026	7.72E-70
CENPW	ENSG00000203760.8	15.18	6.95	1.025	2.07E-36
RIIAD1	ENSG00000178796.12	1.34	0.15	1.025	3.57E-36
CCDC47	ENSG00000108588.13	77.858	37.78	1.024	1.49E-23
DRAIC	ENSG00000245750.7	3.31	1.12	1.024	5.95E-14
NQO1	ENSG00000181019.12	146.199	71.401	1.024	5.02E-16
SLC39A7	ENSG00000112473.16	132.614	64.74	1.023	7.57E-89
GZMA	ENSG00000145649.7	6.46	2.67	1.023	1.79E-13
VDAC1	ENSG00000213585.10	177.33	86.762	1.023	1.60E-86
ITGAL	ENSG00000005844.17	8.36	3.61	1.022	1.67E-19
HNRNPF	ENSG00000169813.16	198.996	97.497	1.022	3.94E-66
SAMD12	ENSG00000177570.13	4.3	1.61	1.022	8.34E-37
PSMD14	ENSG00000115233.11	48.519	23.4	1.021	6.04E-111
PAGR1	ENSG00000280789.1	44.169	21.259	1.021	1.82E-89
ATP1B1	ENSG00000143153.12	98.892	48.271	1.02	6.48E-12
SSR2	ENSG00000163479.13	446.494	219.731	1.02	6.16E-100
SLC29A3	ENSG00000198246.7	12.85	5.83	1.02	8.18E-56
ERGIC1	ENSG00000113719.15	156.779	76.872	1.019	1.20E-37
RP11-624G17.3	ENSG00000255301.1	2.87	0.91	1.019	5.30E-54
CCDC117	ENSG00000159873.9	17.06	7.92	1.018	8.61E-33
LIN9	ENSG00000183814.15	4.57	1.75	1.018	1.67E-58
FAM83E	ENSG00000105523.3	5.13	2.03	1.017	9.63E-10
FAM213B	ENSG00000157870.14	27.88	13.27	1.017	2.65E-62
HSP90AA1	ENSG00000080824.18	555.713	274.335	1.016	1.35E-32
STIP1	ENSG00000168439.16	116.339	57.011	1.016	8.13E-80
PCAT6	ENSG00000228288.6	7.9	3.4	1.016	2.38E-49
ARF1	ENSG00000143761.13	506.212	249.932	1.015	6.39E-149
ZNF296	ENSG00000170684.8	3.89	1.42	1.015	2.77E-48
KIF24	ENSG00000186638.15	1.93	0.45	1.015	2.92E-93
FKBPL	ENSG00000204315.3	9.67	4.28	1.015	7.10E-104
EPSTI1	ENSG00000133106.14	10.01	4.45	1.014	9.23E-24
ZNF217	ENSG00000171940.13	30.08	14.39	1.014	3.60E-27
KCNS3	ENSG00000170745.11	15.49	7.17	1.013	6.16E-27
TMEM106C	ENSG00000134291.11	93.59	45.911	1.012	2.87E-45
LINC00467	ENSG00000153363.12	10.17	4.54	1.012	2.70E-62
TTLL12	ENSG00000100304.12	35.299	17.01	1.011	2.68E-58
MRPL47	ENSG00000136522.13	49.7	24.15	1.011	7.72E-121
PDXDC1	ENSG00000179889.18	101.962	50.091	1.011	1.78E-48
FAAP24	ENSG00000131944.9	4.82	1.89	1.01	4.11E-95
TSPAN33	ENSG00000158457.5	12.45	5.68	1.01	2.32E-25
LAPTM5	ENSG00000162511.7	111.94	55.081	1.01	1.27E-26
SEC11C	ENSG00000166562.8	95.338	46.821	1.01	2.89E-48
LSM12	ENSG00000161654.9	39.099	18.92	1.009	1.64E-85
ZNF681	ENSG00000196172.9	2.3	0.64	1.009	2.86E-45
TTC30B	ENSG00000196659.9	5.44	2.2	1.009	4.33E-32
CIB1	ENSG00000185043.10	124.404	61.341	1.008	3.88E-70
MRPL3	ENSG00000114686.8	87.912	43.209	1.008	2.66E-100
GTF3C4	ENSG00000125484.11	9.54	4.24	1.008	3.10E-25
LIG1	ENSG00000105486.13	27.23	13.05	1.007	5.58E-74
KIAA0895	ENSG00000164542.12	5.15	2.06	1.007	6.25E-36
RIPPLY3	ENSG00000183145.8	1.17	0.08	1.007	7.49E-58
RP11-463D19.2	ENSG00000258677.2	1.01	0	1.007	5.97E-12
C5orf30	ENSG00000181751.9	15.911	7.42	1.006	5.86E-22
ST6GALNAC2	ENSG00000070731.9	30.26	14.57	1.006	3.40E-07
PPEF1	ENSG00000086717.18	1.35	0.17	1.006	6.59E-58
TUBA1B	ENSG00000123416.15	799.968	397.909	1.006	2.40E-75
B3GALNT1	ENSG00000169255.13	13.99	6.47	1.005	2.50E-41
CASP6	ENSG00000138794.9	29.709	14.3	1.005	6.38E-51
TRMT12	ENSG00000183665.5	13.89	6.42	1.005	8.04E-59
ERVMER34-1	ENSG00000226887.7	1.73	0.36	1.005	4.71E-25
ARHGAP39	ENSG00000147799.11	6.3	2.64	1.004	3.42E-59
PSPH	ENSG00000146733.13	10.91	4.94	1.004	1.91E-50
RAD21	ENSG00000164754.12	126.772	62.73	1.004	2.56E-39
CBX3	ENSG00000122565.18	181.886	90.302	1.002	5.06E-105
RUVBL2	ENSG00000183207.12	82.19	40.531	1.002	1.05E-101
PREX1	ENSG00000124126.13	35.951	17.46	1.001	3.77E-18
CYP11A1	ENSG00000140459.17	0.48	1.96	-1	2.33E-81
CASP10	ENSG00000003400.14	2.48	5.97	-1.002	1.67E-45
ST8SIA1	ENSG00000111728.10	2.24	5.49	-1.002	6.44E-25
PRKAA1	ENSG00000132356.11	16.63	34.301	-1.002	7.32E-38
RP11-180C16.1	ENSG00000273489.1	3.14	7.29	-1.002	9.09E-22
ATP8B4	ENSG00000104043.14	1.3	3.61	-1.003	3.14E-85
CROCCP3	ENSG00000080947.14	1.13	3.27	-1.003	1.99E-46
CTD-2013N24.2	ENSG00000244513.6	1.41	3.83	-1.003	2.30E-106
NCOA7	ENSG00000111912.18	13.43	27.93	-1.003	4.64E-41
PDE1A	ENSG00000115252.18	1.58	4.17	-1.003	7.80E-65
MFSD4	ENSG00000174514.12	1.52	4.05	-1.003	8.33E-34
ZBED3-AS1	ENSG00000250802.6	1.06	3.13	-1.003	1.66E-100
ARHGEF1	ENSG00000076928.17	37.759	76.717	-1.004	6.99E-08
CTB-50E14.5	ENSG00000269374.1	2.24	5.5	-1.004	1.86E-77
ERICH1	ENSG00000104714.13	8.5	18.05	-1.004	4.23E-56
RNASE1	ENSG00000129538.13	144.426	290.681	-1.004	5.42E-36
PIWIL4	ENSG00000134627.11	0.86	2.73	-1.004	6.69E-77
PLA2G16	ENSG00000176485.10	92.417	186.34	-1.004	1.77E-31
RP11-122K13.12	ENSG00000235245.1	0.71	2.43	-1.004	2.34E-61
BEGAIN	ENSG00000183092.15	0.57	2.15	-1.005	9.68E-55
CTF1	ENSG00000150281.6	3.5	8.03	-1.005	7.40E-36
FHOD3	ENSG00000134775.15	3.68	8.39	-1.005	5.46E-44
LYSMD4	ENSG00000183060.15	2.92	6.87	-1.005	7.36E-90
RUSC2	ENSG00000198853.11	6.64	14.33	-1.005	1.09E-60
LGR4	ENSG00000205213.13	6.09	13.23	-1.005	2.36E-39
RP11-244F12.3	ENSG00000259498.1	0.33	1.67	-1.005	2.73E-82
NPTN-IT1	ENSG00000281183.1	0.4	1.81	-1.005	2.79E-106
ARPC4-TTLL3	ENSG00000250151.9	5.24	11.53	-1.006	2.25E-41
PROX1	ENSG00000117707.15	0.2	1.41	-1.006	4.18E-98
SENP7	ENSG00000138468.15	6.32	13.7	-1.006	1.67E-44
PLCL2	ENSG00000154822.15	2.41	5.85	-1.006	2.95E-57
PDZRN4	ENSG00000165966.14	0.21	1.43	-1.006	1.58E-22
VDAC1P8	ENSG00000229036.7	1.53	4.08	-1.006	8.90E-67
ADH1A	ENSG00000187758.7	0.02	1.05	-1.007	3.60E-173
ANKS6	ENSG00000165138.16	2.19	5.41	-1.007	1.44E-21
NFAT5	ENSG00000102908.20	4.29	9.63	-1.007	3.29E-47
MAPK12	ENSG00000188130.13	3.97	8.99	-1.007	3.24E-14
RP11-798K3.2	ENSG00000259347.5	0	1.01	-1.007	7.67E-148
RP11-242D8.3	ENSG00000267340.1	0	1.01	-1.007	6.67E-19
RBMS2	ENSG00000076067.11	7.59	16.28	-1.008	1.16E-75
LRP5L	ENSG00000100068.11	2.74	6.52	-1.008	1.03E-29
NFKBID	ENSG00000167604.13	3.77	8.59	-1.008	2.40E-44
BCL2L2-PABPN1	ENSG00000258643.5	2.39	5.82	-1.009	2.31E-18
PCDHGA2	ENSG00000081853.14	0.61	2.24	-1.009	7.73E-48
ZNF300	ENSG00000145908.12	1.28	3.59	-1.009	1.57E-41
NATD1	ENSG00000274180.1	3.79	8.64	-1.009	2.44E-82
SEC14L1	ENSG00000129657.14	24.8	50.942	-1.01	3.06E-83
RCBTB2	ENSG00000136161.12	5.24	11.57	-1.01	2.76E-87
ZNF667-AS1	ENSG00000166770.10	11.65	24.47	-1.01	2.45E-32
ANKRD36	ENSG00000135976.16	2.9	6.86	-1.011	5.91E-53
ASS1	ENSG00000130707.17	69.608	141.336	-1.011	1.13E-24
SLIT2	ENSG00000145147.19	3.09	7.24	-1.011	1.29E-47
TUBG2	ENSG00000037042.8	11.89	24.989	-1.012	3.49E-59
NRIP2	ENSG00000053702.14	1.46	3.96	-1.012	1.26E-90
MT1E	ENSG00000169715.14	81.888	166.133	-1.012	1.02E-26
IRX2	ENSG00000170561.12	10.21	21.61	-1.012	7.14E-12
LRRC34	ENSG00000171757.15	0.82	2.67	-1.012	1.73E-75
RAB11FIP1P1	ENSG00000228492.2	1.44	3.92	-1.012	1.35E-53
RP11-632C17__A.1	ENSG00000230202.1	8.09	17.33	-1.012	4.23E-30
ENG	ENSG00000106991.13	55.56	113.134	-1.013	4.33E-50
LATS2	ENSG00000150457.8	5.14	11.39	-1.013	8.96E-59
SLFN11	ENSG00000172716.16	7.88	16.919	-1.013	1.11E-29
LZTR1	ENSG00000099949.18	21.22	43.87	-1.014	3.92E-30
OR2A9P	ENSG00000228960.5	4.16	9.42	-1.014	3.44E-66
RP11-171I2.4	ENSG00000271141.1	0.49	2.01	-1.014	1.40E-74
MPP6	ENSG00000105926.15	1.45	3.95	-1.015	2.43E-29
AFAP1L2	ENSG00000169129.14	6.33	13.82	-1.016	1.09E-25
BRINP1	ENSG00000078725.12	0.34	1.71	-1.016	4.89E-47
SNCAIP	ENSG00000064692.18	1.21	3.47	-1.016	2.42E-50
SLC10A6	ENSG00000145283.7	0.32	1.67	-1.016	1.10E-94
LGALS4	ENSG00000171747.8	0.33	1.69	-1.016	5.03E-73
LINC01089	ENSG00000212694.8	9.47	20.17	-1.016	6.37E-32
RP11-540B6.6	ENSG00000270015.1	2.17	5.41	-1.016	3.33E-60
CTB-50L17.14	ENSG00000267385.1	0.26	1.55	-1.017	3.70E-22
RP5-858L17.1	ENSG00000276649.1	0.25	1.53	-1.017	1.97E-99
NAV3	ENSG00000067798.13	0.98	3.01	-1.018	2.15E-22
SLCO3A1	ENSG00000176463.13	6.92	15.04	-1.018	7.17E-38
HCAR3	ENSG00000255398.2	0.59	2.22	-1.018	3.50E-108
RP11-1000B6.7	ENSG00000276724.1	1.35	3.76	-1.018	1.78E-104
DMTF1	ENSG00000135164.18	24.271	50.198	-1.019	3.11E-41
EP400NL	ENSG00000185684.12	4.88	10.92	-1.019	4.89E-27
EPOR	ENSG00000187266.13	3.48	8.08	-1.019	4.33E-31
PIM1	ENSG00000137193.13	13.61	28.62	-1.02	3.50E-32
ANKRD36B	ENSG00000196912.12	3.09	7.3	-1.021	2.38E-52
CTA-228A9.3	ENSG00000272720.1	0.71	2.47	-1.021	6.84E-44
NPIPB4	ENSG00000185864.16	21.769	45.201	-1.021	1.46E-21
WASH5P	ENSG00000282458.1	17.019	35.579	-1.021	9.05E-24
TCN1	ENSG00000134827.7	1.28	3.63	-1.022	1.65E-07
NEURL4	ENSG00000215041.9	8.55	18.39	-1.022	1.77E-39
LL21NC02-21A1.1	ENSG00000273796.1	0.96	2.98	-1.022	1.18E-48
RP11-70D24.2	ENSG00000278058.1	0.3	1.64	-1.022	3.76E-177
HEY2	ENSG00000135547.8	2.4	5.91	-1.023	1.70E-30
RNF145	ENSG00000145860.11	17.73	37.049	-1.023	1.28E-47
RP3-414A15.12	ENSG00000279026.1	0.57	2.19	-1.023	5.21E-128
PTGS2	ENSG00000073756.11	0.46	1.97	-1.024	6.38E-41
LENG8-AS1	ENSG00000226696.5	2.3	5.71	-1.024	2.58E-42
APCDD1L-AS1	ENSG00000231290.5	0.41	1.87	-1.025	9.32E-61
CD200	ENSG00000091972.18	7.4	16.09	-1.025	1.24E-56
NES	ENSG00000132688.10	13.22	27.93	-1.025	4.17E-38
RP11-347C12.1	ENSG00000198064.13	1.84	4.78	-1.025	6.92E-36
CSTA	ENSG00000121552.3	8.38	18.1	-1.026	1.17E-13
RP11-7F17.3	ENSG00000258819.1	0.11	1.26	-1.026	8.97E-175
TTC38	ENSG00000075234.16	14.21	29.999	-1.027	3.37E-77
ZNF117	ENSG00000152926.14	6.07	13.41	-1.027	9.35E-33
KIAA0355	ENSG00000166398.12	7.17	15.65	-1.027	6.81E-71
SDHAP1	ENSG00000185485.14	11.53	24.529	-1.027	1.89E-45
RP11-504P24.3	ENSG00000185495.10	3.7	8.58	-1.027	8.89E-58
ITGB3	ENSG00000259207.7	1.62	4.34	-1.027	7.57E-36
RP11-158M2.3	ENSG00000259407.1	0.31	1.67	-1.027	1.15E-177
ABC7-42404400C24.1	ENSG00000277758.4	0.29	1.63	-1.028	1.20E-56
CTD-2026K11.6	ENSG00000203392.3	0.28	1.61	-1.028	2.74E-152
WNT2B	ENSG00000134245.17	0.52	2.1	-1.028	4.96E-87
MPP3	ENSG00000161647.18	4.81	10.85	-1.028	7.61E-12
TCF4	ENSG00000196628.13	14.38	30.37	-1.028	1.80E-33
RP11-311C24.1	ENSG00000260772.1	13.5	28.57	-1.028	1.33E-77
ACR	ENSG00000100312.10	0.24	1.53	-1.029	8.00E-87
ANXA8	ENSG00000265190.6	1.92	4.96	-1.029	1.07E-19
C20orf194	ENSG00000088854.12	3.98	9.16	-1.029	5.60E-101
PPARGC1A	ENSG00000109819.8	0.23	1.51	-1.029	5.85E-58
OMD	ENSG00000127083.7	4	9.2	-1.029	4.51E-18
HDC	ENSG00000140287.10	0.74	2.55	-1.029	8.16E-15
MLKL	ENSG00000168404.12	5.49	12.24	-1.029	4.47E-44
C11orf53	ENSG00000150750.6	0.17	1.39	-1.03	8.16E-93
ECHDC3	ENSG00000134463.14	14.42	30.479	-1.03	2.33E-66
GS1-124K5.11	ENSG00000229180.5	1.11	3.31	-1.03	2.79E-117
AC005154.7	ENSG00000244480.1	0.4	1.86	-1.031	5.36E-111
CES4A	ENSG00000172824.14	3.31	7.81	-1.031	3.66E-30
DUSP6	ENSG00000139318.7	29.449	61.209	-1.031	1.03E-48
DPYD	ENSG00000188641.12	7.12	15.6	-1.032	4.03E-55
PRSS12	ENSG00000164099.3	0.33	1.72	-1.032	2.25E-32
ZNF503	ENSG00000165655.15	2.78	6.73	-1.032	1.06E-30
CFLAR-AS1	ENSG00000226312.7	0.29	1.64	-1.033	2.45E-113
EHBP1L1	ENSG00000173442.11	16.67	35.17	-1.033	4.35E-28
CFAP69	ENSG00000105792.19	3.02	7.23	-1.034	7.25E-38
NEGR1	ENSG00000172260.13	2.03	5.21	-1.035	1.29E-28
RP11-903H12.5	ENSG00000259171.1	17.93	37.78	-1.035	5.70E-43
RP11-434H6.7	ENSG00000273437.1	1.47	4.06	-1.035	2.12E-56
ZFAND5	ENSG00000107372.12	83.661	172.541	-1.036	1.89E-76
MYC	ENSG00000136997.14	49.731	103.049	-1.036	8.35E-38
SYCE1	ENSG00000171772.15	0.2	1.46	-1.036	3.99E-39
BICC1	ENSG00000122870.11	3.84	8.93	-1.037	3.31E-45
EXD3	ENSG00000187609.15	7.39	16.22	-1.037	9.35E-28
LIX1L	ENSG00000271601.3	7.23	15.89	-1.037	2.13E-73
PVT1_1	ENSG00000276443.1	0.36	1.79	-1.037	7.12E-07
TBKBP1	ENSG00000198933.9	4.45	10.19	-1.038	5.64E-48
A4GALT	ENSG00000128274.15	10.05	21.72	-1.04	9.53E-24
SLC1A3	ENSG00000079215.13	5.16	11.67	-1.04	8.08E-41
PDGFRB	ENSG00000113721.13	43.661	90.81	-1.04	7.31E-23
RP11-411B6.6	ENSG00000255339.6	0.95	3.01	-1.04	1.29E-47
AGAP4	ENSG00000188234.13	5.09	11.53	-1.041	7.97E-42
AKAP17A	ENSG00000197976.10	15.77	33.499	-1.041	6.04E-29
MYH3	ENSG00000109063.14	0.39	1.86	-1.041	2.25E-124
SH3RF2	ENSG00000156463.17	1.59	4.33	-1.041	5.23E-44
RP11-6O2.3	ENSG00000261616.1	0.2	1.47	-1.041	2.54E-122
RP1-59D14.5	ENSG00000263345.1	0.73	2.56	-1.041	5.60E-55
C3	ENSG00000125730.16	277.356	572.169	-1.042	7.23E-35
C8orf46	ENSG00000169085.11	0.7	2.5	-1.042	8.46E-19
TUBE1	ENSG00000074935.13	7.22	15.93	-1.042	4.93E-80
LA16c-390E6.4	ENSG00000260051.1	0.35	1.78	-1.042	1.64E-39
ARHGEF28	ENSG00000214944.9	5.08	11.53	-1.043	1.53E-71
CCDC80	ENSG00000091986.15	72.338	150.111	-1.043	2.03E-25
CYP39A1	ENSG00000146233.7	1.14	3.41	-1.043	1.43E-33
DEFB124	ENSG00000180383.3	0	1.06	-1.043	1.92E-88
JAG1	ENSG00000101384.11	16.151	34.329	-1.043	2.14E-41
UST	ENSG00000111962.7	2.44	6.09	-1.043	3.46E-49
SV2B	ENSG00000185518.11	0.32	1.72	-1.043	1.76E-93
SEPP1	ENSG00000250722.5	170.472	352.333	-1.043	1.88E-40
MIR100HG	ENSG00000255090.5	0.16	1.39	-1.043	1.92E-96
DMTN	ENSG00000158856.17	10.05	21.78	-1.044	1.66E-45
NT5E	ENSG00000135318.11	6.01	13.45	-1.044	1.70E-41
TTN-AS1	ENSG00000237298.8	5.84	13.1	-1.044	3.94E-56
SOCS3	ENSG00000184557.4	22.23	46.931	-1.045	2.49E-32
ALOX15B	ENSG00000179593.15	1.9	4.99	-1.046	3.34E-04
PDE8A	ENSG00000073417.14	9.33	20.33	-1.046	9.92E-61
NGF	ENSG00000134259.3	0.54	2.18	-1.046	7.15E-59
PVRL3	ENSG00000177707.10	1.31	3.77	-1.046	3.18E-81
RP11-23N2.4	ENSG00000260618.1	1.15	3.44	-1.046	1.16E-23
FAM132A	ENSG00000184163.3	0.65	2.41	-1.047	6.61E-19
TCN2	ENSG00000185339.8	14.27	30.56	-1.047	4.13E-57
CYTH3	ENSG00000008256.15	11.03	23.87	-1.048	4.75E-47
MXRA7	ENSG00000182534.13	57.09	119.097	-1.048	9.16E-54
FAM166B	ENSG00000215187.9	0.63	2.37	-1.048	1.53E-54
RBM5-AS1	ENSG00000281691.1	0.49	2.08	-1.048	2.33E-79
CCDC136	ENSG00000128596.16	1.12	3.39	-1.05	1.86E-69
FRY	ENSG00000073910.19	10.96	23.76	-1.05	3.45E-52
XG	ENSG00000124343.12	2.66	6.58	-1.05	3.37E-36
S100A12	ENSG00000163221.8	0.12	1.32	-1.051	9.40E-52
GPR4	ENSG00000177464.4	3.71	8.76	-1.051	7.44E-37
IZUMO4	ENSG00000099840.13	2.01	5.24	-1.052	5.55E-27
SNRPGP15	ENSG00000224543.4	2.01	5.24	-1.052	7.29E-10
USP32P2	ENSG00000233327.10	0.63	2.38	-1.052	1.31E-15
NDRG4	ENSG00000103034.14	3.01	7.32	-1.053	2.90E-22
VASN	ENSG00000168140.4	8.66	19.04	-1.053	3.93E-25
ZNF366	ENSG00000178175.11	0.61	2.34	-1.053	1.31E-100
SLC9A9	ENSG00000181804.14	2.31	5.87	-1.053	6.31E-83
TMCC3	ENSG00000057704.10	2.28	5.81	-1.054	9.27E-56
HDAC7	ENSG00000061273.17	32.039	67.578	-1.054	5.25E-48
RP3-368A4.6	ENSG00000271533.1	1.17	3.51	-1.055	5.02E-77
AC129778.2	ENSG00000184906.9	0.01	1.1	-1.056	2.44E-128
RP11-561I11.3	ENSG00000224525.2	0	1.08	-1.057	1.06E-169
FAM135A	ENSG00000082269.16	2.4	6.08	-1.058	1.78E-55
NSUN5P2	ENSG00000106133.17	7.76	17.24	-1.058	4.22E-14
CNTN3	ENSG00000113805.8	0.56	2.25	-1.059	7.75E-36
ZFPM2	ENSG00000169946.13	1.51	4.23	-1.059	4.90E-46
KRT6B	ENSG00000185479.5	4.67	10.81	-1.059	8.94E-14
FBXL8	ENSG00000135722.8	4.33	10.11	-1.06	4.36E-24
AP000473.5	ENSG00000228798.1	0.28	1.67	-1.061	1.44E-117
MSANTD2	ENSG00000120458.9	3.5	8.39	-1.061	2.71E-85
GREM2	ENSG00000180875.4	0.26	1.63	-1.062	5.37E-82
TNFRSF25	ENSG00000215788.9	4.76	11.03	-1.062	2.87E-21
ADAMTS4	ENSG00000158859.9	5.18	11.91	-1.063	7.80E-06
PHLDA3	ENSG00000174307.6	28.551	60.732	-1.063	1.01E-38
SLX1A-SULT1A3	ENSG00000213599.9	3.67	8.76	-1.063	3.28E-08
TLL1	ENSG00000038295.7	0.64	2.43	-1.064	4.45E-64
APOL4	ENSG00000100336.17	4.12	9.71	-1.065	3.77E-30
RP11-575L7.8	ENSG00000235298.1	1.26	3.73	-1.066	2.60E-22
TEN1-CDK3	ENSG00000261408.5	0.72	2.6	-1.066	4.35E-32
AC005104.3	ENSG00000223374.1	0.67	2.5	-1.067	5.23E-65
CLEC4G	ENSG00000182566.12	0.05	1.2	-1.067	8.65E-121
DENND4B	ENSG00000198837.9	14.59	31.659	-1.067	1.40E-25
EPDR1	ENSG00000086289.11	4.76	11.07	-1.067	1.25E-52
SNHG12	ENSG00000197989.13	16.42	35.5	-1.067	7.15E-19
ACSL4	ENSG00000068366.19	8.38	18.67	-1.068	4.46E-50
PEG3	ENSG00000198300.12	1.37	3.97	-1.068	1.41E-12
RP4-669L17.8	ENSG00000250575.1	2.19	5.69	-1.068	4.50E-38
RP11-513M16.7	ENSG00000272842.1	1.28	3.78	-1.068	4.17E-60
CTC-524C5.2	ENSG00000263272.1	1.97	5.23	-1.069	7.80E-46
MPPED2	ENSG00000066382.16	1.25	3.72	-1.069	1.44E-33
MAPKBP1	ENSG00000137802.13	4.89	11.36	-1.069	2.91E-77
TBC1D2B	ENSG00000167202.11	13.95	30.37	-1.069	4.58E-63
RP11-203M5.7	ENSG00000258515.1	0.54	2.23	-1.069	2.19E-70
BAHCC1	ENSG00000266074.8	3.1	7.61	-1.07	2.94E-31
CTD-3035K23.7	ENSG00000274565.1	0.5	2.15	-1.07	4.69E-80
DAB2	ENSG00000153071.14	22.031	47.339	-1.07	5.65E-49
PPM1F	ENSG00000100034.13	7.8	17.47	-1.07	3.58E-94
FCN2	ENSG00000160339.15	0.21	1.54	-1.07	8.90E-31
PDGFA	ENSG00000197461.13	9.11	20.22	-1.07	4.70E-65
SIDT2	ENSG00000149577.15	22	47.31	-1.071	7.34E-84
JADE1	ENSG00000077684.15	8.81	19.62	-1.072	2.58E-91
NPEPL1	ENSG00000215440.11	20.569	44.359	-1.072	2.35E-10
ANKRD36C	ENSG00000174501.14	1.78	4.85	-1.073	1.21E-57
ZMAT1	ENSG00000166432.14	4.89	11.39	-1.073	1.31E-41
BEST1	ENSG00000167995.15	1.58	4.43	-1.074	1.76E-83
IL18R1	ENSG00000115604.10	0.89	2.98	-1.074	4.17E-57
HSPG2	ENSG00000142798.16	50.359	107.15	-1.074	1.68E-31
TEX41	ENSG00000226674.8	0.52	2.2	-1.074	3.00E-74
FCHSD1	ENSG00000197948.10	5.84	13.41	-1.075	1.47E-41
BRICD5	ENSG00000182685.7	2.34	6.04	-1.076	9.89E-06
CNTNAP1	ENSG00000108797.11	2.04	5.41	-1.076	2.58E-44
CTD-2135D7.5	ENSG00000262097.1	0.11	1.34	-1.076	1.36E-217
HOOK2	ENSG00000095066.11	27.689	59.498	-1.076	1.91E-43
FSTL1	ENSG00000163430.9	79.997	169.753	-1.076	4.77E-35
OVCH2	ENSG00000183378.11	0.02	1.15	-1.076	5.89E-148
CTC-510F12.2	ENSG00000267082.1	0.18	1.49	-1.077	1.09E-157
RADIL	ENSG00000157927.16	1.84	4.99	-1.077	1.95E-35
HOTAIRM1_5	ENSG00000277694.1	0	1.11	-1.077	2.01E-12
CEACAM19	ENSG00000186567.12	1.69	4.68	-1.078	5.44E-28
RPL23AP49	ENSG00000243422.1	0.72	2.63	-1.078	3.21E-67
CLEC2B	ENSG00000110852.4	8.54	19.149	-1.079	2.78E-57
PCDHB4	ENSG00000081818.3	1.32	3.9	-1.079	3.95E-52
MESP1	ENSG00000166823.5	3.92	9.39	-1.079	2.99E-15
EGR3	ENSG00000179388.8	4.15	9.89	-1.08	5.41E-31
UBAP1L	ENSG00000246922.8	0.67	2.53	-1.08	5.17E-106
TRNP1	ENSG00000253368.3	4.35	10.31	-1.08	9.46E-45
XXbac-BPGBPG55C20.2	ENSG00000272316.1	0.76	2.72	-1.08	1.87E-136
EMX2	ENSG00000170370.11	0.64	2.47	-1.081	2.49E-67
FAM76B	ENSG00000077458.12	8.98	20.11	-1.081	3.00E-46
EPB41L3	ENSG00000082397.15	12.21	26.951	-1.081	1.28E-22
OLFML1	ENSG00000183801.7	5.71	13.19	-1.081	7.80E-44
CHST9	ENSG00000154080.12	0.29	1.73	-1.082	4.24E-63
CLEC10A	ENSG00000132514.13	1.83	4.99	-1.082	1.61E-23
NEURL2	ENSG00000124257.6	1.06	3.36	-1.082	8.20E-79
SEMA3D	ENSG00000153993.13	0.63	2.45	-1.082	2.18E-73
EVC2	ENSG00000173040.12	1.05	3.34	-1.082	2.13E-104
F8	ENSG00000185010.13	6.93	15.79	-1.082	8.30E-69
LTB4R	ENSG00000213903.8	3.6	8.74	-1.082	2.80E-32
RP11-251M1.1	ENSG00000228401.4	0.28	1.71	-1.082	4.68E-118
RP11-166B2.1	ENSG00000234719.8	3.61	8.76	-1.082	1.53E-25
RNF125	ENSG00000101695.8	2.14	5.65	-1.083	9.70E-75
WDFY2	ENSG00000139668.8	3.23	7.96	-1.083	5.42E-110
AC116614.1	ENSG00000235688.2	0	1.12	-1.084	3.41E-52
AVPI1	ENSG00000119986.6	7.25	16.49	-1.084	7.80E-79
CTA-212A2.1	ENSG00000279805.1	0.34	1.84	-1.084	7.65E-184
ACO1	ENSG00000122729.18	15.38	33.751	-1.085	3.83E-76
MAPRE3	ENSG00000084764.10	13.07	28.839	-1.085	9.96E-53
LAMC1	ENSG00000135862.5	40.68	87.42	-1.085	6.00E-41
ZNF521	ENSG00000198795.10	6.43	14.76	-1.085	1.60E-34
IFFO2	ENSG00000169991.10	5.48	12.76	-1.086	1.74E-54
RP5-855D21.1	ENSG00000272240.1	0.9	3.04	-1.088	7.88E-77
FAM171A1	ENSG00000148468.16	4.51	10.72	-1.089	1.40E-30
RP5-855D21.3	ENSG00000272812.1	0.73	2.68	-1.089	8.38E-59
AC024560.3	ENSG00000214135.8	8.06	18.29	-1.09	4.42E-34
COLCA1	ENSG00000196167.9	0.55	2.3	-1.09	1.49E-59
RNF112	ENSG00000128482.15	0.17	1.49	-1.09	2.70E-108
LINC00106	ENSG00000236871.6	0.47	2.13	-1.09	9.52E-50
RP11-1000B6.3	ENSG00000261064.1	0.47	2.13	-1.09	1.05E-70
AC116035.1	ENSG00000227260.1	0	1.13	-1.091	9.63E-201
AC129492.1	ENSG00000279152.1	0	1.13	-1.091	1.11E-13
CTIF	ENSG00000134030.13	10.07	22.579	-1.091	2.48E-72
DPP4	ENSG00000197635.9	2.66	6.8	-1.092	7.38E-50
PRR4	ENSG00000111215.11	4.35	10.4	-1.092	1.68E-29
SPG20	ENSG00000133104.12	21.36	46.659	-1.092	9.69E-62
PDLIM1	ENSG00000107438.8	106.498	228.301	-1.093	1.35E-41
HLX	ENSG00000136630.12	5.16	12.14	-1.093	5.16E-43
NPY5R	ENSG00000164129.11	0.12	1.39	-1.093	3.57E-14
CMYA5	ENSG00000164309.14	4.29	10.29	-1.094	9.17E-26
CTD-2054N24.2	ENSG00000259363.5	0.56	2.33	-1.094	6.61E-85
TFCP2L1	ENSG00000115112.7	2.26	5.96	-1.094	6.12E-20
OLFM1	ENSG00000130558.18	10.99	24.591	-1.094	1.86E-19
KIRREL	ENSG00000183853.17	8.62	19.53	-1.094	2.52E-50
KLHL21	ENSG00000162413.16	12.34	27.5	-1.095	3.02E-83
CRY2	ENSG00000121671.11	15.05	33.3	-1.096	7.30E-82
LOC100421166	ENSG00000267361.1	0.02	1.18	-1.096	1.43E-174
ANKRD10-IT1	ENSG00000229152.2	4.25	10.23	-1.097	1.45E-28
SH3BP5	ENSG00000131370.15	27.57	60.099	-1.097	2.68E-67
ZNF276	ENSG00000158805.11	8.97	20.33	-1.097	2.26E-42
RP11-582J16.5	ENSG00000253200.1	1.02	3.32	-1.097	4.29E-102
CROCC	ENSG00000058453.16	7.94	18.13	-1.098	3.48E-17
CNGA1	ENSG00000198515.13	0.34	1.87	-1.099	1.18E-51
TUBB2B	ENSG00000137285.9	3.01	7.59	-1.099	3.42E-27
VAMP5	ENSG00000168899.4	39.689	86.162	-1.099	2.22E-42
ZDHHC17	ENSG00000186908.14	9.27	21	-1.099	3.81E-62
RP11-356J5.12	ENSG00000250303.3	1.25	3.82	-1.099	2.98E-63
EFCAB13	ENSG00000178852.15	1.17	3.65	-1.1	1.36E-65
SLC27A6	ENSG00000113396.12	0.46	2.13	-1.1	3.10E-54
EPB41L4A-AS1	ENSG00000224032.6	37.18	80.85	-1.1	2.86E-72
ST6GALNAC1	ENSG00000070526.14	0.52	2.26	-1.101	1.01E-28
bP-2189O9.2	ENSG00000278931.1	0.09	1.34	-1.102	6.65E-170
PTBP2	ENSG00000117569.18	7.45	17.14	-1.102	9.28E-58
ZNF462	ENSG00000148143.12	2.22	5.91	-1.102	4.19E-44
ZNF767P	ENSG00000133624.13	4.81	11.48	-1.103	3.75E-49
RP11-66B24.4	ENSG00000259583.2	0.9	3.08	-1.103	8.39E-105
ABCD4	ENSG00000119688.20	21.78	48	-1.105	9.12E-89
SGCG	ENSG00000102683.7	0.13	1.43	-1.105	9.42E-59
ZNF423	ENSG00000102935.11	2.37	6.25	-1.105	2.36E-52
TMEM255A	ENSG00000125355.15	0.86	3	-1.105	1.23E-105
GALT	ENSG00000213930.11	14.03	31.33	-1.105	9.41E-81
SRSF11	ENSG00000116754.13	76.771	166.432	-1.106	1.47E-37
VSIG4	ENSG00000155659.14	10.14	22.98	-1.106	3.20E-34
RASA3	ENSG00000185989.10	8.55	19.56	-1.106	8.62E-63
CDKN2C	ENSG00000123080.10	11.93	26.841	-1.107	2.34E-69
SUN2	ENSG00000100242.15	51.019	111.059	-1.107	9.44E-77
RAB3IL1	ENSG00000167994.11	8.18	18.77	-1.107	1.35E-57
ACKR4	ENSG00000129048.6	1.44	4.26	-1.108	8.53E-51
CHST2	ENSG00000175040.5	1.57	4.54	-1.108	5.41E-44
SLC35F3	ENSG00000183780.12	0.42	2.06	-1.108	2.43E-40
RP11-87H9.4	ENSG00000280077.1	1.87	5.19	-1.109	2.71E-65
MT-ND4L	ENSG00000212907.2	4693.341	10132.481	-1.11	1.34E-31
AP000347.2	ENSG00000272578.5	0.69	2.65	-1.111	1.34E-79
NR5A2	ENSG00000116833.13	0.82	2.93	-1.111	1.68E-83
NUDT7	ENSG00000140876.11	4.83	11.59	-1.111	1.05E-95
MT-ND4	ENSG00000198886.2	6771.219	14631.6	-1.111	7.48E-46
LINC01028	ENSG00000267603.1	0	1.16	-1.111	2.86E-137
COL7A1	ENSG00000114270.15	4.61	11.13	-1.112	7.10E-20
HLA-F-AS1	ENSG00000214922.9	1.1	3.54	-1.112	8.15E-108
RP11-645C24.5	ENSG00000260306.1	0.17	1.53	-1.113	2.66E-179
RBM6	ENSG00000004534.14	34.501	75.861	-1.114	5.29E-63
STAC	ENSG00000144681.10	0.46	2.16	-1.114	2.48E-42
FAM3B	ENSG00000183844.16	2.42	6.4	-1.114	2.24E-05
TRAF3IP2-AS1	ENSG00000231889.7	2.47	6.51	-1.114	1.04E-116
RP11-79D8.2	ENSG00000240979.1	3.13	7.94	-1.114	3.36E-55
AC025165.8	ENSG00000224713.4	0.14	1.47	-1.115	2.64E-138
DMGDH	ENSG00000132837.14	0.63	2.53	-1.115	1.18E-146
THRA	ENSG00000126351.12	17.25	38.521	-1.115	4.18E-60
RXRG	ENSG00000143171.12	0.15	1.49	-1.115	2.76E-130
HIGD1AP11	ENSG00000227644.2	0.2	1.6	-1.115	2.37E-52
LINC00926	ENSG00000247982.6	0.87	3.05	-1.115	1.08E-22
RP11-58O9.2	ENSG00000279806.1	0.5	2.25	-1.115	3.25E-57
GADD45B	ENSG00000099860.8	50.6	110.821	-1.116	1.29E-24
AC135178.7	ENSG00000226871.1	0	1.17	-1.118	1.32E-141
COX4I2	ENSG00000131055.4	3.8	9.42	-1.118	1.13E-42
DIRAS3	ENSG00000162595.4	0.99	3.32	-1.118	1.99E-24
PTCH2	ENSG00000117425.13	0.59	2.45	-1.118	7.09E-92
NOSTRIN	ENSG00000163072.14	18.04	40.33	-1.118	1.83E-31
CTC-529I10.1	ENSG00000275413.1	0.8	2.91	-1.119	4.36E-66
CTC-529I10.2	ENSG00000227782.2	0.97	3.28	-1.119	3.79E-67
REC8	ENSG00000100918.12	4.08	10.03	-1.119	9.99E-09
GFPT2	ENSG00000131459.12	7.04	16.46	-1.119	3.11E-23
HPGD	ENSG00000164120.13	1.68	4.82	-1.119	7.97E-09
RP11-427L15.2	ENSG00000277687.1	0.4	2.04	-1.119	7.34E-122
A2M	ENSG00000175899.14	150.957	329.263	-1.12	5.26E-51
OR2A20P	ENSG00000170356.8	2.7	7.04	-1.12	5.50E-56
THBD	ENSG00000178726.6	7.45	17.37	-1.12	8.45E-42
MEF2C-AS1	ENSG00000248309.5	0.26	1.74	-1.121	1.38E-161
ADH4	ENSG00000198099.8	0.02	1.22	-1.122	6.04E-155
PLEKHA4	ENSG00000105559.11	14.17	32.019	-1.122	9.33E-33
ACTA1	ENSG00000143632.14	0.57	2.42	-1.123	6.83E-06
AGPAT9	ENSG00000138678.10	1.48	4.4	-1.123	1.01E-58
CMTM7	ENSG00000153551.13	20.141	45.041	-1.123	3.20E-38
MEST	ENSG00000106484.14	24.76	55.1	-1.123	3.45E-39
FOLR2	ENSG00000165457.13	8.81	20.359	-1.123	4.28E-40
AOC2	ENSG00000131480.8	0.28	1.79	-1.124	3.44E-134
KLHDC1	ENSG00000197776.7	1.51	4.47	-1.124	7.78E-103
LAMC3	ENSG00000050555.17	0.82	2.97	-1.125	3.95E-46
SORBS2	ENSG00000154556.17	20.019	44.851	-1.125	1.38E-33
BEND5	ENSG00000162373.12	3.19	8.15	-1.127	3.04E-57
RP11-834C11.7	ENSG00000250654.7	0.85	3.04	-1.127	3.34E-89
DDIT4	ENSG00000168209.4	78.129	171.896	-1.128	2.30E-07
KAT2B	ENSG00000114166.7	4.28	10.54	-1.128	1.07E-77
PLVAP	ENSG00000130300.8	54.822	121.002	-1.128	1.41E-40
RP11-44M6.7	ENSG00000274272.1	1.64	4.77	-1.128	1.06E-16
CSPG4	ENSG00000173546.7	3.9	9.72	-1.129	2.90E-23
DSC3	ENSG00000134762.16	1.13	3.66	-1.129	1.68E-23
TMEM91	ENSG00000142046.14	6.19	14.73	-1.129	2.61E-41
RCAN2	ENSG00000172348.14	4.42	10.85	-1.129	3.06E-59
CROCCP2	ENSG00000282056.1	1.6	4.69	-1.13	1.12E-33
FAT2	ENSG00000086570.12	0.54	2.37	-1.13	1.77E-61
RASSF4	ENSG00000107551.20	8.57	19.94	-1.13	3.46E-38
MMP23B	ENSG00000189409.12	1.97	5.5	-1.13	4.75E-25
RP11-19P22.8	ENSG00000266872.1	1.6	4.69	-1.13	7.28E-44
CDC42EP5	ENSG00000167617.2	9	20.9	-1.131	1.79E-26
RP4-639F20.1	ENSG00000235501.5	2.73	7.17	-1.131	1.66E-51
CXCL3	ENSG00000163734.4	0.25	1.74	-1.132	2.81E-100
SOX8	ENSG00000005513.9	0.25	1.74	-1.132	2.28E-21
ZNF608	ENSG00000168916.15	4.12	10.22	-1.132	1.08E-49
DRD2	ENSG00000149295.13	0.19	1.61	-1.133	1.39E-65
RAD51-AS1	ENSG00000245849.6	3.19	8.19	-1.133	3.10E-60
RP11-787I22.3	ENSG00000271730.1	0.29	1.83	-1.133	1.30E-94
ARHGEF10	ENSG00000104728.15	7.6	17.869	-1.134	2.74E-74
CCL15-CCL14	ENSG00000275688.4	0.18	1.59	-1.134	2.12E-46
MPDZ	ENSG00000107186.16	9.51	22.07	-1.134	1.50E-72
SNX21	ENSG00000124104.18	11.3	26	-1.134	3.81E-82
CDH13	ENSG00000140945.15	7.84	18.41	-1.135	3.37E-61
MCTP2	ENSG00000140563.14	0.89	3.15	-1.135	4.55E-47
PLA2R1	ENSG00000153246.11	4.69	11.5	-1.135	4.37E-88
RRP7BP	ENSG00000182841.12	5.71	13.74	-1.135	2.23E-37
CAHM	ENSG00000270419.1	0.32	1.9	-1.136	1.16E-121
ZEB1	ENSG00000148516.21	7.78	18.29	-1.136	3.52E-35
PON3	ENSG00000105852.10	2.12	5.86	-1.137	4.11E-08
IL3RA	ENSG00000185291.10	5.04	12.28	-1.137	2.18E-45
FNBP4	ENSG00000109920.12	29.629	66.389	-1.138	3.90E-51
NECAB1	ENSG00000123119.11	0.29	1.84	-1.139	2.30E-89
RP11-180N14.1	ENSG00000272511.1	0.33	1.93	-1.139	8.68E-76
CLDN19	ENSG00000164007.10	0.08	1.38	-1.14	5.53E-127
HAAO	ENSG00000162882.14	3.86	9.71	-1.14	1.54E-52
AC018766.4	ENSG00000267896.1	2.41	6.52	-1.141	3.07E-25
SCN3B	ENSG00000166257.8	0.17	1.58	-1.141	1.67E-158
NISCH	ENSG00000010322.15	27.131	61.069	-1.142	2.55E-75
RGPD5	ENSG00000015568.12	2.28	6.24	-1.142	6.62E-53
ZNF208	ENSG00000160321.14	0.83	3.04	-1.142	7.10E-41
TMPRSS2	ENSG00000184012.11	5.52	13.39	-1.142	1.69E-17
STAG3L1	ENSG00000205583.13	2.77	7.32	-1.142	5.94E-47
CTD-2263F21.1	ENSG00000251257.2	0.2	1.65	-1.143	3.22E-98
GLYCTK	ENSG00000168237.17	2.62	7	-1.144	7.31E-73
MAP3K12	ENSG00000139625.12	7.82	18.51	-1.145	3.69E-30
RP11-252A24.2	ENSG00000214331.8	1.75	5.08	-1.145	6.23E-77
SOD2	ENSG00000112096.16	107.813	239.884	-1.146	1.35E-36
LPCAT4	ENSG00000176454.13	14.22	32.68	-1.146	4.65E-90
ABHD6	ENSG00000163686.13	3.28	8.48	-1.147	2.24E-75
FTLP3	ENSG00000226608.3	2.54	6.84	-1.147	1.28E-49
CYBRD1	ENSG00000071967.11	62.669	140.224	-1.149	9.20E-35
VSTM4	ENSG00000165633.12	3.24	8.41	-1.15	8.55E-57
FIGN	ENSG00000182263.13	0.32	1.93	-1.15	1.01E-85
RP11-20O24.4	ENSG00000244716.3	2.48	6.72	-1.15	5.24E-67
SHROOM4	ENSG00000158352.15	1.58	4.73	-1.151	7.69E-81
GAS6	ENSG00000183087.14	44.51	100.071	-1.151	4.10E-49
KB-1572G7.2	ENSG00000273000.5	0.88	3.18	-1.153	2.28E-71
ARHGEF7	ENSG00000102606.17	19.401	44.399	-1.154	8.02E-77
RP11-448G15.3	ENSG00000261490.1	0.42	2.16	-1.154	4.53E-138
AMOTL1	ENSG00000166025.17	5.71	13.94	-1.155	1.10E-67
CXCL1	ENSG00000163739.4	0.54	2.43	-1.155	1.43E-28
FLI1	ENSG00000151702.16	8.41	19.96	-1.155	1.74E-62
FBLN2	ENSG00000163520.13	36.269	82.007	-1.155	8.58E-28
CRTAC1	ENSG00000095713.13	0.53	2.41	-1.156	4.51E-50
PTPRS	ENSG00000105426.14	14.17	32.801	-1.156	3.74E-51
HSPA12A	ENSG00000165868.12	2.59	7	-1.156	1.21E-73
PLEKHG5	ENSG00000171680.20	4.46	11.17	-1.156	1.73E-58
RP11-554A11.4	ENSG00000261625.1	0.17	1.61	-1.158	7.43E-187
BTBD19	ENSG00000222009.8	1.84	5.34	-1.159	3.33E-47
PROCR	ENSG00000101000.4	10.32	24.281	-1.159	6.62E-51
NOV	ENSG00000136999.4	2.68	7.22	-1.159	6.98E-49
MICAL3	ENSG00000243156.7	6.06	14.77	-1.159	2.50E-60
RP11-823E8.3	ENSG00000274021.1	0.16	1.59	-1.159	1.01E-180
CICP14	ENSG00000281490.1	3.23	8.45	-1.16	2.92E-44
CPXM2	ENSG00000121898.12	8.55	20.34	-1.16	2.01E-44
RHOQ	ENSG00000119729.10	30.391	69.161	-1.16	2.39E-89
SOX5	ENSG00000134532.15	0.45	2.24	-1.16	4.21E-73
TM4SF18	ENSG00000163762.6	6.61	16	-1.16	3.21E-45
NDNF	ENSG00000173376.13	0.79	3	-1.16	1.87E-40
CHRD	ENSG00000090539.15	5.63	13.84	-1.162	9.49E-05
RPL12P4	ENSG00000185834.10	1.82	5.31	-1.162	1.46E-41
RP11-384K6.2	ENSG00000225892.3	2.57	6.99	-1.162	2.31E-57
RP11-14N7.2	ENSG00000232527.7	8.51	20.29	-1.163	9.34E-56
ARHGAP24	ENSG00000138639.17	3.99	10.18	-1.164	7.39E-83
RP11-20J15.3	ENSG00000229116.2	0.2	1.69	-1.165	3.19E-152
GBE1	ENSG00000114480.12	13.24	30.96	-1.166	2.45E-63
RP11-322E11.5	ENSG00000267583.5	0.8	3.04	-1.166	1.59E-86
MTND1P23	ENSG00000225972.1	4.94	12.34	-1.167	1.06E-06
ARHGAP23	ENSG00000275832.4	7.11	17.22	-1.168	9.35E-61
IFRD1	ENSG00000006652.13	17.07	39.609	-1.168	2.46E-58
TMEM246	ENSG00000165152.8	0.58	2.55	-1.168	6.27E-164
LINC00969	ENSG00000242086.8	22.02	50.73	-1.168	5.39E-43
ITSN1	ENSG00000205726.13	12.92	30.3	-1.169	2.54E-85
PCBP3	ENSG00000183570.16	0.68	2.78	-1.17	2.11E-44
RP11-2E11.9	ENSG00000270953.1	0.88	3.23	-1.17	1.32E-118
ACAP3	ENSG00000131584.18	12.11	28.509	-1.171	2.37E-11
LINC00982	ENSG00000177133.10	0.23	1.77	-1.171	2.12E-127
TAC1	ENSG00000006128.11	0.18	1.66	-1.173	1.47E-58
ITGA6	ENSG00000091409.14	23.19	53.53	-1.173	1.09E-34
RBMS1	ENSG00000153250.17	19.39	44.979	-1.173	5.46E-68
ANXA8L1	ENSG00000264230.7	2.12	6.04	-1.174	5.48E-32
CCDC130	ENSG00000104957.13	19.12	44.409	-1.174	7.01E-25
TNFRSF8	ENSG00000120949.14	0.48	2.34	-1.174	2.49E-116
CSF1	ENSG00000184371.13	16.02	37.439	-1.175	3.67E-46
AC005154.6	ENSG00000196295.11	16.85	39.33	-1.176	5.42E-56
PTCH1	ENSG00000185920.15	1.77	5.26	-1.176	1.58E-84
MT1JP	ENSG00000255986.6	0	1.26	-1.176	1.86E-80
CCDC39	ENSG00000145075.11	0.42	2.21	-1.177	6.85E-92
CYP2D7	ENSG00000205702.10	0.53	2.46	-1.177	3.28E-67
HSPB8	ENSG00000152137.6	13.12	30.92	-1.177	4.17E-11
RP11-152H18.3	ENSG00000254665.1	1.98	5.74	-1.177	9.43E-13
ACSL5	ENSG00000197142.10	7.53	18.301	-1.178	1.49E-46
DAB2IP	ENSG00000136848.16	12.26	28.999	-1.178	3.80E-89
RPL29P11	ENSG00000224858.5	1.21	4	-1.178	6.37E-30
AC009120.6	ENSG00000259972.2	4.04	10.41	-1.179	1.28E-64
ANKRD65	ENSG00000235098.8	4.2	10.77	-1.179	5.60E-62
FOXN3	ENSG00000053254.15	9.91	23.72	-1.18	3.37E-76
TLE2	ENSG00000065717.14	15.85	37.17	-1.18	1.41E-50
KLF11	ENSG00000172059.10	8.13	19.69	-1.18	1.72E-82
MBNL1-AS1	ENSG00000229619.3	0.72	2.9	-1.181	1.64E-78
LTF	ENSG00000012223.12	65.88	150.81	-1.183	9.15E-09
MT2P1	ENSG00000162840.4	0	1.27	-1.183	9.49E-44
RP1-170O19.23	ENSG00000272801.1	0	1.27	-1.183	6.85E-99
CCDC152	ENSG00000198865.9	1.39	4.43	-1.184	4.38E-71
HEY1	ENSG00000164683.16	5.36	13.45	-1.184	7.56E-45
ADAT2	ENSG00000189007.15	2.04	5.91	-1.185	1.27E-74
C2CD2	ENSG00000157617.16	9.49	22.85	-1.185	4.36E-81
MARK1	ENSG00000116141.15	1.61	4.94	-1.186	2.71E-44
RP3-416H24.1	ENSG00000257671.1	1.79	5.35	-1.186	2.23E-40
SGCA	ENSG00000108823.15	0.41	2.21	-1.187	1.57E-68
RRAS	ENSG00000126458.3	44.78	103.242	-1.187	3.46E-61
RSPO1	ENSG00000169218.13	0.41	2.21	-1.187	1.58E-57
MST1	ENSG00000173531.15	5.46	13.71	-1.187	3.29E-23
SLCO4A1-AS1	ENSG00000232803.1	0.12	1.55	-1.187	2.23E-41
C2CD4B	ENSG00000205502.3	0.44	2.28	-1.188	1.54E-43
PRKAR2B	ENSG00000005249.12	15.16	35.829	-1.188	1.17E-42
RP11-96D1.8	ENSG00000279649.1	0.33	2.03	-1.188	3.16E-106
NID1	ENSG00000116962.14	25.01	58.31	-1.189	3.55E-34
SOX15	ENSG00000129194.7	0.64	2.74	-1.189	1.14E-25
ZNF333	ENSG00000160961.11	4.91	12.49	-1.191	2.02E-86
S100A4	ENSG00000196154.11	170.271	390.072	-1.191	1.10E-37
ATP1B2	ENSG00000129244.8	0.72	2.93	-1.192	1.41E-104
CYP1B1-AS1	ENSG00000232973.11	0.64	2.75	-1.193	1.40E-110
EMILIN2	ENSG00000132205.10	5.95	14.89	-1.193	1.57E-62
LY6K	ENSG00000160886.13	1.76	5.31	-1.193	2.81E-06
PTGER4	ENSG00000171522.5	2.64	7.32	-1.193	6.63E-66
RP11-211G3.2	ENSG00000223401.1	0.12	1.56	-1.193	1.44E-104
COL5A3	ENSG00000080573.6	7.91	19.38	-1.194	2.71E-10
PRKCDBP	ENSG00000170955.9	15.43	36.6	-1.194	8.62E-33
TRIM52-AS1	ENSG00000248275.1	9.26	22.479	-1.194	5.88E-114
FOXP2	ENSG00000128573.22	0.42	2.25	-1.195	4.97E-125
PRDM5	ENSG00000138738.10	1.24	4.13	-1.195	1.40E-107
KDR	ENSG00000128052.8	8.46	20.669	-1.196	4.69E-56
UPP1	ENSG00000183696.13	9.48	23.011	-1.196	3.54E-16
NPIPA5	ENSG00000183889.12	61.069	141.199	-1.196	3.26E-42
TNFRSF6B	ENSG00000243509.4	1.23	4.11	-1.196	1.35E-10
YJEFN3	ENSG00000250067.11	1.03	3.65	-1.196	3.82E-24
CTD-2287O16.1	ENSG00000185641.6	21.5	50.569	-1.197	4.84E-22
PTPN21	ENSG00000070778.12	4.37	11.31	-1.197	1.45E-77
KIFC3	ENSG00000140859.15	8.03	19.71	-1.197	1.54E-50
CDC42EP3	ENSG00000163171.7	10.83	26.139	-1.198	5.60E-49
KLHL3	ENSG00000146021.14	1.07	3.75	-1.198	1.58E-112
STAT5B	ENSG00000173757.9	20.129	47.471	-1.198	3.55E-90
RP11-274B21.12	ENSG00000229413.2	6.53	16.27	-1.198	5.87E-37
MAMLD1	ENSG00000013619.13	1.37	4.44	-1.199	8.09E-50
MFNG	ENSG00000100060.17	5.73	14.45	-1.199	7.99E-60
EPHB1	ENSG00000154928.16	0.59	2.65	-1.199	3.04E-81
PLCG2	ENSG00000197943.9	5.49	13.91	-1.2	1.81E-56
GS1-114I9.1	ENSG00000272638.1	5.02	12.83	-1.2	4.52E-66
MEF2C	ENSG00000081189.13	7.44	18.4	-1.201	2.98E-59
PLD1	ENSG00000075651.15	4.05	10.62	-1.202	4.75E-61
PLA2G5	ENSG00000127472.10	0.76	3.05	-1.202	4.79E-83
SRSF5	ENSG00000100650.15	164.118	379.037	-1.203	6.90E-80
KAT2A	ENSG00000108773.10	23.259	54.841	-1.203	1.88E-20
LRMP	ENSG00000118308.14	2.31	6.62	-1.203	1.05E-58
POM121L9P	ENSG00000128262.8	0.19	1.74	-1.203	1.51E-96
LONRF1	ENSG00000154359.12	8.97	21.96	-1.203	3.12E-69
ADRA2C	ENSG00000184160.7	1.11	3.86	-1.204	6.00E-20
ARHGAP26	ENSG00000145819.15	3.93	10.36	-1.204	3.31E-49
SGCE	ENSG00000127990.15	21.28	50.32	-1.204	5.02E-43
[truncated: 1,558 more rows]
